# Supplementary material for: Single-cell spatial profiling identifies a mucosal-like epithelial signature in Hidradenitis suppurativa tunnels
Source: JCI Insight. 2026 Jun 22;11(12):e200187. doi: 10.1172/jci.insight.200187 (PMC13313476; doi:10.1172/jci.insight.200187)
Supplement: Supporting data values [file jciinsight-11-200187-s168.xlsx]

## Sheet: 1C
Lvs NL	logFC	logpVal		Tunnel vs. NL	logFC	logpVal
AAED1	0.0283715	1.1046		A1BG	0.000495731	1.45954
AASS	0.000243677	2.2239		A2ML1	8.61334e-54	1.62177
ABCC11	0.00527415	1.3019		AAED1	0.0196112	1.36839
ABI3	0.0595896	1.02081		ABCA13	0.000286377	1.87618
AC004223.3	0.15257	1.15351		ABCC11	2.82605e-05	2.08263
AC005162.3	0.000204079	2.96086		ABHD14A	0.0738944	1.17574
AC006206.2	0.00842084	1.25561		ABHD14A-ACY1	0.0117438	1.45585
AC008050.1	4.99854e-05	2.43644		ABI3	0.201691	1.17574
AC008105.3	0.0187937	1.3759		ABRACL	1.10237e-10	1.7701
AC008764.1	0.000575608	1.17427		ABTB2	0.0131667	1.04144
AC009690.3	0.0695028	1.2239		AC003688.1	0.114194	1.46525
AC009831.1	0.00929709	1.81951		AC003991.1	0.0156515	1.30127
AC009961.1	0.0333542	1.2239		AC004551.1	0.139076	1.29122
AC010619.1	0.0748702	1.09837		AC004816.1	4.11278e-06	1.72006
AC011473.4	5.45843e-08	2.45997		AC004832.3	0.114844	1.34567
AC015912.3	0.00602901	1.24662		AC004922.1	3.08403e-23	1.72387
AC020656.1	4.03978e-15	1.48067		AC005162.3	7.14807e-05	3.39813
AC022034.2	0.00740646	2.05397		AC005332.7	0.0373973	1.36839
AC022167.2	0.014524	1.27637		AC005392.2	1.86538e-06	4.87618
AC025580.2	0.0330053	1.5134		AC005392.3	0.00214012	2.49767
AC068547.1	0.000372155	1.03583		AC005943.1	3.24946e-35	1.82782
AC068631.2	0.069433	1.19148		AC006064.4	8.64025e-08	1.11015
AC073130.2	0.27901	1.1046		AC006333.2	0.0313945	1.32775
AC089983.1	0.00564558	1.71694		AC006581.2	1.63946e-06	1.59078
AC093157.1	0.01505	1.08145		AC007192.1	3.9152e-05	1.05444
AC097478.1	0.0154819	1.77644		AC007298.2	0.104811	1.43878
AC099811.2	0.037294	1.08145		AC008575.1	4.44096e-08	2.39813
AC103718.1	3.18533e-07	1.40447		AC008691.1	0.0508333	1.43878
AC105052.1	0.0749926	1.0935		AC008771.1	0.00898923	1.07621
AC106795.3	0.0386976	1.48024		AC009269.2	0.00361579	1.53831
AC108134.1	0.0671868	1.2239		AC010132.3	6.38994e-09	1.36216
AC113410.2	0.0314769	1.25561		AC010260.1	0.00373815	1.10863
AC117386.1	0.00132094	2.19148		AC010619.1	0.114844	1.34567
ACAT2	0.000271284	1.14458		AC010997.5	0.00508953	2.9831
ACKR2	8.29119e-13	3.10322		AC011369.1	0.0851402	1.39813
ACP5	9.96959e-12	1.40401		AC011466.1	0.104811	1.43878
ACP7	7.25361e-11	2.49074		AC011473.2	2.07758e-07	3.12327
ACTN1	2.37814e-30	1.73091		AC011473.4	2.73143e-07	2.31325
ADAM23	6.50715e-08	1.79094		AC011479.1	7.29222e-52	1.42862
ADAMDEC1	0.0531336	1.0236		AC011483.1	2.15768e-08	1.36839
ADAP2	1.3777e-10	1.38078		AC011483.2	0.00950227	1.81317
ADGRL2	1.61499e-10	1.30731		AC017002.5	0.019091	1.66117
ADIPOR2	3.02494e-07	1.00003		AC018413.1	6.76502e-05	4.63517
AEN	0.000118421	1.71109		AC018521.2	0.0454602	1.31325
AGER	0.0881314	1.31701		AC018523.2	0.00939212	1.06027
AGTRAP	7.57656e-06	1.25191		AC018695.2	0.00212202	3.05021
AIF1	5.38772e-05	1.65731		AC018709.1	0.000476478	3.49767
AKR1B10	4.84576e-53	3.2353		AC019349.1	3.73429e-49	5.28427
AKR1B15	2.54747e-06	2.84057		AC020656.1	2.68961e-49	2.51629
AL033384.1	0.0258113	1.3019		AC022075.1	0.00217369	1.56806
AL034376.2	5.78774e-05	2.31271		AC024592.2	1.86548e-06	5.17574
AL078590.2	6.13868e-09	2.71694		AC024592.3	1.10531e-23	1.79126
AL136038.5	0.024682	1.5394		AC025171.3	0.00509936	2.7607
AL157871.4	0.0416959	1.05397		AC025423.4	0.00243361	2.17574
AL162718.1	5.91415e-05	2.05397		AC025580.1	0.006922	1.59078
AL355312.4	2.05635e-12	2.82876		AC025580.2	0.0371194	1.59078
AL355338.1	0.0136118	1.12006		AC034102.2	0.00891929	1.06027
AL359922.1	0.0843817	1.27637		AC055811.1	0.0437932	1.66117
AL365361.1	0.284262	1.01745		AC068594.1	0.0187067	2.49767
AL445426.1	0.0673527	1.15351		AC073130.2	0.00550272	1.95335
AL589666.1	0.138814	1.13198		AC073610.2	0.00156087	2.9831
AL596220.1	0.0334281	1.0935		AC078845.1	0.0505174	1.7607
AL691432.2	0.0920983	1.18326		AC078846.1	0.0505171	1.7607
AL732437.1	0.0133768	1.03749		AC078923.1	2.56607e-07	2.46525
ALAS1	0.0113926	1.0935		AC078927.1	0.000158736	1.02374
ALDH5A1	1.38777e-05	1.59587		AC083841.1	0.00128016	1.38725
ALOX5	0.000552788	1.03195		AC087190.1	0.00513854	2.39813
ANGPTL4	4.68265e-11	1.71694		AC090409.1	0.00507982	3.17574
AOAH	4.41182e-06	1.18827		AC090971.2	0.0191296	2.39813
AOC3	0.0420826	1.3759		AC091132.2	0.0443977	1.17574
AP001043.1	0.0096715	2.27637		AC091167.2	4.67638e-07	1.23803
AP001453.2	7.63752e-05	1.1181		AC091182.2	0.0438928	1.59078
AP002026.1	0.0398541	1.1795		AC092069.1	5.36586e-24	1.99886
AP005436.1	0.00558492	2.44629		AC092143.1	1.22226e-21	2.84712
AP5S1	0.0853349	1.06957		AC092647.5	0.000618874	1.09085
APBB3	0.00718476	1.20081		AC092747.4	0.0307502	1.09774
APOBEC3G	0.0245771	1.63894		AC093110.1	0.0187067	2.49767
APOL1	1.61377e-15	1.82816		AC093512.2	4.21784e-56	1.39982
APOL2	3.98158e-06	1.48936		AC093904.4	0.000765746	4.63517
APOL6	5.59766e-08	1.04481		AC099329.3	4.6007e-10	1.4753
AQP5	1.61729e-12	2.48693		AC100801.1	9.50813e-25	6.10648
AREG	0.0956289	1.18642		AC104316.1	0.115503	1.17574
ARG1	1.61128e-08	1.22302		AC104365.1	0.0922118	1.17574
ARG2	0.0203424	1.63894		AC104662.2	0.00332006	1.24613
ARHGAP28	0.0324146	1.3759		AC104825.1	0.054647	1.81317
ARHGAP30	2.03697e-05	1.16945		AC108134.1	0.0365252	2.17574
ARHGAP4	0.00440989	1.08639		AC108134.2	0.00212202	2.7607
ARHGDIB	9.7005e-09	1.1495		AC108449.1	0.0371978	1.53831
ARHGEF6	0.024292	1.18109		AC117386.1	9.54994e-05	2.7607
ARID5A	0.0218279	1.16945		AC121764.1	0.000765748	3.7607
ARPC1B	2.00165e-14	1.14959		AC126283.2	0.105244	1.00582
ARRDC1-AS1	0.00151054	2.25561		AC126773.1	0.000765739	3.9831
ARRDC3-AS1	0.0127644	2.11287		AC233992.2	0.000735902	1.91271
ARSF	3.64614e-14	3.8784		AC243964.2	0.114844	1.34567
ASB13	0.000121773	1.40312		AC243967.1	2.18824e-81	5.32549
ASGR1	0.0331676	1.3759		AC243967.2	0.00246484	2.31325
ASL	0.00481999	1.18862		ACAA1	4.57839e-10	1.42728
ASPG	1.34259e-06	1.00899		ACAD8	0.000565703	1.53189
ASPRV1	5.62437e-06	1.36505		ACADM	6.12809e-05	1.26501
ATAD3B	0.00075038	1.15831		ACAT2	2.04129e-10	2.09328
ATG9B	5.06497e-05	1.33938		ACBD3-AS1	0.0918466	1.27528
ATP10B	3.01935e-11	1.45791		ACE2	4.23202e-06	4.17574
ATP12A	1.76942e-08	3.74327		ACKR2	8.32339e-07	2.39813
ATP13A4	4.12571e-06	1.26512		ACKR4	4.48363e-05	2.49767
ATP6V1C2	1.10694e-11	1.61303		ACLY	1.60353e-08	1.3477
ATRNL1	0.000228318	1.82656		ACSL3	1.0309e-08	1.22411
AZGP1	0.000266709	1.04214		ACTB	1.36854e-60	1.17236
B3GNT8	0.000768564	1.65884		ACTG1	3.62548e-66	1.14177
B9D2	0.0188928	1.75441		ACTN1	1.33745e-79	2.90663
BAALC	0.0125034	1.70605		ACTR3	1.70754e-16	1.13212
BAK1	4.55573e-07	1.3019		ACY1	0.029967	1.29122
BASP1	4.60294e-09	1.01605		ADAM23	1.06157e-13	2.46525
BCAS4	0.0395167	1.01333		ADAMTS1	0.0695019	1.00582
BCO2	0.0158432	1.14913		ADAMTS14	0.184107	1.17574
BISPR	0.0245771	1.69783		ADAMTSL4	5.30099e-12	2.56806
BLNK	3.89051e-05	1.03026		ADAP2	1.60886e-11	1.50255
BLOC1S4	0.00071829	1.2239		ADGRE2	0.000141051	1.88944
BNC1	8.44021e-05	1.26208		ADGRF1	4.11804e-19	4.7607
BORCS8	0.0291262	1.09837		ADGRL2	1.00432e-09	1.21388
BRINP1	0.27901	1.1046		ADM	1.78023e-14	1.82146
BST2	3.75821e-08	1.2454		ADORA3	0.00211488	2.91271
BTK	0.0424067	1.1046		ADPRH	0.0508333	1.43878
C10orf99	7.25418e-20	1.93746		AEN	0.0245749	1.17574
C11orf96	0.0120221	1.20372		AF127577.4	6.38764e-11	1.52367
C12orf56	2.5594e-08	2.13644		AGPAT5	0.00226498	1.17574
C12orf75	1.12943e-21	2.06757		AGTRAP	2.03315e-17	2.44583
C15orf48	0.000125624	1.21816		AIF1	9.39184e-12	2.64523
C15orf53	3.2607e-05	1.16017		AIF1L	4.89772e-12	2.27196
C1orf50	0.0122768	1.0236		AIFM3	0.0191887	2.17574
C22orf46	0.000974811	1.28279		AIM2	0.000123131	2.82782
C2CD4B	0.025984	1.63894		AK1	0.0164974	1.0289
C5AR1	0.0451314	1.5279		AKIP1	2.78543e-07	1.5492
C5AR2	0.069708	1.05397		AKIRIN2	2.60008e-08	1.49062
C6orf120	0.0849129	1.1046		AKR1A1	1.88326e-13	1.19252
C6orf15	0.0542039	1.46901		AKR1B10	5.4846e-61	3.64141
C7orf25	0.00721469	1.77644		AKR1B15	4.42038e-18	4.43878
C9orf147	0.122502	1.33408		AKR1C2	4.03584e-06	1.23464
C9orf40	0.106765	1.05397		AKR1C3	0.0454204	1.43878
C9orf84	0.00113084	2.2438		AL022323.4	0.0503273	1.9831
CA2	2.11027e-21	1.66278		AL031772.1	0.0307502	1.09774
CA6	0.00327515	2.69783		AL031777.3	0.000226498	4.17574
CALHM6	0.105991	1.2239		AL033384.1	0.00545197	2.08263
CALML3	2.31714e-105	1.93415		AL035071.2	0.0068914	1.27528
CALML3-AS1	3.90484e-07	1.32699		AL049629.1	2.23952e-07	4.05021
CARD16	0.000304173	1.44224		AL049629.2	4.53123e-119	3.60753
CARD18	1.75558e-09	2.20778		AL049839.2	6.20068e-25	4.93824
CARD6	0.00755761	1.56494		AL078590.2	5.34655e-06	2.25374
CARD9	0.00219778	1.67288		AL118506.1	0.0843125	1.91271
CARHSP1	4.80976e-40	1.93642		AL121753.1	0.000182936	1.08059
CASP14	3.79453e-16	1.09099		AL121832.2	0.14464	1.34567
CAVIN2	0.00982724	1.60417		AL133453.1	2.34007e-23	5.67824
CCDC26	0.000634816	1.32076		AL135905.1	0.018783	2.34567
CCDC69	1.52918e-08	1.59003		AL138686.1	0.0115396	1.46525
CCDC8	0.000196676	2.78189		AL138921.1	0.0173349	2.02374
CCL5	5.5822e-06	2.25909		AL160408.6	0.000226503	3.9831
CCNT2-AS1	0.0425696	1.20081		AL161431.1	0.0191296	2.39813
CD164L2	1.00989e-05	1.5134		AL161772.1	0.000477428	3.34567
CD180	0.0423652	1.43248		AL162431.2	0.224525	1.00582
CD24	1.28872e-30	1.42528		AL355102.2	0.145244	1.34567
CD36	1.08819e-57	2.80826		AL355312.4	8.01418e-24	3.51559
CD3D	0.0310543	1.41153		AL355315.1	0.145486	1.00582
CD3E	3.02736e-05	2.78189		AL355338.1	0.0245976	1.17574
CD3G	0.0084708	2.2239		AL359881.1	0.00509936	2.7607
CD8A	0.0329488	1.59003		AL359922.1	0.0371194	1.59078
CDH3	5.25254e-20	1.43448		AL365205.1	4.88218e-15	1.06134
CDK5R1	0.000274394	2.0896		AL365356.5	0.0002265	4.34567
CDKN2A	0.000603143	3.14144		AL365361.1	0.139269	1.31325
CDRT1	0.0242683	1.14913		AL391056.1	0.000765744	4.17574
CECR2	0.0202728	1.57754		AL392172.1	0.0690532	1.36839
CENPT	9.58822e-08	1.22754		AL445524.1	1.77786e-36	2.07621
CEP19	0.000524021	4.18326		AL450992.1	4.84412e-15	1.76832
CEP55	0.00858811	1.73205		AL512791.1	0.183631	1.17574
CFB	0.00343367	1.02081		AL513164.1	0.0312035	1.46525
CFP	0.0204117	1.67288		AL513165.2	1.81998e-10	1.7607
CGAS	0.00347526	1.62032		AL589986.2	0.000765744	4.17574
CHI3L2	2.61853e-07	1.8734		AL591845.1	0.0366778	1.29122
CHRNA9	3.51051e-08	4.76822		AL645922.1	1.76296e-36	4.17574
CHST1	0.00434812	2.69783		ALAS1	7.31365e-07	2.09328
CIDEA	8.75539e-08	1.80886		ALDH1A2	0.0450643	1.7607
CLCA2	7.56075e-51	1.34483		ALDH1A3	5.11368e-56	5.19069
CLEC3A	3.16149e-05	4.41153		ALDOA	1.01762e-11	2.56277
CLVS1	4.33893e-06	1.11287		ALG1L2	0.00155472	3.34567
CNDP2	3.56615e-08	1.21816		ALOX5AP	2.58811e-08	1.84132
CNFN	2.10661e-18	1.36231		ALPK3	0.050139	2.34567
CNN2	1.03164e-16	1.14955		AMD1	4.84246e-19	2.03135
CNNM4	5.17135e-06	1.31564		AMIGO2	0.00212202	2.7607
COMTD1	8.1287e-11	1.04292		ANAPC11	3.22555e-18	1.39048
CPA4	1.29385e-06	1.20861		ANGPTL4	6.21085e-37	3.21527
CPLX3	0.00047991	1.75441		ANKEF1	0.0043257	1.29122
CPM	3.17705e-14	1.20019		ANKRD29	2.18151e-06	1.39813
CPNE5	0.000155659	1.0326		ANKRD31	0.0002265	4.34567
CPXM1	0.0172413	1.0338		ANKRD65	2.34213e-06	3.26321
CRABP2	8.25834e-48	1.84977		ANKRD9	9.11128e-06	1.48386
CRACR2A	0.0542935	1.31701		ANXA1	4.71736e-200	4.17361
CRHR2	0.0252336	1.14144		ANXA11	3.116e-20	1.45404
CRISP3	4.65001e-08	4.49692		ANXA2	7.87248e-60	1.0275
CRNN	4.08324e-06	2.0896		ANXA3	2.62927e-60	4.55589
CSRP2	2.89038e-10	2.18975		ANXA8	0.00122572	1.35262
CST7	0.0924358	1.09837		AP000350.4	1.43479e-57	1.46525
CSTA	1.28225e-31	1.2748		AP000692.2	0.000226498	4.17574
CTDP1	0.00602063	1.03321		AP001107.1	0.183314	1.39813
CTSC	1.80895e-14	1.59829		AP001453.2	3.61579e-10	1.83179
CTSG	0.0320758	1.43248		AP002026.1	0.0584704	1.41675
CTSH	2.20448e-10	1.1765		AP003068.2	4.4921e-05	4.26321
CTSL	2.07231e-08	1.56967		AP003390.2	0.286217	1.00582
CXCL17	0.0421496	1.2239		AP005230.1	0.0161113	1.26885
CXCL9	0.00144824	2.07634		AP005436.2	0.0373973	1.36839
CXCR2	0.000444057	1.5351		AP006621.4	0.00893405	1.11685
CXCR4	2.4578e-06	1.03051		AP1S3	0.000503063	1.26063
CYP2C18	7.9787e-06	2.67288		AP2S1	3.79356e-27	1.33981
CYP2U1	0.00851184	2.05397		APLP2	1.13305e-17	1.11263
CYP4F2	0.000923713	4.00817		APOBEC3A	6.43205e-06	2.41675
CYP51A1	1.6167e-07	1.00817		APOBEC3G	0.0503273	1.9831
CYP8B1	6.44477e-05	3.57754		APOL1	2.26045e-115	4.85842
CYSRT1	2.45908e-09	1.2124		APOL2	2.81106e-24	3.17574
DDN-AS1	0.00578533	2.5134		APOL4	7.16367e-08	3.7607
DDX60	3.14676e-07	1.33637		APOL6	2.86099e-16	1.8027
DEFB4A	7.20362e-05	1.71109		AREG	1.59292e-24	3.85034
DEFB4B	0.0640264	1.20081		ARHGDIB	6.76868e-05	1.05021
DHCR7	1.02205e-06	1.08792		ARHGEF35	0.0144277	1.4753
DHODH	0.0458074	1.25561		ARL11	0.000893578	2.43878
DIO2	5.66489e-21	1.76119		ARNTL2	1.28348e-18	1.69575
DLGAP2	0.0279443	1.45997		ARNTL2-AS1	0.115505	1.17574
DNASE1L2	2.99173e-07	1.31336		ARPC1B	6.07689e-38	1.96311
DPH3	0.0196987	1.60856		ARPC2	3.33923e-39	1.01979
DPP3	0.0161518	1.41153		ARPC3	2.88074e-56	1.9841
DPYD-AS1	0.0530805	1.3759		ARRDC1-AS1	0.0435918	1.85381
DSC2	3.43344e-49	2.26443		ARSA	0.00582114	1.00909
DUSP6	0.0156678	1.10128		ARSF	0.0438928	1.59078
EGFL6	0.0541484	1.43248		ARTN	1.72969e-07	5.17574
EIF4EBP1	0.00352883	1.01175		ASL	0.000118638	1.40707
ELF5	0.000271589	2.78189		ATAD3B	0.000582006	1.31325
ELOVL7	7.67638e-12	1.16155		ATG4A	0.000945445	1.08263
EML6	1.42598e-07	1.32699		ATP13A2	0.00137231	1.09979
EP300-AS1	0.0334354	1.15351		ATP13A3	1.93523e-06	1.31067
EPGN	6.24932e-07	3.49138		ATP13A4	1.01198e-09	1.7607
EPHB2	1.55215e-10	2.61876		ATP1B1	3.84066e-12	1.60063
EPSTI1	4.73835e-08	2.2239		ATP2A2	2.57687e-15	1.03993
ERC2	0.000569866	1.83358		ATP5MD	3.51237e-52	1.69371
EYA2	2.65337e-16	2.32699		ATP5MF	1.40447e-34	1.74031
F8	0.0168317	2.05397		ATP5MF-PTCD1	1.48061e-06	2.94128
FABP5	7.28127e-69	1.80456		ATP5PF	1.3486e-20	1.18738
FAIM2	0.00140206	2.91195		ATP6V0A4	0.00204081	1.80377
FAM110C	1.26778e-05	1.1046		ATP6V1D	1.55838e-12	1.22783
FAM169A	0.00434812	2.75441		ATP6V1G1	1.53364e-42	1.75069
FAM25A	2.56717e-16	1.68962		ATP9A	1.12983e-08	1.23803
FAM43A	5.94153e-07	1.25162		B3GNT2	0.000264804	1.31592
FAM71E1	0.00160527	1.0338		B3GNT3	1.16403e-08	4.6993
FAM83A	7.17039e-14	1.747		B3GNT5	3.38964e-11	1.38915
FAM83D	1.10662e-06	1.84057		B3GNT7	0.00157937	2.17574
FAM84A	3.57512e-15	1.28663		B3GNT8	5.52602e-09	2.59078
FAT1	4.51689e-11	1.16823		B4GALT1	1.06362e-08	1.10359
FBLIM1	4.23384e-11	1.75441		B4GALT5	2.50967e-15	2.33102
FBN2	0.012647	1.2239		B9D2	0.00679342	2.49767
FBXL6	0.00144799	1.43864		BAIAP2L2	0.000266022	2.17574
FBXO10	0.000659954	1.5279		BAK1	5.33554e-06	1.46525
FBXO16	0.0493495	1.14144		BATF2	3.21001e-05	2.66117
FBXO4	0.000581613	2.57754		BCAS1	3.265e-14	4.4084
FCGR3A	0.00131235	2.3019		BCL10	0.00371187	1.08554
FCGR3B	3.06677e-08	3.86133		BCL2A1	0.00509936	2.7607
FCHSD1	5.9583e-06	1.3019		BCL3	3.77949e-20	2.74209
FCN1	0.00140637	2.55647		BEND3	0.0560429	1.32775
FCRLA	0.0188039	1.02081		BICDL2	3.37186e-16	1.36839
FETUB	0.0024612	2.2239		BIK	0.000225709	1.49767
FGF22	3.60826e-06	2.18326		BIN1	6.58337e-10	1.77298
FGFBP1	1.7644e-16	1.79454		BLACAT1	0.000765739	3.9831
FHOD1	0.000298054	1.40761		BLNK	1.37935e-08	1.67455
FKBP5	2.70708e-23	1.23469		BLOC1S4	0.0104452	1.39813
FKBPL	0.00114166	1.33408		BNC1	2.12252e-12	2.17574
FLRT3	0.0151699	1.05397		BOLA2B	0.000765748	3.7607
FMO2	4.84437e-10	3.56704		BOLA3	3.99082e-06	1.4753
FOLH1	0.0024399	2.55647		BORCS8	0.000689876	1.6993
FRMD8	1.03925e-10	1.02135		BRCA2	0.0560429	1.32775
FRMPD1	0.00644286	1.12436		BRINP1	0.0131966	2.45585
FSCN1	1.73803e-12	1.66144		BRIX1	0.000457593	1.22155
FUT2	3.01464e-07	1.58795		BSPRY	5.13921e-06	1.13267
FUT3	0.000163954	2.26899		BST2	1.97891e-21	2.40923
FYB1	6.92422e-05	1.14341		BYSL	0.000260736	2.23987
FZD2	0.06948	1.27637		BZW1	2.82053e-41	2.43733
G6PC3	0.139707	1.00817		C10orf99	1.4565e-35	2.62154
GALNT14	0.00171258	1.7264		C11orf91	8.35741e-12	3.83871
GALNT6	9.63999e-17	1.43973		C12orf4	0.0407783	1.05021
GATB	7.38112e-08	1.41962		C12orf49	8.50865e-05	1.11015
GBP1	6.75594e-10	1.54817		C15orf48	2.09842e-96	5.27828
GBP2	3.42881e-19	1.46048		C15orf62	0.0383416	1.09328
GBP4	0.0423074	1.5394		C16orf74	1.58479e-06	1.42085
GBP6	0.000360897	1.96086		C16orf87	0.00134619	1.64523
GCNA	0.0432478	1.10842		C18orf21	0.0577531	1.17574
GCNT4	2.12599e-05	1.70167		C19orf53	7.41124e-09	1.07039
GDA	1.30726e-15	2.48904		C19orf66	0.0105326	1.45138
GDPD3	7.80871e-05	1.44302		C1orf109	0.17751	1.00582
GDPD5	0.0282176	1.2239		C1orf122	1.68562e-09	1.38805
GFOD2	1.64973e-06	1.02973		C1orf53	0.104918	1.39813
GFPT2	0.0203944	1.3759		C1QA	6.62731e-11	1.30127
GGCT	5.66954e-13	1.19181		C1QB	3.70267e-10	2.07265
GIMAP4	0.064348	1.15831		C1QBP	1.83952e-13	1.70249
GJB2	1.11445e-181	3.30591		C1QC	0.000503666	1.49767
GJB6	8.60693e-95	2.5555		C2orf49	6.33769e-05	1.6232
GLB1L2	9.70492e-05	1.90197		C2orf54	8.56086e-10	1.19606
GLB1L3	0.00375418	1.32076		C3orf14	0.00464057	1.11161
GLDC	0.0414224	1.57754		C4orf3	9.0782e-49	1.79181
GLT1D1	0.0666758	1.5134		C5orf66-AS1	1.04014e-10	4.87618
GM2A	1.55947e-28	1.09175		C7orf25	1.3039e-05	2.85381
GNLY	0.00261986	1.56855		C8orf59	2.45104e-08	1.00582
GPCPD1	9.2906e-10	1.28709		C9orf40	0.000918024	1.95335
GPLD1	2.72795e-07	2.28427		C9orf84	0.00475618	2.08263
GPR135	0.0261391	1.3759		CA2	5.34456e-49	2.72418
GPR141	0.00248999	1.46901		CACFD1	0.192322	1.00582
GPR183	0.00224998	2.09837		CALB2	0.000485167	2.63517
GPR68	3.05228e-05	1.58052		CALHM6	5.92829e-07	3.23464
GPRIN3	0.00510946	1.2239		CALM1	3.54796e-64	1.52207
GPX2	1.02202e-33	2.48396		CALM2	1.9009e-13	1.16037
GPX3	8.17624e-45	3.28279		CALML3	3.27528e-155	2.62592
GSDMA	1.11386e-10	1.2375		CALML3-AS1	0.00102853	1.06883
GSDME	0.00851184	2.05397		CAMK2N1	2.39401e-06	2.36017
GTDC1	8.65413e-05	1.0421		CAP1	2.27677e-29	1.50613
HAL	1.50236e-29	1.98516		CAP2	5.69375e-05	1.23233
HAPLN3	0.0168478	1.05397		CAPN14	2.06817e-20	6.93063
HBEGF	0.00494646	1.21317		CAPN2	3.15113e-22	1.67087
HEPHL1	0.00296078	1.60417		CAPN5	0.0438928	1.59078
HERC6	1.44227e-05	1.75441		CAPNS1	4.36599e-15	1.0742
HHLA3	0.0246053	1.57754		CARD16	6.90914e-13	2.58013
HIST1H1C	0.00890321	1.28427		CARD17	4.59536e-05	2.55425
HIST1H2BE	0.0531124	1.32699		CARD18	0.00014495	1.49767
HIST1H2BG	0.099256	1.15351		CARD6	2.38451e-11	3.10174
HIST1H4J	0.0167884	2.27637		CARD9	0.0856367	1.17574
HK2	4.58501e-05	1.0719		CARHSP1	7.8853e-155	3.73904
HLA-DMA	1.42387e-07	1.34114		CASP1	1.30693e-10	1.78718
HLA-DRB1	6.51149e-26	1.0098		CASP4	8.28549e-26	2.27132
HLA-DRB5	0.00225611	2.00817		CBX2	0.0190711	2.59078
HMBS	0.00148301	1.09145		CCDC124	2.76273e-08	1.2897
HMGN2	0.000424362	1.26697		CCDC51	0.000715516	1.08554
HPGD	3.17547e-07	1.12172		CCDC69	2.74658e-15	2.35024
HPSE	3.53147e-10	1.778		CCDC71L	0.000307135	1.59078
HRH2	1.02861e-06	2.92844		CCDC8	3.56632e-07	3.26321
HRNR	7.56366e-43	4.1958		CCDC86	0.112515	1.05021
HS3ST3A1	7.32076e-05	2.5134		CCDC96	0.0116622	1.17574
HS3ST3B1	0.0185236	1.3759		CCL20	3.39485e-06	3.17574
HS3ST4	1.62092e-06	2.61197		CCL5	0.000121255	2.25374
HTR7	1.93845e-06	2.67846		CCNA1	0.00509936	2.7607
HYAL1	3.53467e-09	1.04072		CCNB1	0.000729249	1.45138
HYAL2	0.0202784	1.49455		CCNYL1	6.54879e-09	2.2582
HYAL4	0.000695519	4.14144		CCT5	3.46894e-10	1.1206
ID1	4.35952e-10	1.05698		CD14	5.52574e-18	2.83471
IFI27	7.0532e-198	3.64375		CD177	8.76484e-53	4.54869
IFI35	1.00666e-05	1.11537		CD180	0.00011174	2.55425
IFI44	0.00178256	1.94706		CD2	0.017902	1.17574
IFI44L	8.27802e-06	1.90903		CD24	4.07679e-182	3.71933
IFI6	1.08192e-40	2.95863		CD274	2.29833e-05	3.17574
IFIT1	0.00589067	1.16945		CD38	0.00455639	1.17574
IFITM1	0.000112666	3.26343		CD3D	0.0552904	1.63517
IFITM10	0.000242784	1.34816		CD3E	0.00649034	2.17574
IFITM2	6.15882e-14	1.19278		CD3G	0.0505174	1.7607
IFITM3	7.01659e-21	1.06585		CD46	1.16755e-15	1.31752
IGF2	0.0218918	1.05397		CD59	4.96543e-65	1.79963
IGFBP7-AS1	0.0885866	1.05397		CD86	0.145368	1.17574
IGFL1	9.49302e-17	3.10708		CDA	8.84245e-45	4.4452
IGHA2	1.03646e-05	1.00393		CDC42EP3	0.00120782	1.00066
IGHGP	0.00334025	1.1625		CDC42SE1	1.46839e-08	1.07845
IKZF3	0.00102465	1.00335		CDH26	0.00656623	2.7607
IL12RB2	0.000470865	1.20081		CDH3	7.71283e-118	3.4175
IL13RA1	2.85923e-13	1.27078		CDK2AP1	0.00685277	2.17574
IL18R1	0.000268824	1.96086		CDK5	0.343225	1.79723
IL2RG	0.000899617	2.0896		CDK5R1	2.02723e-12	3.7118
IL33	1.13179e-08	1.35002		CDKN1A	4.86508e-48	1.66724
IL36G	1.23836e-13	2.00553		CDKN2A	3.21015e-11	4.8196
IL36RN	4.40627e-13	1.29353		CDKN2B	1.74775e-22	1.8027
IL37	0.011815	1.14144		CDRT1	5.69692e-10	2.80377
IL4R	1.5295e-10	1.23769		CEACAM1	1.41115e-45	5.1206
IRAK2	0.000744604	1.1644		CEACAM5	2.67566e-70	5.74973
IRAK3	0.000508143	1.32699		CEACAM6	7.00742e-159	6.39813
IRF7	3.49358e-07	1.18417		CEACAM7	5.52722e-27	5.39297
IRF8	0.00388744	1.48693		CEBPD	4.92191e-20	1.39813
ISG15	1.37023e-13	2.44629		CECR2	0.0132261	1.9831
ITGAM	0.0019221	1.68624		CENPX	8.50953e-08	1.15925
ITGB6	1.16899e-08	1.79094		CEP19	0.000226498	4.17574
IVL	1.38972e-41	1.41153		CFB	1.86199e-31	3.69359
JAML	7.16406e-06	1.36763		CFI	2.52165e-09	3.27528
JCHAIN	4.74492e-30	2.2239		CFL1	1.2066e-39	1.10733
KCNH1	0.0196987	1.7264		CFL2	0.0910407	1.46525
KCNIP3	0.00653253	2.00817		CFLAR-AS1	0.0207112	1.09328
KCNJ15	6.97078e-06	1.68402		CGAS	7.98186e-05	1.86762
KCNQ5	0.0453384	1.08145		CHAC1	1.38405e-05	3.7607
KCTD4	0.0310543	1.48024		CHI3L2	6.68959e-28	3.53122
KIAA0319	0.0125426	1.44629		CHKB-DT	1.41035e-05	3.29122
KIAA1257	0.0218582	1.18642		CHMP5	1.10554e-10	1.06981
KIF21B	0.0417019	1.31701		CHRNB1	0.0314775	1.17574
KLK10	5.02849e-20	1.17756		CHST2	2.87163e-10	2.66117
KLK13	1.56215e-06	1.52158		CIB1	1.14378e-28	2.09939
KLK6	1.90085e-09	3.66868		CIB2	0.00117048	1.45954
KLK8	7.29256e-20	1.07805		CITED4	3.67759e-37	2.04611
KLRD1	0.202133	1.0236		CKAP4	3.67274e-20	1.1223
KRT16	3.00012e-252	3.38589		CKMT1B	6.36025e-07	1.31325
KRT17	3.95258e-128	3.18125		CLCA2	1.61989e-100	2.24063
KRT6A	2.97969e-302	3.63608		CLCA4	2.84706e-48	3.21294
KRT6B	2.43429e-176	3.70159		CLDN7	2.15543e-47	5.89195
KRT6C	2.27886e-217	4.25435		CLEC12A	0.104811	1.43878
KRT75	0.000167043	1.99257		CLIC3	8.18876e-40	2.46372
KRT9	0.000212155	2.35514		CLIP1-AS1	0.0928016	1.05021
KRTAP3-1	0.0885866	1.05397		CLLU1OS	0.000765748	3.7607
KYNU	8.07893e-11	2.03301		CMAS	8.568e-06	1.01162
LAMP3	0.00239528	1.25561		CMPK1	9.8854e-18	1.31206
LAT2	2.4116e-05	2.10708		CMPK2	0.00193102	2.34567
LCE1E	4.73239e-06	1.07146		CNDP2	3.68453e-28	2.35707
LCE2A	1.73893e-05	1.36036		CNFN	2.51695e-108	3.44662
LCE3A	0.000797074	3.26343		CNGB1	0.00014622	3.63517
LCE3D	5.12547e-16	1.86223		CNKSR1	0.00871822	1.17574
LCE3E	1.33468e-15	1.88553		CNKSR2	0.0162798	1.08263
LCN2	2.91447e-06	1.54967		CNN2	2.55913e-26	1.6794
LGALS3BP	2.57348e-13	1.63894		CNP	1.27194e-07	1.38987
LGALS9	0.00231662	1.61197		COA6	1.33868e-06	1.44493
LGALS9B	0.0001402	2.5134		COBLL1	1.66572e-07	1.13621
LIG4	0.012635	1.63894		COL22A1	7.02519e-08	4.29122
LILRB3	0.00577965	2.63894		COLCA1	7.22157e-08	2.8196
LILRB4	0.15257	1.00151		COLCA2	0.00211488	3.05021
LINC00106	0.0201835	1.2239		COMTD1	5.30372e-13	1.1196
LINC01137	0.00257927	1.10842		COQ6	0.0376395	2.02374
LINC01214	0.00992379	1.6914		CORO1A	0.128049	1.53831
LINC01554	0.0127134	1.3019		COX17	1.9431e-08	1.00747
LINC01605	2.16672e-06	2.52971		COX5A	1.84819e-13	1.09127
LINC01876	8.01823e-08	1.16378		COX6C	5.95529e-24	1.06674
LINC02137	0.0043038	1.96086		COX7A2	1.18019e-23	1.12436
LINC02328	0.00850157	2.09837		COX7B	1.63173e-17	1.17574
LINC02560	2.9268e-07	1.54496		COX8A	2.50418e-26	1.12552
LMTK3	0.0136838	1.19148		CPA3	0.0505174	1.7607
LOR	1.03522e-09	1.32264		CRABP2	3.35503e-202	4.1636
LRG1	2.24741e-05	1.73205		CRACR2A	0.104811	1.43878
LRP8	0.0409691	1.18326		CRAT	0.00072201	1.4806
LRRC20	0.020159	1.12797		CREG2	7.24106e-05	3.08263
LRRC8D	0.020558	1.2239		CRNN	5.77912e-76	6.20843
LTB	0.000498308	1.25833		CSF3R	1.54309e-05	2.45585
LTF	8.88313e-08	4.11287		CSNK1G2	2.48279e-06	1.03634
LYPD2	0.0422117	1.01003		CSRP2	1.23248e-73	4.7026
LYZ	2.60804e-13	1.27442		CST3	5.4753e-36	1.01936
MAP1LC3A	2.49722e-11	1.35263		CSTA	2.78938e-137	2.53229
MAP3K9	0.00033799	1.28224		CSTB	5.28595e-237	5.77304
MAP9	0.00188056	1.73205		CSTF2	0.038965	1.06883
MAPK11	0.00227878	1.55647		CTBP1-AS	0.00074257	1.40707
MAPK8IP2	0.00968843	2.32699		CTSB	3.12459e-62	1.52492
MCAM	1.45708e-06	1.64892		CTSC	9.54289e-71	3.49767
MCOLN2	0.0309274	1.48024		CTSL	1.02174e-92	4.60201
MDFI	5.35138e-07	1.63894		CTSS	1.50568e-06	1.3408
MGST1	6.29388e-17	2.96086		CUTC	1.0249e-06	1.2255
MIAT	0.0663287	1.05397		CWH43	2.13573e-13	1.0938
MID1IP1	3.05697e-05	1.42523		CX3CR1	0.00088842	2.55425
MIR200CHG	0.00474004	1.1046		CXCL1	1.02337e-226	7.07606
MIR4713HG	0.0175946	1.23455		CXCL10	0.000904457	2.27528
MMAA	0.0202783	1.53202		CXCL16	8.08018e-06	1.24613
MMP3	0.037128	1.14144		CXCL17	1.25462e-44	5.47342
MOCOS	0.000462508	1.27637		CXCL2	0.000323415	2.36839
MON1A	0.0123952	1.00614		CXCL6	2.14633e-72	6.57946
MPP6	0.0131238	1.0109		CXCL8	5.67437e-07	4.9831
MPZL1	6.8272e-09	1.02011		CXCL9	0.0112524	1.87618
MPZL2	9.05289e-29	1.43522		CXCR1	0.0193361	1.7607
MS4A4A	0.00931096	1.81951		CXCR2	1.03514e-07	2.49767
MSMO1	1.90472e-08	1.16945		CXCR6	7.20166e-05	3.05021
MSRB1	4.70845e-11	1.42785		CXorf21	0.000701731	2.49767
MTCL1	2.85391e-08	2.10926		CYB561D2	0.00376641	1.22155
MUCL1	2.84318e-08	2.07731		CYB5R2	1.12457e-10	1.80801
MX1	7.91065e-05	1.26697		CYBB	0.000537749	1.17574
MYRIP	0.0229201	1.1046		CYCS	1.35537e-22	1.7607
NAA40	0.0285809	1.08372		CYP27B1	0.0173349	2.02374
NALCN-AS1	0.000236577	2.70933		CYP51A1	9.4759e-18	1.78455
NAMPT	6.03454e-11	1.2857		CYP8B1	4.48294e-05	3.87618
NCCRP1	3.00211e-16	1.25707		CYSRT1	2.58783e-47	2.80023
NEB	4.47852e-11	2.29683		CYTOR	2.01341e-08	1.87235
NECAB3	0.00187049	1.78189		DAD1	8.19193e-13	1.38553
NELL2	0.00120603	1.11056		DBNDD1	0.00588821	1.17574
NETO2	4.87608e-05	1.48183		DBNL	4.67243e-15	1.48292
NFASC	0.000435711	1.17659		DCBLD1	0.00265621	1.41021
NFE2	0.00361124	1.0367		DCTD	2.00547e-08	1.59843
NFKBIE	0.0352956	1.03125		DDIT4	1.22576e-09	1.0431
NLGN2	0.154092	1.01333		DDX20	0.00200283	1.94128
NLGN4X	0.00449736	1.16945		DDX47	0.0695019	1.17574
NLRP10	0.0416089	1.43248		DDX60	1.18608e-05	1.17574
NMB	0.0420158	1.32699		DDX60L	0.000600866	1.55425
NMI	1.62118e-07	1.42948		DECR2	0.00442753	1.37738
NOCT	0.00163275	1.0155		DEFB1	8.32999e-56	1.7701
NOD2	1.65068e-05	1.27385		DEFB4A	3.70693e-199	8.14949
NOTCH4	0.0257617	1.59003		DEFB4B	3.3947e-149	7.99774
NPL	6.60613e-12	1.95398		DGKE	0.000911952	1.63517
NRP2	0.000600582	1.66063		DHCR7	4.18958e-10	1.61631
NRROS	0.0188269	1.91195		DHRS7	3.87526e-40	2.4936
OAS1	5.38382e-07	1.78333		DHRS9	1.35178e-11	3.13922
OAS2	6.84723e-13	3.13292		DIO2	8.50136e-28	2.28213
OAS3	0.000311747	1.46901		DIO2-AS1	0.0733682	1.31325
OASL	1.17087e-05	2.57754		DNAJB5	0.000321454	2.27528
OTUB2	2.28578e-13	2.63185		DNAJC15	1.70077e-09	1.07386
PADI1	6.90266e-06	1.16089		DNAJC25-GNG10	3.49915e-05	1.17574
PALD1	7.91099e-05	1.43864		DNASE1L1	0.00556538	1.03135
PALLD	2.98495e-23	1.04563		DOC2B	6.80673e-06	1.93473
PAQR6	0.00299641	1.57754		DOK3	0.103922	1.06883
PARP11	0.0953964	1.05397		DPF3	0.544937	1.30127
PARP9	9.75549e-12	1.69001		DPH1	4.80088e-10	1.03191
PC	0.00049807	1.29683		DPH3	4.89549e-11	3.30503
PCAT19	0.000181699	2.56494		DPP3	0.0135042	1.49767
PCDHGA10	0.0319054	1.69783		DPYD-AS1	0.000911839	2.06883
PCP4L1	2.25268e-06	2.17499		DRAP1	2.99948e-14	1.19846
PCSK6	1.29271e-05	1.4052		DSC2	5.18481e-167	4.14143
PDE3B	0.0128885	1.12436		DSCAM	1.12667e-07	2.88624
PDSS1	0.0656047	1.16945		DSG2	0.000209218	1.17574
PDZK1IP1	1.85666e-40	1.60765		DSG3	1.62982e-118	2.47108
PEBP4	0.0125156	1.59829		DTD1	0.000194666	1.3852
PFKFB2	0.000888009	1.10128		DUOX2	4.60469e-40	4.12327
PGAM5	0.000601397	1.08456		DUOXA1	4.75278e-12	1.00066
PGBD5	0.000239221	1.69338		DUOXA2	2.86447e-16	3.79045
PGD	2.1435e-07	1.2454		DUSP10	6.63025e-05	1.4295
PGF	4.3903e-06	1.38787		DUSP5	0.000280459	1.36839
PGLYRP4	3.14081e-05	1.13644		DUSP6	7.53251e-15	2.82344
PGP	9.4386e-06	1.0668		DUSP7	6.59711e-12	1.1221
PHEX	0.0168028	2.11287		DYNLT1	7.07518e-15	2.00241
PI3	4.43289e-33	2.05397		DYNLT3	2.93167e-18	1.85988
PIP5KL1	0.0990928	1.33408		DYRK2	0.0182805	1.35631
PITX1	9.03635e-08	1.78333		DZANK1	0.286217	1.00582
PKNOX2	0.00795161	1.3614		EAF2	0.00673496	1.59078
PKP4-AS1	0.0423393	1.15351		EBP	4.42726e-07	1.19282
PLA2G2F	0.00516503	1.00958		ECHDC3	0.000139595	1.28822
PLA2G4D	6.75079e-14	1.86488		ECM1	2.71052e-34	2.76455
PLAT	2.02113e-18	2.81118		EDAR	0.017422	1.85381
PLB1	0.0113136	1.02226		EEF1AKMT4	0.000828275	1.7607
PLBD1	3.92556e-16	1.38008		EEF1E1-BLOC1S5	0.000288232	2.05021
PLEKHG2	0.0260473	1.23455		EFHD2	1.62299e-34	2.38725
PLEKHG3	7.52593e-05	1.0896		EGFL6	0.0066716	2.02374
PLIN5	0.00227208	2.01745		EHD3	1.94343e-09	2.59078
PLSCR1	7.32138e-07	1.5134		EHD4	3.72541e-08	1.19777
PNLIPRP3	6.19391e-08	1.92844		EHF	3.36744e-10	1.3519
PNP	1.84435e-05	1.17796		EIF2B2	0.00891427	1.06471
POC1A	0.0426565	1.27637		EIF4EBP1	1.46055e-21	2.7607
PODXL2	0.040771	1.29101		EIF4H	4.86816e-09	1.17574
PPP1R3D	0.0111688	1.2239		EIF5A2	0.0691153	1.34567
PRKCQ	0.000697583	2.05397		ELF3	1.70617e-48	4.55589
PROK1	0.00327515	2.69783		ELK3	8.82397e-06	1.06722
PRPS1	0.0083606	1.26042		ELOB	1.51463e-18	1.00637
PRRG1	0.0843832	1.26343		ELOC	8.5235e-10	1.08752
PRSS22	0.0448062	1.2239		EMC4	1.03624e-10	1.2838
PRSS27	8.0406e-09	2.26602		EML5	0.000106818	1.63517
PRSS53	0.0411911	1.05397		EMP1	7.53789e-05	1.15874
PSMB10	0.00792834	1.44629		ENAM	0.00091588	1.26885
PSORS1C2	1.53925e-07	1.15634		ENC1	1.55048e-05	1.82782
PTAFR	0.00733713	1.01333		ENKUR	4.93411e-09	5.63517
PTGDS	2.48809e-05	1.07387		ENO1	1.57241e-39	1.30127
PTPRD	9.55624e-05	1.02423		ENTPD3	0.000334171	2.29122
PVT1	8.74739e-14	1.26751		ENTPD7	0.00323529	1.17574
RAB11B-AS1	0.00713996	1.00614		EP300-AS1	0.0439939	1.53831
RAB31	1.25045e-12	1.02721		EPB41L3	1.7748e-10	1.38086
RARRES3	0.028149	1.34676		EPGN	2.53243e-31	5.87618
RASAL1	2.99712e-06	1.076		EPHA2	2.69484e-40	2.97448
RBM38	0.00672238	1.0109		EPHB2	0.021775	1.05021
RBMS3-AS3	0.00616174	1.01745		EPHX3	5.07754e-15	1.32461
RBP1	6.11959e-11	1.73086		EPSTI1	1.02982e-16	3.04248
RBP7	0.154059	1.08639		ERI1	1.00128e-05	1.55425
RDH16	6.43774e-05	1.46426		ERO1A	7.70915e-91	4.25853
RFX5	0.0187792	1.05397		ERP27	0.000227239	2.63517
RGS1	0.000297706	1.75441		ESPL1	0.0293211	1.36839
RGS20	4.76931e-07	1.50943		ETHE1	6.13646e-39	3.18601
RHBG	0.00270355	1.11056		ETV4	0.00202387	1.81317
RHCG	2.06695e-08	1.22834		EVI2A	0.0315864	1.17574
RHOH	0.000323905	1.15351		EXOSC3	0.00012672	1.55425
RIMS2	0.0061131	1.83158		EXOSC4	1.66332e-05	1.05791
RIMS3	0.00130443	1.41472		EYA2	1.51782e-07	1.94442
RINL	0.000455432	3.18326		F11R	2.89355e-16	1.17574
RIOX1	0.0200283	1.59003		F3	2.45192e-33	2.19444
RMDN2	0.0105618	1.32076		FABP5	7.18018e-210	4.13502
RNASE7	6.32633e-10	1.75903		FABP6	4.48294e-05	3.87618
RNF152	1.04758e-06	1.20257		FAIM	0.00711024	1.23714
RNF165	0.114239	1.05397		FAM110C	7.4045e-19	2.05289
RNF222	0.00467281	1.33938		FAM122C	0.116158	1.00582
ROBO4	0.0672893	1.16945		FAM126A	0.00048403	1.05791
RP1L1	2.53212e-06	3.1625		FAM129B	6.5709e-43	1.72548
RSAD2	0.00577112	3.26343		FAM157C	0.00155167	3.49767
RTP4	0.0420707	1.33408		FAM177B	0.0461772	1.26885
RUNDC3A	0.000481771	1.28663		FAM20A	1.51226e-16	2.42813
S100A12	1.10005e-09	3.11698		FAM3C	4.98054e-10	1.28617
S100A7	0	3.88235		FAM3D	6.14692e-12	4.59078
S100A7A	4.91353e-57	3.54149		FAM43A	6.38148e-21	2.52938
S100A8	0	3.67352		FAM47E-STBD1	0.000226498	4.17574
S100A9	0	3.68803		FAM50B	0.184107	1.17574
S100B	9.24056e-06	1.25909		FAM71E1	1.38451e-07	1.91271
S100P	6.79204e-06	1.56642		FAM83A	1.39684e-194	5.56041
SAA1	0.000984219	1.5134		FAM83D	0.00132317	1.31325
SAMD9	1.82026e-05	2.2239		FAM83E	0.000477428	3.49767
SCD	5.48354e-11	1.40099		FAM84A	3.22491e-22	1.73423
SCNN1G	0.123388	1.09837		FAM84B	0.000112622	1.59078
SCO2	8.47713e-43	1.98426		FAM96B	2.80991e-08	1.17574
SELPLG	0.00799679	1.09145		FAT1	4.64539e-11	1.42284
SERPINB13	8.79994e-39	2.2056		FBLIM1	1.22224e-27	2.69232
SERPINB3	1.37346e-47	3.07503		FBN2	0.0372377	1.34567
SERPINB4	2.78695e-20	2.71529		FBXL6	6.20699e-06	2.17574
SERPINF1	1.82997e-08	1.03749		FBXO4	0.00685277	2.17574
SERPINF2	0.0284333	1.14913		FBXO6	4.38835e-06	1.69032
SETMAR	0.250094	1.3019		FCER1G	0.00301609	1.96929
SGK1	2.49018e-30	1.69077		FCGBP	2.12164e-07	1.3852
SGK2	2.96436e-05	2.88686		FCGR1A	0.223561	1.17574
SH3BGRL2	4.92495e-05	1.49255		FCGR2A	0.00430297	1.4753
SH3D21	0.00348428	1.21317		FCGR3A	3.60933e-10	3.9831
SH3PXD2A-AS1	0.0264365	1.05397		FCGR3B	0.000826343	2.7607
SHANK2	0.001555	1.29683		FCMR	0.00644848	2.39813
SHISA6	0.00640142	1.32076		FCRLA	0.0371818	1.17574
SIDT1	0.000312998	1.90642		FCRLB	0.0440938	1.39813
SLAMF1	0.00131235	2.3019		FDPS	3.39897e-15	1.30562
SLAMF8	0.00435026	2.75441		FFAR2	0.0916228	1.32775
SLC12A8	0.0430881	1.2384		FGF11	0.000182004	1.06612
SLC15A1	4.59845e-07	1.32515		FGFBP1	2.90162e-90	3.99337
SLC16A1	8.48919e-05	1.00732		FHL2	1.71507e-06	1.13875
SLC16A6	1.2017e-05	2.3019		FHOD1	0.00122416	1.70626
SLC24A3	5.75178e-13	1.1187		FLNB	1.47149e-16	1.08375
SLC25A10	0.000331729	1.17596		FLOT1	9.27627e-07	1.26689
SLC25A33	0.0015871	1.29683		FLRT3	9.75955e-13	3.05021
SLC25A45	0.042798	1.26697		FLT3LG	0.0191887	2.17574
SLC26A2	0.00825584	1.01333		FMO2	5.77001e-73	6.29122
SLC26A9	0.000781699	2.05397		FNDC4	0.00687269	1.24974
SLC2A9	1.4063e-06	1.45252		FOSL1	1.50764e-08	2.7607
SLC35F4	0.00578533	2.5134		FOXA1	0.00508953	2.9831
SLC37A2	1.67692e-11	2.4936		FOXC1	1.44595e-10	1.87618
SLC43A2	0.000269059	1.05397		FOXN3-AS1	0.0131966	1.95335
SLC44A5	0.000340815	1.20237		FPR1	0.0114553	1.59078
SLC47A2	1.19859e-09	1.86133		FRK	0.00087467	1.17574
SLC4A11	0.000482315	1.62032		FSCN1	1.52144e-47	3.02525
SLC52A3	0.0413762	1.63894		FST	0.00989881	1.32775
SLC5A1	7.8656e-07	1.17427		FUNDC2	1.35194e-07	1.45138
SLC6A1	3.68175e-05	2.59003		FUOM	0.000429326	1.41675
SLC6A14	4.29259e-06	1.99739		FURIN	2.75796e-06	1.02374
SLC7A11	5.53474e-06	2.06892		FUT1	0.0300438	1.17574
SLF1	0.0599519	1.07782		FUT2	4.50686e-27	3.05021
SLFN12L	0.0488656	1.16945		FUT3	9.26718e-36	4.95335
SLFN5	0.00761084	1.02226		FUT6	1.32928e-30	6.8051
SMAGP	0.00152514	1.0109		FXYD5	7.35109e-44	2.8088
SMOX	9.43621e-05	1.52528		FYB1	1.06157e-11	1.77185
SMPD3	1.22832e-12	2.20081		FZD5	1.69114e-05	2.26321
SNN	0.00125445	1.31271		G6PD	0.00539733	1.00066
SNX10	0.0141517	1.26042		GADD45A	0.011687	1.12327
SOX7	3.77109e-06	1.01864		GALE	0.00382711	1.4806
SOX9	1.43133e-06	3.44629		GALNT12	0.000829292	1.6232
SPAG17	0.00294487	1.83158		GALNT14	0.000925605	1.87618
SPATA6L	0.00106384	1.21151		GALNT3	1.74162e-08	1.66117
SPECC1L-ADORA2A	0.00246736	2.91195		GALNT4	0.00483544	1.17574
SPINK7	9.46668e-07	1.73205		GALNT5	0.00211488	2.91271
SPIRE1	1.19194e-06	1.1046		GALNT6	3.99554e-20	1.84951
SPRR1A	9.74075e-11	2.07634		GALNT7	3.56972e-13	2.11685
SPRR1B	1.03281e-53	1.50675		GAPDH	1.2493e-73	1.29379
SPRR2A	2.07937e-56	2.90483		GBP1	1.59497e-12	1.96794
SPRR2B	1.73918e-30	2.99197		GBP2	1.16997e-23	1.74244
SPRR2D	4.66253e-27	2.48139		GBP3	0.000603601	1.28266
SPRR2E	7.21975e-23	1.75256		GBP4	0.00663591	2.31325
SPRR2G	0.000119285	1.29874		GBP5	2.99448e-12	5.08263
SPRR4	0.00727537	1.67846		GBP6	1.16136e-34	4.7149
SQLE	4.10475e-11	1.38008		GCA	0.0836245	1.01528
SRCIN1	0.319156	1.01333		GCGR	0.018911	2.17574
ST6GALNAC1	0.000613343	3.0236		GCHFR	1.26323e-16	3.05021
ST8SIA4	0.00804579	1.01333		GDF11	0.114844	1.34567
STAC3	0.0256528	1.77644		GDPD3	3.60365e-10	2.14098
STARD3NL	0.146161	1.02798		GFOD1	8.59558e-09	1.20644
STARD4	0.00163273	3.57754		GIMAP1	0.0061614	2.06883
STAT1	1.04086e-16	1.18181		GIMAP2	0.0435918	2.17574
STAT4	0.151862	1.29101		GIPC1	6.36384e-16	1.01428
STEAP3	0.00760256	1.82656		GJB2	5.71599e-242	5.17488
STEAP4	2.73348e-06	1.36686		GJB6	3.1757e-192	4.12541
STK39	9.79115e-10	1.35059		GK	3.26728e-05	1.33621
STS	0.000264749	1.68785		GLA	0.0149694	1.08263
STXBP5-AS1	0.000749647	1.79094		GLDC	1.14589e-07	3.34567
STYK1	0.000277123	2.15351		GLIPR1	0.000197316	1.34567
SUSD4	0.000467002	2.79094		GLT1D1	0.184107	1.17574
SUV39H2	0.0319778	1.5134		GLUL	8.07951e-16	1.60703
SYT12	0.00976137	1.71694		GMFG	0.000755085	1.04646
TBC1D9	1.7436e-06	1.50854		GNA15	7.91092e-26	1.69242
TBXAS1	2.73168e-05	1.1994		GNG4	2.60831e-11	3.80023
TCAF2	0.0516762	1.05397		GNG5	2.19872e-30	1.80696
TCN1	1.01661e-30	3.91195		GNGT1	6.86622e-09	4.29122
TENM3	0.00579053	1.00151		GNLY	0.000912026	2.36839
TEX101	1.73769e-05	3.00817		GORAB	0.223403	1.17574
TF	0.0252084	1.05397		GOT1	2.46441e-05	1.61935
TFCP2L1	4.33151e-08	1.5394		GPC6	7.34868e-17	3.00863
TGM1	1.33785e-22	1.55891		GPCPD1	1.28531e-21	2.2594
THBD	1.07236e-21	1.51088		GPR132	0.184106	1.17574
THEMIS	0.0199996	1.63894		GPR37	0.0839024	2.05021
THSD1	0.0249323	1.43864		GPR68	3.41414e-14	2.51135
THSD4	4.29306e-12	1.01792		GPR78	2.86777e-15	3.73646
TIMM8A	7.81911e-05	1.4499		GPR82	0.00679342	2.63517
TLDC1	1.75578e-06	1.78333		GPRC5A	1.28019e-29	3.43208
TLL2	0.00153871	1.67288		GPRIN3	0.0461825	1.05021
TLR2	0.103956	1.0935		GPS2	2.26889e-32	1.40553
TLR5	0.0330589	1.42321		GPX3	1.84862e-118	4.72692
TM4SF19-TCTEX1D2	0.0245206	1.80886		GRPEL1	9.18174e-07	1.35471
TM7SF2	4.64314e-12	1.04833		GRPEL2	6.79355e-06	1.71631
TMEM140	0.0510683	1.33408		GSDMC	2.96925e-11	1.3421
TMEM156	0.000384795	1.62032		GSDME	1.09786e-06	3.26321
TMEM185B	0.0925345	1.0935		GSTP1	5.81629e-93	1.55244
TMEM37	0.0302896	1.05397		GTF3C6	2.21373e-30	2.10258
TMEM86A	8.50636e-07	1.66868		GYG1	6.37551e-20	2.30285
TMEM97	0.11334	1.14144		GZMA	0.00682283	2.34567
TMPRSS11D	3.20107e-22	4.3759		GZMB	3.17191e-05	3.02374
TMPRSS11F	0.000474925	1.86133		HAPLN3	0.000218281	1.72828
TMPRSS4	2.247e-11	3.84839		HAS3	2.79307e-29	3.15925
TNFRSF17	0.0405436	1.11287		HBA1	0.000826343	3.42367
TNFSF12-TNFSF13	0.0110978	2.09837		HBA2	0.050139	3.34567
TNIK	0.00536837	1.18783		HBB	4.28596e-06	4.23464
TNIP3	0.0145867	1.33408		HBEGF	4.48024e-08	2.51678
TOX	0.0014202	1.17427		HCCS	0.000411916	1.33328
TP53INP2	1.99239e-06	2.10842		HCST	0.0470207	1.08828
TPBG	1.89689e-11	1.72574		HEBP2	4.01338e-45	1.83038
TPK1	0.00357756	1.3759		HELZ2	3.82655e-05	1.01528
TPTE2	0.0160292	1.60417		HEPHL1	4.82498e-51	4.8196
TRAF1	0.0395167	1.01333		HERC6	3.60202e-11	2.79045
TREX2	0.00204009	1.62472		HES2	2.53878e-17	1.78718
TRIM14	0.000670877	1.14708		HES4	2.71485e-05	1.25374
TRIM22	1.63979e-10	2.18109		HIF1A	2.61689e-43	1.78003
TRPM6	0.00187373	2.18326		HIGD1A	4.77615e-49	1.66117
TSHR	0.0397675	1.01745		HILPDA	1.3538e-05	1.17574
TTC39A	8.30495e-05	1.06833		HINT1	5.93211e-27	1.17235
TXNDC17	2.16013e-17	1.17391		HIST1H1C	2.26846e-06	2.28266
TYMP	1.39369e-85	2.14144		HIST1H2AC	1.36574e-06	1.1152
UCP2	0.00811412	1.0155		HIST1H2BC	1.86377e-11	3.53831
UGT1A8	9.38962e-06	1.36556		HIST1H2BD	0.00055533	1.32775
VIT	0.0846901	1.34676		HIST1H2BE	0.015257	2.05021
VNN3	0.000923697	3.86133		HIST1H2BG	0.00554225	1.82782
WAS	0.00145112	1.40761		HIST1H2BH	0.000765744	4.34567
WDR66	2.19286e-08	2.05397		HIST1H3E	0.000286836	2.43878
WDR91	0.00563467	1.01617		HK2	2.03951e-20	2.83109
WFDC12	3.67743e-14	1.94548		HLA-DMA	0.000643518	1.30699
WFDC2	0.00501704	1.96086		HLA-DRB1	2.47487e-31	1.37957
WNT11	0.132519	1.2239		HLA-DRB5	0.000282185	2.7607
WNT5A	2.20177e-06	1.03976		HM13	4.5953e-15	1.05511
XDH	6.75169e-05	1.82336		HMBS	0.00666015	1.38725
Z93930.2	0.00225853	1.24899		HMGA2	4.90895e-07	3.11434
ZBED6CL	9.5642e-05	1.97151		HMGB3	0.0412268	1.01224
ZBTB16	3.06394e-11	1.21747		HMGCS1	1.5436e-13	1.05545
ZBTB42	0.0324742	1.33408		HMGN2	7.69867e-05	1.6232
ZBTB7C	1.77949e-12	1.0179		HMGN4	0.0438928	1.59078
ZDHHC23	0.00652458	2.14144		HMOX2	2.17491e-17	1.92199
ZNF200	0.0673321	1.20081		HOXA-AS2	4.9175e-07	3.05021
ZNF215	0.00259575	1.19836		HOXA1	0.00679342	2.49767
ZNF22	0.0202262	1.28663		HPRT1	0.0170119	1.02374
ZNF354A	0.0219994	1.07951		HPS6	0.0105432	1.34567
ZNF513	0.00300176	1.07503		HPSE	0.000216188	1.12327
ZNF662	0.000391666	1.23231		HS3ST1	3.15216e-23	4.56806
ZP3	0.0462177	1.05397		HS3ST3A1	0.000121149	2.39813
				HS6ST1	9.84003e-20	2.10299
				HSBP1	1.34785e-30	1.47881
				HSBP1L1	0.000417913	1.07338
				HSD17B2	4.31053e-06	3.31325
				HSD17B6	3.51847e-09	4.08263
				HSPA6	0.00220044	2.00582
				HSPA8	2.62329e-108	2.70024
				HSPE1	4.49432e-14	1.5197
				HSPH1	7.43502e-11	1.16269
				HTR7	5.96186e-11	3.49767
				HYAL2	0.00222516	1.95335
				ID1	2.01087e-101	3.12372
				IDH2	1.42035e-24	1.30075
				IDI1	3.55373e-18	1.82484
				IDO1	3.11238e-05	3.56806
				IER5L	0.000474047	1.22465
				IFI16	4.52515e-20	1.4182
				IFI27	3.21389e-215	4.19674
				IFI27L2	6.34151e-12	1.16596
				IFI44	9.32971e-09	3.32258
				IFI44L	2.37837e-09	2.21756
				IFI6	1.50875e-35	2.88903
				IFIH1	3.97642e-07	1.79241
				IFIT1	0.273473	1.26885
				IFITM1	4.26809e-06	3.7607
				IFNE	0.000765739	3.9831
				IFNGR1	2.82793e-08	1.28497
				IGF2BP2	3.42034e-07	1.3187
				IGFL1	9.92617e-14	3.35631
				IGFL2-AS1	1.16928e-17	4.06883
				IGHGP	0.0132597	1.17574
				IGHM	8.92437e-05	1.04883
				IGLC2	7.47663e-78	1.6793
				IGLC3	1.53433e-41	1.38919
				IGLL5	1.34708e-98	1.36652
				IGLV2-8	0.0312178	1.17574
				IGLV8-61	0.183314	1.39813
				IKZF3	0.0306631	1.0182
				IL10	6.76504e-05	4.9831
				IL12A-AS1	0.145365	1.17574
				IL12RB1	0.0847241	1.59078
				IL13RA1	1.24293e-43	2.48985
				IL18R1	0.00028639	2.59078
				IL19	1.22653e-07	4.9831
				IL1A	2.03451e-05	4.87618
				IL1B	2.9925e-16	6.56806
				IL1RN	1.16914e-48	2.04168
				IL24	2.0344e-05	4.49767
				IL26	0.000765739	3.9831
				IL32	0.00599595	1.0182
				IL33	2.2399e-05	1.07621
				IL36G	2.1023e-09	1.7516
				IL36RN	2.7407e-11	1.07405
				IL4R	1.32997e-37	2.27884
				ING2	5.99773e-05	1.93063
				INO80C	0.00083593	1.29604
				IRF7	3.1934e-06	1.26885
				IRF8	0.0694393	1.31325
				IRF9	0.00157009	3.05021
				ISCA2	0.00113714	1.86762
				ISG15	7.53778e-18	2.73374
				ISG20	0.00333007	1.11916
				ITGA4	0.183947	1.36839
				ITGB2	0.00250662	1.29122
				ITGB6	1.43308e-37	3.32413
				IVL	1.09022e-146	2.90169
				JPT1	4.32522e-22	1.43606
				KCNE3	0.105461	1.17574
				KCNG1	0.000145629	3.87618
				KCNJ15	5.5273e-06	1.82782
				KCNS1	4.48294e-05	4.26321
				KCTD21	0.00979589	1.41675
				KF456478.1	0.00156087	2.9831
				KIF3C	0.284977	1.34567
				KLHDC7B	9.83845e-12	4.8196
				KLHL2	2.26382e-10	1.85381
				KLK10	2.48428e-134	3.04057
				KLK12	1.59484e-74	6.04611
				KLK13	7.63891e-80	4.18137
				KLK5	2.86058e-48	1.44172
				KLK6	1.16741e-67	6.49767
				KLK7	6.01042e-50	1.53496
				KLK8	1.42575e-113	2.3837
				KMT5A	0.00142439	1.17574
				KNSTRN	0.0136384	1.32775
				KPNA2	0.000245039	1.10535
				KRT13	1.44264e-202	7.06047
				KRT14	3.73532e-60	1.2425
				KRT16	2.90732e-214	4.15894
				KRT17	1.01508e-235	5.28285
				KRT18	1.5673e-05	2.34567
				KRT19	0.144639	1.36839
				KRT24	4.46669e-134	5.78227
				KRT4	4.51172e-27	6.29122
				KRT6A	2.97451e-222	4.72259
				KRT6B	1.30994e-225	4.55593
				KRT6C	5.78715e-234	4.89525
				KRT7	1.1324e-14	3.7607
				KRT75	0.176497	1.17574
				KRT8	0.019091	1.66117
				KRT82	0.0505174	1.7607
				KYNU	5.53816e-30	3.18955
				LAMTOR5	2.96507e-09	1.01468
				LAT2	0.00357786	1.7607
				LBR	1.26795e-05	1.02141
				LCMT2	0.0728543	1.41675
				LCN2	6.49931e-175	6.8425
				LDHA	7.80424e-83	2.08483
				LDHB	1.26337e-05	1.41675
				LDLR	2.19128e-29	2.16703
				LEPROT	1.5964e-10	1.03924
				LGALS3BP	5.93985e-13	1.85381
				LGALS7	1.09175e-38	1.18163
				LGALS9	7.35867e-07	2.46525
				LGALS9B	4.39696e-06	2.94128
				LGALS9C	0.00212932	2.59078
				LHFPL2	3.50781e-11	1.98933
				LIG4	0.0308857	1.69032
				LILRB1	0.0113353	1.7607
				LILRB3	0.00156087	2.9831
				LIMD2	0.0446278	1.01528
				LINC00330	0.00514835	2.17574
				LINC00342	0.0851402	1.39813
				LINC00957	0.00156087	2.9831
				LINC00960	0.0505174	1.7607
				LINC01006	0.183315	1.36839
				LINC01023	0.036919	1.7607
				LINC01206	0.000476478	3.49767
				LINC01214	1.32974e-09	3.05021
				LINC01269	0.000765746	4.49767
				LINC01504	0.184107	1.17574
				LINC01559	0.000226498	4.34567
				LINC01605	0.145244	1.34567
				LINC01759	0.140856	1.05021
				LINC01871	0.183314	1.59078
				LINC02005	0.000765739	3.9831
				LINC02323	0.000222789	3.17574
				LINP1	0.000765739	3.9831
				LIPE-AS1	1.89535e-07	1.11232
				LIPG	8.37181e-17	4.01224
				LIPH	0.000339526	1.4295
				LMO7	3.20725e-10	1.36283
				LPIN1	2.155e-05	1.56478
				LRAT	4.49427e-05	2.46525
				LRG1	4.36075e-36	4.33494
				LRP10	1.52792e-18	1.13895
				LRP8	0.00223852	1.87618
				LRRC4	7.08052e-08	4.17574
				LRRC59	9.62072e-12	1.59757
				LRRC61	0.0171429	1.7607
				LRRC8A	5.79716e-06	1.03824
				LRRC8D	0.145365	1.17574
				LTA4H	5.58592e-14	1.30227
				LTB4R2	0.000153461	1.14927
				LY96	6.32351e-18	2.6232
				LYN	3.88021e-11	1.56569
				LYNX1-SLURP2	5.99597e-60	2.66286
				LYPD2	2.24315e-64	5.15759
				LYPD5	1.8474e-14	1.0378
				LYZ	8.10958e-13	1.31819
				MACC1	9.2486e-12	1.93607
				MAD2L1BP	0.0482413	1.06027
				MAK16	0.000577703	1.69032
				MAL	1.65082e-75	5.54667
				MAL2	2.71098e-22	1.00714
				MAL2-AS1	0.0135492	1.30127
				MALL	1.10286e-09	4.87618
				MAMDC2-AS1	0.0437932	1.66117
				MAP2K1	6.14924e-08	1.10097
				MAP3K9	0.0291234	1.04646
				MARCKS	1.1602e-26	1.07621
				MARCKSL1	1.5183e-19	2.38631
				MARCO	6.14901e-06	4.7607
				MARVELD3	0.00100809	1.49767
				MCAM	1.14301e-06	1.59078
				MCF2L2	6.01893e-07	1.95335
				MCUB	3.16465e-11	1.45814
				MDFI	4.55534e-22	2.87174
				MDK	1.88496e-15	3.63517
				ME3	0.0563962	1.17574
				MED8	2.51197e-06	1.12765
				MFSD1	9.92487e-08	1.14745
				MFSD10	2.44949e-09	1.80896
				MGAT4A	0.0307481	1.25374
				MGST1	7.37015e-113	5.52624
				MID1IP1	8.77441e-10	2.0445
				MIF	3.71789e-69	2.56633
				MIR200CHG	5.42211e-05	1.48386
				MIR3945HG	1.17377e-08	4.42367
				MIR4435-2HG	4.90605e-12	1.86258
				MIR4458HG	1.61603e-09	1.43483
				MISP3	0.404353	1.17574
				MIXL1	0.0191296	2.39813
				MKKS	9.651e-09	1.15759
				MMAA	0.143917	1.53831
				MMP1	1.37092e-16	3.11685
				MMP25	2.76132e-17	3.7607
				MMP25-AS1	0.145368	1.17574
				MMP3	0.0470395	1.7607
				MOCS1	0.0369304	1.29122
				MOCS2	0.00578914	1.23714
				MPHOSPH6	1.30512e-13	1.2894
				MPP3	0.183314	1.39813
				MPZL1	9.4266e-12	1.38318
				MPZL2	2.33056e-72	2.45428
				MRPL13	9.05009e-09	1.1062
				MRPL16	5.5691e-05	1.05791
				MRPL17	2.20845e-06	1.14537
				MRPL22	0.00401533	1.04081
				MRPL32	3.43842e-07	1.57002
				MRPL36	1.48287e-08	1.13777
				MRPL39	0.000438188	1.35262
				MRPL44	0.0055878	1.08554
				MRPL46	1.99285e-05	1.28822
				MRPS10	3.16462e-13	1.622
				MRPS15	2.89526e-05	1.17574
				MRPS22	0.00397899	1.03824
				MS4A4A	0.006601	2.43878
				MS4A6A	1.35151e-07	1.49767
				MS4A7	0.0508333	1.17574
				MSANTD2	0.0894449	1.17574
				MSMO1	2.89239e-34	2.3801
				MSRB1	2.2893e-62	3.05021
				MSRB2	3.56719e-07	1.66117
				MTCL1	0.0164643	1.08263
				MTF1	2.748e-07	1.1992
				MTFR2	0.0191887	2.17574
				MTHFS	0.00533444	1.46525
				MTX1	0.00685277	2.17574
				MUC1	2.74406e-48	5.05616
				MUC20	0.000333806	1.66117
				MUC21	4.77361e-32	7.90366
				MUC4	3.34888e-12	4.6676
				MX1	4.72014e-16	2.6232
				MX2	0.00259219	1.52938
				MXD1	3.73877e-34	2.68795
				MYD88	5.51264e-06	1.02688
				MYL12A	1.48367e-33	1.20389
				MYL12B	4.71528e-47	1.35574
				MYO1B	2.92837e-32	2.20254
				MYO7A	0.0503273	2.17574
				N6AMT1	0.114008	1.70626
				NAA20	1.21409e-21	1.68098
				NABP1	2.80966e-30	2.82108
				NAGS	0.0503273	1.9831
				NALCN-AS1	0.104377	1.66117
				NAMPT	1.74539e-60	2.81785
				NANOS1	4.93417e-09	5.56806
				NCBP2	6.93881e-07	1.04701
				NCCRP1	2.87614e-38	1.60469
				NCOA7	2.33906e-12	1.44285
				NCOA7-AS1	0.0437932	1.66117
				NDRG2	5.99177e-28	1.67465
				NDRG4	7.18741e-06	1.2709
				NDST2	0.0189369	1.9831
				NDUFA1	5.42126e-29	1.42085
				NDUFA12	1.97631e-08	1.03419
				NDUFA3	5.28366e-14	1.40894
				NDUFA4L2	3.14181e-23	2.26455
				NDUFA7	7.69832e-05	1.13621
				NDUFAF3	0.000107366	1.55425
				NDUFAF4	0.0178692	1.28266
				NDUFB11	1.52601e-11	1.00328
				NDUFB3	2.4414e-13	1.4549
				NDUFC2-KCTD14	1.00256e-06	1.07265
				NEDD8-MDP1	0.000369104	1.06027
				NELL2	3.68517e-14	2.64041
				NES	2.50176e-50	4.59424
				NET1	4.51459e-14	1.17574
				NETO2	1.67414e-08	2.10535
				NHLRC1	0.00621475	1.46525
				NIFK	3.56218e-06	1.17574
				NIP7	0.00110793	1.22637
				NKAPL	0.0435918	2.17574
				NMB	8.35753e-12	3.7607
				NME1	9.55498e-08	1.06423
				NME2	0.00153296	1.24286
				NMI	9.85956e-15	2.17574
				NMNAT2	0.176497	1.17574
				NOD2	5.54814e-06	1.57308
				NOL12	4.74955e-06	2.41278
				NOLC1	0.000214466	1.02374
				NOP10	1.16386e-26	1.87267
				NOP14-AS1	0.00915566	1.0445
				NOP16	2.19286e-06	1.28266
				NOS2	0.000226502	4.7607
				NRIP1	1.80352e-25	2.29649
				NRP2	6.45122e-06	2.17574
				NRROS	0.0505174	1.7607
				NT5C2	2.11027e-17	1.46114
				NT5C3B	4.42209e-05	1.32775
				NTN4	3.43965e-11	1.80579
				NUDT15	2.45626e-05	1.37505
				NUGGC	0.0451025	1.46525
				NXT1	0.00201219	1.33328
				OAS1	5.50015e-27	3.43561
				OAS2	3.15672e-14	3.4084
				OAS3	3.28668e-07	2.17574
				OAZ3	0.000146515	3.49767
				OCIAD2	1.31578e-06	1.05418
				OCRL	0.0135499	1.0445
				OLAH	4.0263e-07	4.17574
				OPN3	0.204761	1.10863
				ORMDL2	3.69383e-11	1.51454
				OSGIN1	0.0848078	1.53831
				OST4	3.22318e-19	1.12587
				OSTC	1.14412e-06	1.08828
				OTUB2	6.88976e-05	2.21756
				P2RY6	2.63591e-16	3.19959
				PABPC3	0.00178541	1.81317
				PAK1IP1	0.00397475	1.07265
				PAOX	0.463379	1.03824
				PAQR5	1.57911e-06	1.67824
				PARP9	1.60168e-18	2.28822
				PAX9	0.00209353	3.59078
				PC	3.17555e-07	2.31325
				PCBD1	1.13097e-07	2.17574
				PCP4L1	1.34811e-11	2.94128
				PCSK5	0.00307257	1.26885
				PCTP	0.0583655	1.06883
				PDCD4-AS1	0.0192771	1.9831
				PDCD5	5.32208e-16	1.25147
				PDLIM7	4.50655e-06	1.87089
				PDP1	0.000709151	1.36216
				PDPN	0.00122904	1.01068
				PDRG1	0.0213114	1.28266
				PDSS1	0.1601	1.17574
				PDXK	1.16822e-10	1.11208
				PDZK1IP1	2.62914e-172	3.60101
				PEA15	1.08508e-12	1.11338
				PFDN2	4.73231e-11	1.29122
				PFN2	0.000944095	1.09085
				PGAM1	1.6064e-32	2.7733
				PGD	1.59331e-27	2.68053
				PGF	3.31514e-07	1.54498
				PGK1	1.9118e-30	1.54855
				PGLYRP4	2.68363e-10	1.92117
				PGM2	3.917e-17	1.63075
				PHETA2	0.00429352	1.39813
				PHEX	0.0191887	2.17574
				PHLDA1	6.06627e-42	3.09979
				PHLDA2	1.99421e-24	3.19282
				PI3	1.08023e-233	6.8594
				PI4K2A	0.00511812	1.13135
				PIGA	0.00427025	1.41675
				PIGF	0.00324717	1.0289
				PINX1	0.0105692	1.32775
				PIP5KL1	0.143917	1.53831
				PITX1	4.54965e-132	5.75436
				PKM	5.01412e-37	1.49681
				PKP2	0.104055	1.7607
				PLA2G4E-AS1	8.06559e-05	1.67324
				PLAC8	2.48707e-09	3.27528
				PLAT	7.58421e-95	5.30682
				PLAUR	0.000361716	1.85381
				PLBD1	2.06386e-17	1.41595
				PLD2	2.23777e-08	1.60638
				PLEK	0.00156782	1.80377
				PLEKHA8	0.0165848	1.10863
				PLEKHF1	0.00260053	1.72323
				PLEKHG2	0.0038925	1.43878
				PLEKHH3	3.11166e-05	1.13392
				PLIN3	5.08805e-34	1.08389
				PLIN5	0.000842143	2.31325
				PLK2	1.3961e-30	2.04759
				PLPP5	0.000583182	1.26321
				PLRG1	0.000499699	1.09774
				PLSCR1	4.25446e-35	3.42367
				PLSCR3	1.56711e-08	1.59078
				PMEPA1	1.18449e-09	1.38433
				PMFBP1	1.59143e-05	2.00582
				PNLIPRP3	1.24158e-24	3.09857
				PNP	2.93938e-36	3.01962
				POC1A	0.104486	1.59078
				POFUT2	0.545662	1.30127
				POLB	2.44814e-07	1.17574
				POLR2L	5.01856e-32	1.27288
				POLR3G	6.49138e-05	1.40707
				POMP	6.16471e-21	1.3037
				PPA1	8.77742e-27	1.81557
				PPBP	5.67407e-07	4.87618
				PPIA	2.76146e-65	1.36094
				PPIC	1.85008e-05	1.08693
				PPL	4.11727e-47	1.62571
				PPP1R11	7.09818e-05	1.33102
				PPP1R3C	0.0214893	1.29122
				PPP1R3D	0.000140288	1.7607
				PPP4R1	5.00519e-24	1.50291
				PRDM4	3.03794e-05	1.4889
				PRDX3	1.11009e-05	1.74278
				PRDX5	1.34377e-60	2.06693
				PRELID1	4.11767e-62	2.47236
				PRKAB1	0.000144497	1.64967
				PRKACB	6.68288e-05	1.29122
				PRPS1	0.00978959	1.38219
				PRR34-AS1	1.7321e-08	1.28764
				PRSS22	5.27523e-53	5.15302
				PRSS27	3.73181e-93	5.9831
				PRSS53	0.0682832	1.87618
				PSCA	5.47542e-46	4.6867
				PSMA5	1.91463e-09	1.32258
				PSMB9	0.000104564	1.14878
				PSMD14	2.83761e-08	1.2582
				PSME2	4.27522e-17	1.14852
				PSMG3-AS1	0.427823	1.02374
				PTAFR	0.0025136	1.27884
				PTHLH	4.05455e-22	6.12994
				PTP4A1	3.09416e-32	1.92748
				PTPMT1	2.02953e-05	1.20816
				PTPN22	8.86965e-05	1.84317
				PTPRCAP	0.022927	1.23987
				PTRHD1	1.70887e-09	1.31776
				PVR	0.00100917	1.4753
				PYCARD	1.43973e-16	1.21439
				PYGL	4.63178e-27	1.57104
				QSOX1	1.08544e-14	1.00582
				RAB11B-AS1	0.000757022	1.29604
				RAB11FIP5	0.00716609	1.7607
				RAB17	0.143678	1.7607
				RAB22A	2.69353e-10	1.19039
				RAB25	5.42398e-37	1.57857
				RAB31	3.64226e-66	2.59607
				RAB38	5.70845e-28	1.85667
				RAB4B-EGLN2	0.00219738	1.03372
				RAB5IF	5.44478e-67	2.89728
				RAC2	0.00175885	1.12844
				RAET1E	1.83997e-05	1.42728
				RAET1G	9.42195e-05	2.9831
				RAET1L	2.83243e-10	3.13922
				RALB	1.88465e-16	1.71107
				RAMMET	0.00181777	1.36017
				RAP1GAP	0.0367217	1.91271
				RAP2B	1.70626e-06	1.47913
				RAP2C	1.5324e-05	1.54498
				RAPGEF3	0.00127782	1.46525
				RARRES1	9.18239e-25	4.00017
				RARRES3	7.27451e-25	4.19366
				RASAL1	2.04967e-13	1.76808
				RASGEF1A	0.00649034	2.17574
				RASGRP1	2.29749e-07	1.15405
				RBBP8NL	0.0308857	1.69032
				RBM38	9.27359e-10	2.33621
				RBM47	1.66569e-11	1.09013
				RBMS3-AS3	4.52024e-05	2.02374
				RBP1	3.01894e-86	4.20859
				RBP7	1.35774e-08	2.6232
				RBPMS	1.7879e-09	1.4806
				RBPMS-AS1	0.00212569	2.9831
				RDH10	7.32279e-59	4.61935
				RDH10-AS1	2.51352e-09	2.96001
				RDH16	0.00190682	1.32013
				REC8	0.0465995	1.17574
				RFK	0.0199967	1.17574
				RFX5	0.000666198	1.7607
				RGL4	0.0847241	1.59078
				RGS1	0.00132924	1.83871
				RGS17	1.13498e-07	3.6087
				RGS20	5.78827e-10	1.88624
				RHCG	9.37045e-236	6.14281
				RHOD	6.21606e-22	1.58355
				RIMS2	0.000326585	2.36839
				RINL	1.31375e-06	3.87618
				RIOX1	0.104377	1.85381
				RIT1	5.7855e-06	1.14179
				RND1	2.03445e-05	4.63517
				RND3	3.8489e-31	1.90725
				RNF207	0.0435918	1.85381
				RNF222	0.0056568	1.42367
				RNF223	0.0174768	1.55425
				ROGDI	0.0310711	1.02374
				ROMO1	2.38633e-29	1.10971
				RP1	0.104377	1.66117
				RPL10	5.85632e-46	1.07522
				RPL18A	1.67643e-52	1.1428
				RPL26L1	2.23604e-10	1.87618
				RPP40	1.56256e-05	2.25374
				RRAGD	9.27032e-12	1.5791
				RRAS2	0.00126512	1.23714
				RRM2	0.000885456	1.36017
				RRM2B	0.000915963	1.09328
				RRP9	0.126762	1.00582
				RSAD2	1.23687e-07	4.49767
				RTKN2	1.15578e-10	3.94128
				RTL6	0.726108	1.07953
				RTP4	0.183315	1.36839
				RUNDC3A	1.13755e-05	1.7118
				S100A10	7.93168e-71	1.5101
				S100A11	1.15702e-198	3.52249
				S100A12	4.70954e-46	5.49767
				S100A14	2.19194e-79	1.28333
				S100A16	1.2002e-138	2.53894
				S100A2	1.50479e-122	2.86579
				S100A6	7.53349e-157	3.00885
				S100A7	1.61943e-211	5.03205
				S100A7A	5.68381e-144	4.96064
				S100A8	3.43899e-206	5.2144
				S100A9	2.24551e-204	5.07932
				S100P	6.02604e-75	5.7607
				S1PR1	0.0173349	2.02374
				S1PR3	0.0695019	1.17574
				SAA1	5.25205e-76	5.68881
				SAA2	2.24507e-69	6.28427
				SAA2-SAA4	4.32089e-11	5.87618
				SAAL1	0.0216114	1.30127
				SAMD9	1.24611e-66	5.75317
				SAMD9L	9.59523e-05	1.51278
				SAT1	4.99025e-119	3.41325
				SBDS	1.59663e-06	1.27132
				SC5D	1.20466e-14	2.11255
				SCD	4.69874e-68	3.38725
				SCEL	2.03827e-10	1.01248
				SCN4B	0.0063859	2.91271
				SCNM1	0.00714855	1.17574
				SCO2	1.56936e-109	3.25195
				SCRN1	3.76864e-07	1.38725
				SCX	0.00685277	2.17574
				SDF2L1	6.88937e-05	1.09631
				SDHAF3	0.155464	1.09328
				SEC14L2	4.92246e-09	1.8162
				SEC61G	5.74142e-19	1.08977
				SECTM1	7.99201e-08	1.73964
				SELENOH	2.46749e-16	1.19511
				SELPLG	0.00105825	1.38725
				SERINC2	1.4634e-45	2.11288
				SERP1	6.80648e-25	1.38175
				SERPINA1	9.46909e-05	2.9831
				SERPINB1	1.34531e-190	5.03293
				SERPINB11	0.00010598	1.53831
				SERPINB13	1.55837e-144	4.15137
				SERPINB3	4.2815e-266	6.44308
				SERPINB4	1.01138e-248	7.13196
				SERPINB9	0.000309088	1.84317
				SERPING1	4.88979e-12	1.64967
				SFXN4	0.000178591	1.17574
				SGMS2	7.27823e-07	1.37368
				SGPP1	0.00198943	1.28677
				SH2D1A	0.0192771	1.9831
				SH2D2A	0.000478408	3.17574
				SH2D4A	0.000147917	1.51135
				SH2D5	7.31861e-07	3.63517
				SH3BGRL2	1.2555e-05	1.7858
				SH3D21	3.07994e-07	2.17574
				SH3PXD2A-AS1	3.07793e-07	2.26321
				SH3TC1	0.00660351	1.33621
				SHANK2	0.0119847	1.26885
				SIDT1	3.00995e-08	2.7607
				SIPA1L2	2.66014e-19	2.16124
				SIT1	0.0371978	1.53831
				SKP2	0.0965227	1.11685
				SLAMF1	0.0503273	1.9831
				SLAMF7	0.00134474	1.17574
				SLAMF8	0.000478408	3.17574
				SLC12A8	4.19034e-05	2.30127
				SLC13A5	0.000226498	4.17574
				SLC15A1	1.36557e-07	1.17574
				SLC15A3	0.00574131	1.26885
				SLC16A1	6.75455e-07	1.32512
				SLC16A3	4.15458e-08	1.66117
				SLC16A6	0.000122264	2.17574
				SLC16A9	1.99802e-11	4.39813
				SLC1A1	0.105461	1.17574
				SLC20A1	6.4208e-05	1.53831
				SLC25A22	0.0718146	1.17574
				SLC25A25-AS1	0.114844	1.34567
				SLC25A51	0.00155776	3.17574
				SLC26A4	0.000279452	3.17574
				SLC26A9	0.000330374	2.45585
				SLC27A4	3.73703e-46	1.36454
				SLC28A3	7.60424e-05	1.63517
				SLC2A9	3.84853e-29	3.17574
				SLC35B1	0.00443991	1.48386
				SLC35C1	4.28948e-06	1.64141
				SLC43A2	3.00463e-05	1.37505
				SLC44A5	0.00140573	1.22305
				SLC52A3	3.5417e-08	3.8196
				SLC6A14	1.27809e-60	5.33328
				SLC7A11	0.017543	1.49767
				SLC9A3R1	2.95614e-12	1.29122
				SLFN5	1.47973e-08	2.00973
				SLFNL1	0.00620708	1.82782
				SLIRP	1.02579e-22	1.44439
				SLPI	2.3498e-204	4.29979
				SLURP2	2.84793e-26	3.65379
				SMAGP	2.93112e-18	2.4806
				SMIM15	4.53026e-05	1.38725
				SMIM25	0.000221994	3.29122
				SMIM3	8.49065e-11	2.32461
				SNHG15	4.91209e-05	1.21881
				SNN	9.1065e-05	1.89195
				SNPH	0.285388	1.53831
				SNRNP25	0.00786578	1.56806
				SNRPG	5.59176e-22	1.67978
				SNX10	0.000249272	1.72323
				SOCS1	0.0113353	1.87618
				SOCS2	7.19067e-05	1.78872
				SOCS3	2.88081e-05	1.55425
				SOCS4	7.34998e-05	1.43878
				SOD2	1.62909e-29	1.32665
				SORCS2	1.50115e-09	1.63969
				SORL1	8.31465e-10	2.26321
				SOWAHB	0.00507011	3.34567
				SOX7	2.57992e-06	1.17574
				SOX9	5.21858e-15	4.63517
				SP110	3.69835e-08	1.48386
				SPAG17	0.144639	1.36839
				SPIN4	3.13831e-07	2.38219
				SPNS2	0.00377198	1.12512
				SPP1	4.30394e-17	5.42367
				SPR	0.016269	1.33621
				SPRR1A	1.2922e-131	6.01284
				SPRR1B	4.38447e-189	3.71018
				SPRR2A	9.82369e-233	6.49925
				SPRR2D	2.09766e-141	5.72927
				SPRR2F	8.84437e-34	5.17574
				SPRR3	2.19576e-189	7.66792
				SPRYD4	3.28447e-05	1.73762
				SPTSSA	2.14887e-15	1.38456
				SQLE	2.17084e-17	1.76766
				SQOR	2.32482e-14	1.70181
				SRA1	0.000451996	1.02688
				SRD5A3	2.11129e-22	1.94011
				SRGN	1.14202e-08	1.5197
				SRI	1.24257e-09	1.19186
				SRP19	2.69643e-13	1.43581
				SRPX2	1.88597e-06	1.94626
				SRXN1	0.00689499	1.08828
				SSSCA1	4.88518e-06	1.23019
				ST14	6.84457e-23	1.24214
				ST20	0.145124	1.32775
				ST6GALNAC1	1.69289e-14	4.67824
				ST6GALNAC4	0.0087844	1.23987
				ST8SIA4	0.00396557	1.12129
				ST8SIA6	0.00923252	1.07953
				STARD3NL	0.000444329	1.61631
				STARD4	5.67407e-07	4.87618
				STAT1	2.38844e-44	2.14515
				STAT3	1.57328e-47	1.7388
				STAT4	0.145368	1.17574
				STEAP1	0.00567242	1.46525
				STEAP4	1.07162e-18	2.55078
				STIMATE	0.000280816	2.9831
				STK17A	9.27211e-12	1.73646
				STK39	2.55591e-11	1.47661
				STMP1	2.34748e-41	1.85065
				STN1	2.48547e-10	2.03556
				STOM	2.72398e-26	1.61961
				STOML1	0.0578288	1.17574
				STRA6	0.000117633	2.7607
				STRAP	3.04093e-07	1.03581
				STRIP2	0.00240422	2.49767
				STXBP5-AS1	0.00672851	1.67824
				STYK1	1.80598e-06	2.82782
				SUB1	9.16935e-32	1.50173
				SULT1B1	0.000478408	3.17574
				SUSD4	3.74683e-19	5.01704
				SVBP	0.000647347	1.11685
				SYTL5	2.03445e-05	4.63517
				TACSTD2	2.42981e-44	1.1804
				TAF10	1.36453e-10	1.13548
				TAF13	5.53146e-19	1.52008
				TAF9	0.000368576	1.30407
				TAGAP	0.0315864	1.02374
				TAP2	2.55574e-09	1.41453
				TARS	7.53081e-14	1.4329
				TAX1BP3	1.01087e-09	1.08395
				TBC1D3L	0.0310775	1.53831
				TC2N	3.21802e-09	1.3408
				TCAF2	0.0308243	1.70626
				TCN1	2.81987e-151	6.41488
				TCTEX1D2	0.00260639	1.56806
				TENM2	6.22071e-08	1.07845
				TEPP	2.27527e-06	3.91271
				TEX101	0.00214372	2.49767
				TFCP2L1	0.000131124	1.25591
				TGFA	3.17847e-19	1.97411
				TGFB3	0.116158	1.00582
				TGIF2-RAB5IF	1.50213e-47	3.02688
				TGM1	1.383e-40	2.10665
				TGM2	0.0437932	1.66117
				THBD	3.18644e-13	1.40604
				THEGL	0.00489071	1.66117
				THSD1	0.000323473	1.91271
				TIGAR	1.16586e-06	1.60105
				TIGD1	0.104377	1.66117
				TIGD2	0.0560429	1.32775
				TIMM10	1.36922e-06	1.38874
				TIMM22	0.026743	1.11161
				TIMM8A	3.29752e-07	1.97221
				TIMM8B	6.11732e-26	1.30515
				TINAGL1	8.2357e-15	2.9571
				TINF2	6.64099e-06	1.58013
				TJP3	7.1228e-07	2.24974
				TLCD2	1.84544e-09	2.08647
				TLDC1	1.11485e-14	2.65574
				TLNRD1	4.12857e-05	1.4806
				TLR2	6.00116e-06	2.70626
				TLR5	0.0847241	1.59078
				TM4SF19	6.14901e-06	4.7607
				TM4SF19-TCTEX1D2	3.5615e-08	3.7607
				TMA7	3.52129e-31	1.14457
				TMC5	0.000995373	1.42085
				TMCO4	0.000340706	1.32258
				TMED7-TICAM2	0.0119636	1.35631
				TMED9	1.05739e-15	1.19537
				TMEM126A	9.17408e-06	1.67824
				TMEM132A	0.0435918	1.85381
				TMEM144	0.175982	1.08828
				TMEM156	0.000501956	1.79723
				TMEM165	1.47348e-09	1.02102
				TMEM173	2.60887e-18	2.70181
				TMEM176B	0.0255381	1.08828
				TMEM185B	0.116158	1.00582
				TMEM199	3.01702e-06	1.54771
				TMEM206	0.00979589	1.41675
				TMEM217	0.0153994	1.82782
				TMEM218	0.0723669	1.07621
				TMEM234	0.00700478	1.17574
				TMEM251	0.0221572	1.06883
				TMEM256-PLSCR3	0.000235239	1.51278
				TMEM38A	0.0119636	1.36839
				TMEM40	1.14277e-18	1.14717
				TMEM45B	7.88612e-25	1.54295
				TMEM51	4.04067e-21	1.95514
				TMEM51-AS1	0.00118397	1.41021
				TMEM54	9.79553e-58	1.83371
				TMPRSS11A	2.28849e-19	6.87618
				TMPRSS11B	2.12179e-38	6.93951
				TMPRSS11D	2.16479e-128	7.3852
				TMPRSS11E	4.6503e-73	6.20549
				TMPRSS11F	2.21212e-06	2.27528
				TMPRSS2	5.71977e-13	3.94833
				TMPRSS4	6.52649e-70	6.73033
				TMSB10	6.21969e-177	2.79418
				TMSB4X	3.39019e-67	1.30264
				TNFAIP2	3.11295e-26	2.21818
				TNFRSF11A	0.0318357	1.00582
				TNFRSF12A	8.88664e-14	2.43448
				TNFRSF14-AS1	0.0505174	1.7607
				TNFRSF17	0.00134334	1.7607
				TNFSF10	3.39321e-43	1.78597
				TNFSF12-TNFSF13	3.54428e-07	3.34567
				TNFSF9	0.000765744	4.17574
				TNIP3	3.10427e-35	4.93824
				TOMM40	3.03949e-09	1.82427
				TOMM5	1.27368e-17	1.63238
				TOR4A	0.00247888	2.17574
				TP53I3	2.55695e-32	3.64287
				TP53INP2	2.68595e-11	2.86762
				TPBG	1.46853e-20	2.30407
				TPD52L1	2.76674e-08	1.33801
				TPM4	4.02185e-72	2.25629
				TPTE2	0.0373973	1.36839
				TRAF4	2.22286e-06	1.43208
				TRAPPC2B	0.00265784	1.34567
				TRDC	0.000765744	4.34567
				TREM1	7.24494e-06	3.49767
				TRIB1	1.14558e-07	1.00379
				TRIL	6.14941e-06	4.49767
				TRIM11	0.000103734	1.13392
				TRIM14	3.59089e-07	1.66117
				TRIM16	2.56798e-07	1.04144
				TRIM16L	0.0452103	1.23987
				TRIM17	0.0311392	1.49767
				TRIM21	0.0255262	1.70626
				TRIM22	2.68349e-14	2.73517
				TRIM5	8.3112e-05	1.33924
				TRIM6	0.0435918	1.85381
				TRIML2	2.0344e-05	4.49767
				TRIOBP	6.86839e-07	1.12683
				TRIP10	9.09917e-20	2.04172
				TRMT10A	0.0257022	1.66117
				TRPM6	0.0193361	1.7607
				TSC22D2	8.52598e-29	2.34567
				TSFM	4.12674e-05	1.21527
				TSHR	0.0262862	1.17574
				TSPAN13	0.00348044	1.00171
				TSPAN6	1.1635e-07	2.42367
				TST	1.95881e-19	1.92638
				TSTD3	0.00211488	2.91271
				TTC22	3.67069e-09	1.17574
				TTC30A	0.0174647	1.82782
				TTC9	1.54507e-25	2.27284
				TUBA1C	6.21264e-72	1.62695
				TUBB2A	4.22925e-34	1.24671
				TUBB3	0.000898258	2.29122
				TUBB6	5.24624e-41	1.80945
				TUBG1	9.16584e-07	1.80023
				TWF1	8.93956e-39	2.3187
				TXNDC17	8.52138e-78	2.49622
				TXNDC9	0.000405626	1.20489
				TYMP	1.04915e-153	3.16443
				U62317.2	6.76482e-05	4.34567
				UAP1	1.3661e-08	1.77719
				UBA6-AS1	9.8739e-05	1.10359
				UBAC2-AS1	0.0503273	1.9831
				UBE2D1	7.0885e-06	1.50695
				UBE2F	4.77523e-14	1.60237
				UBE2L6	5.90235e-15	1.61935
				UBE2Q2	5.69783e-07	1.08162
				UBE2S	0.00222516	1.95335
				UBL5	2.64476e-33	1.14029
				UCA1	0.000226503	3.9831
				UCHL3	1.06102e-12	1.12003
				UGP2	1.14373e-11	1.10965
				ULBP2	4.50124e-05	3.63517
				UNC13D	6.31419e-14	2.82782
				UNC5B	4.94011e-09	1.38056
				UNC5B-AS1	9.48625e-05	3.31325
				UPK3B	0.00509936	2.7607
				UPP1	1.18223e-67	4.35795
				UQCR10	3.78297e-38	1.48798
				UQCR11	1.3013e-29	1.13452
				UQCRQ	7.21497e-62	1.62009
				USB1	1.19595e-10	1.66117
				USP43	1.7159e-05	2.31325
				UTP11	8.42395e-06	1.17574
				VAMP8	3.29487e-37	1.23953
				VEGFA	1.69027e-06	1.70299
				VGLL1	0.0002265	4.34567
				VLDLR	2.16979e-15	2.86024
				VLDLR-AS1	0.00513854	2.39813
				VMAC	0.146094	1.00582
				VNN1	2.98835e-12	5.17574
				VNN2	4.2232e-06	4.34567
				VNN3	1.50962e-09	5.8196
				VPS25	9.92109e-07	1.28468
				VPS37B	4.67975e-18	1.74134
				VSIG2	4.31298e-06	3.7607
				VWA1	2.53349e-12	1.96629
				WARS	6.18957e-24	2.2365
				WDR1	6.1937e-16	1.20596
				WDR66	1.92223e-17	3.02374
				WDR77	5.48637e-05	1.25591
				WDR91	0.00135416	1.31776
				WISP3	4.77427e-07	3.31325
				WNK3	0.0435918	1.85381
				WNT11	1.79946e-06	2.83871
				WNT5A	1.59546e-08	1.52568
				WWC1	1.25009e-08	1.09912
				XAB2	0.0922101	1.17574
				XDH	1.74513e-102	6.19204
				YBX1	4.9665e-21	1.31201
				YDJC	0.00216566	1.45138
				YWHAQ	5.00032e-55	1.9923
				Z84488.2	0.00012107	2.26321
				ZBED6CL	0.00485279	1.81317
				ZC3H12A	1.47789e-21	2.61631
				ZC3H3	6.64173e-23	2.12327
				ZCCHC10	1.34674e-07	1.0779
				ZDHHC12	4.20426e-09	1.6676
				ZDHHC18	0.00606693	1.05021
				ZMAT5	1.52385e-08	2.79465
				ZNF117	1.15417e-07	1.4329
				ZNF185	8.76932e-32	1.56875
				ZNF319	0.00709179	1.24613
				ZNF426	2.36622e-08	1.73646
				ZNF503	8.14868e-11	1.37505
				ZNF503-AS2	0.000904577	2.17574
				ZNF511	0.0020757	1.28677
				ZNF513	0.000195758	1.54771
				ZNF561	0.001032	1.33621
				ZNF653	0.00509936	2.7607
				ZNF668	0.112515	1.05021
				ZNF692	0.102917	1.02374
				ZNF775	0.0256504	1.63517
				ZNF841	0.0882625	1.36839
				ZNF92	0.0153461	1.81317
				ZP3	0.318541	1.17574
				ZYX	1.55991e-13	2.01962

## Sheet: 1D
Pathway	Tunnel	HS-L
Protein Metabolic Process	5.37	0
Carbohydrate Metabolic Process	8.01	0
Innate Immune Response	9.58	0.289395
Apoptotic Process	10.3	0
Response to Biotic Stimulus	17.5	2.03331

## Sheet: 1E
Pathway	Tunnel	HS-L
Complement Signaling	0	1.33206
Unsaturated Fatty Acid Metabolism	0	1.57511
Negative Regulation of TNF	0	2.61256
Arachadonic Acid Metabolism	0	4.68707
Keratinization	0	4.89396

## Sheet: 1H
Sample	L1	L2	PL1	PL2	HC1	HC2	L3	HC3	HC4	PL3	HC5	HC6	L4	L5	L6	L7	L8	L9	PL4	L10	PL5	L11	L12	PL6	PL7	L13	PL8	PL9	L14	L15	PL10	L16	PL11	PL12	PL13	PL14	PL15	PL16	L17	PL17	L18	PL18	L19	L20	L21	PL19	PL20	L22	PL21
KRT13	14.036	242.597	1.685	41.652	2.994	3.094	53.419	2.414	56.001	22.052	13.668	0	69.299	117.359	0	14.113	72.498	15.914	55.974	2897.27	40.94	22.174	6.154	38.88	4.795	16939.1	25.751	0	1.683	28.089	17.149	2.103	3.958	29.697	17.763	0	18.1	1316.87	635.376	43.158	60.917	17.071	0	1305.15	0	5.411	27.473	5701.72	59.605
[truncated: 12 more columns]

## Sheet: S3B
Gene	Tunnel vs. NL (log2[FC])	L vs. NL (log2[FC])
AAED1	1.36839	1.1046
ABCC11	2.08263	1.3019
ABI3	1.17574	1.02081
AC005162.3	3.39813	2.96086
AC010619.1	1.34567	1.09837
AC011473.4	2.31325	2.45997
AC020656.1	2.51629	1.48067
AC025580.2	1.59078	1.5134
AC073130.2	1.95335	1.1046
AC108134.1	2.17574	1.2239
AC117386.1	2.7607	2.19148
ACAT2	2.09328	1.14458
ACKR2	2.39813	3.10322
ACTN1	2.90663	1.73091
ADAM23	2.46525	1.79094
ADAP2	1.50255	1.38078
ADGRL2	1.21388	1.30731
AEN	1.17574	1.71109
AGTRAP	2.44583	1.25191
AIF1	2.64523	1.65731
AKR1B10	3.64141	3.2353
AKR1B15	4.43878	2.84057
AL033384.1	2.08263	1.3019
AL078590.2	2.25374	2.71694
AL355312.4	3.51559	2.82876
AL355338.1	1.17574	1.12006
AL359922.1	1.59078	1.27637
AL365361.1	1.31325	1.01745
ALAS1	2.09328	1.0935
ANGPTL4	3.21527	1.71694
AP001453.2	1.83179	1.1181
AP002026.1	1.41675	1.1795
APOBEC3G	1.9831	1.63894
APOL1	4.85842	1.82816
APOL2	3.17574	1.48936
APOL6	1.8027	1.04481
AREG	3.85034	1.18642
ARHGDIB	1.05021	1.1495
ARPC1B	1.96311	1.14959
ARRDC1-AS1	1.85381	2.25561
ARSF	1.59078	3.8784
ASL	1.40707	1.18862
ATAD3B	1.31325	1.15831
ATP13A4	1.7607	1.26512
B3GNT8	2.59078	1.65884
B9D2	2.49767	1.75441
BAK1	1.46525	1.3019
BLNK	1.67455	1.03026
BLOC1S4	1.39813	1.2239
BNC1	2.17574	1.26208
BORCS8	1.6993	1.09837
BRINP1	2.45585	1.1046
BST2	2.40923	1.2454
C10orf99	2.62154	1.93746
C15orf48	5.27828	1.21816
C7orf25	2.85381	1.77644
C9orf40	1.95335	1.05397
C9orf84	2.08263	2.2438
CA2	2.72418	1.66278
CALHM6	3.23464	1.2239
CALML3	2.62592	1.93415
CALML3-AS1	1.06883	1.32699
CARD16	2.58013	1.44224
CARD18	1.49767	2.20778
CARD6	3.10174	1.56494
CARD9	1.17574	1.67288
CARHSP1	3.73904	1.93642
CCDC69	2.35024	1.59003
CCDC8	3.26321	2.78189
CCL5	2.25374	2.25909
CD180	2.55425	1.43248
CD24	3.71933	1.42528
CD3D	1.63517	1.41153
CD3E	2.17574	2.78189
CD3G	1.7607	2.2239
CDH3	3.4175	1.43448
CDK5R1	3.7118	2.0896
CDKN2A	4.8196	3.14144
CDRT1	2.80377	1.14913
CECR2	1.9831	1.57754
CEP19	4.17574	4.18326
CFB	3.69359	1.02081
CGAS	1.86762	1.62032
CHI3L2	3.53122	1.8734
CLCA2	2.24063	1.34483
CNDP2	2.35707	1.21816
CNFN	3.44662	1.36231
CNN2	1.6794	1.14955
COMTD1	1.1196	1.04292
CRABP2	4.1636	1.84977
CRACR2A	1.43878	1.31701
CRNN	6.20843	2.0896
CSRP2	4.7026	2.18975
CSTA	2.53229	1.2748
CTSC	3.49767	1.59829
CTSL	4.60201	1.56967
CXCL17	5.47342	1.2239
CXCL9	1.87618	2.07634
CXCR2	2.49767	1.5351
CYP51A1	1.78455	1.00817
CYP8B1	3.87618	3.57754
CYSRT1	2.80023	1.2124
DDX60	1.17574	1.33637
DEFB4A	8.14949	1.71109
DEFB4B	7.99774	1.20081
DHCR7	1.61631	1.08792
DIO2	2.28213	1.76119
DPH3	3.30503	1.60856
DPP3	1.49767	1.41153
DPYD-AS1	2.06883	1.3759
DSC2	4.14143	2.26443
DUSP6	2.82344	1.10128
EGFL6	2.02374	1.43248
EIF4EBP1	2.7607	1.01175
EP300-AS1	1.53831	1.15351
EPGN	5.87618	3.49138
EPHB2	1.05021	2.61876
EPSTI1	3.04248	2.2239
EYA2	1.94442	2.32699
FABP5	4.13502	1.80456
FAM110C	2.05289	1.1046
FAM43A	2.52938	1.25162
FAM71E1	1.91271	1.0338
FAM83A	5.56041	1.747
FAM83D	1.31325	1.84057
FAM84A	1.73423	1.28663
FAT1	1.42284	1.16823
FBLIM1	2.69232	1.75441
FBN2	1.34567	1.2239
FBXL6	2.17574	1.43864
FBXO4	2.17574	2.57754
FCGR3A	3.9831	2.3019
FCGR3B	2.7607	3.86133
FCRLA	1.17574	1.02081
FGFBP1	3.99337	1.79454
FHOD1	1.70626	1.40761
FLRT3	3.05021	1.05397
FMO2	6.29122	3.56704
FSCN1	3.02525	1.66144
FUT2	3.05021	1.58795
FUT3	4.95335	2.26899
FYB1	1.77185	1.14341
GALNT14	1.87618	1.7264
GALNT6	1.84951	1.43973
GBP1	1.96794	1.54817
GBP2	1.74244	1.46048
GBP4	2.31325	1.5394
GBP6	4.7149	1.96086
GDPD3	2.14098	1.44302
GJB2	5.17488	3.30591
GJB6	4.12541	2.5555
GLDC	3.34567	1.57754
GLT1D1	1.17574	1.5134
GNLY	2.36839	1.56855
GPCPD1	2.2594	1.28709
GPR68	2.51135	1.58052
GPRIN3	1.05021	1.2239
GPX3	4.72692	3.28279
GSDME	3.26321	2.05397
HAPLN3	1.72828	1.05397
HBEGF	2.51678	1.21317
HEPHL1	4.8196	1.60417
HERC6	2.79045	1.75441
HIST1H1C	2.28266	1.28427
HIST1H2BE	2.05021	1.32699
HIST1H2BG	1.82782	1.15351
HK2	2.83109	1.0719
HLA-DMA	1.30699	1.34114
HLA-DRB1	1.37957	1.0098
HLA-DRB5	2.7607	2.00817
HMBS	1.38725	1.09145
HMGN2	1.6232	1.26697
HPSE	1.12327	1.778
HS3ST3A1	2.39813	2.5134
HTR7	3.49767	2.67846
HYAL2	1.95335	1.49455
ID1	3.12372	1.05698
IFI27	4.19674	3.64375
IFI44	3.32258	1.94706
IFI44L	2.21756	1.90903
IFI6	2.88903	2.95863
IFIT1	1.26885	1.16945
IFITM1	3.7607	3.26343
IGFL1	3.35631	3.10708
IGHGP	1.17574	1.1625
IKZF3	1.0182	1.00335
IL13RA1	2.48985	1.27078
IL18R1	2.59078	1.96086
IL33	1.07621	1.35002
IL36G	1.7516	2.00553
IL36RN	1.07405	1.29353
IL4R	2.27884	1.23769
IRF7	1.26885	1.18417
IRF8	1.31325	1.48693
ISG15	2.73374	2.44629
ITGB6	3.32413	1.79094
IVL	2.90169	1.41153
KCNJ15	1.82782	1.68402
KLK10	3.04057	1.17756
KLK13	4.18137	1.52158
KLK6	6.49767	3.66868
KLK8	2.3837	1.07805
KRT16	4.15894	3.38589
KRT17	5.28285	3.18125
KRT6A	4.72259	3.63608
KRT6B	4.55593	3.70159
KRT6C	4.89525	4.25435
KRT75	1.17574	1.99257
KYNU	3.18955	2.03301
LAT2	1.7607	2.10708
LCN2	6.8425	1.54967
LGALS3BP	1.85381	1.63894
LGALS9	2.46525	1.61197
LGALS9B	2.94128	2.5134
LIG4	1.69032	1.63894
LILRB3	2.9831	2.63894
LINC01214	3.05021	1.6914
LINC01605	1.34567	2.52971
LRG1	4.33494	1.73205
LRP8	1.87618	1.18326
LRRC8D	1.17574	1.2239
LYPD2	5.15759	1.01003
LYZ	1.31819	1.27442
MAP3K9	1.04646	1.28224
MCAM	1.59078	1.64892
MDFI	2.87174	1.63894
MGST1	5.52624	2.96086
MID1IP1	2.0445	1.42523
MIR200CHG	1.48386	1.1046
MMAA	1.53831	1.53202
MMP3	1.7607	1.14144
MPZL1	1.38318	1.02011
MPZL2	2.45428	1.43522
MS4A4A	2.43878	1.81951
MSMO1	2.3801	1.16945
MSRB1	3.05021	1.42785
MTCL1	1.08263	2.10926
MX1	2.6232	1.26697
NALCN-AS1	1.66117	2.70933
NAMPT	2.81785	1.2857
NCCRP1	1.60469	1.25707
NELL2	2.64041	1.11056
NETO2	2.10535	1.48183
NMB	3.7607	1.32699
NMI	2.17574	1.42948
NOD2	1.57308	1.27385
NRP2	2.17574	1.66063
NRROS	1.7607	1.91195
OAS1	3.43561	1.78333
OAS2	3.4084	3.13292
OAS3	2.17574	1.46901
OTUB2	2.21756	2.63185
PARP9	2.28822	1.69001
PC	2.31325	1.29683
PCP4L1	2.94128	2.17499
PDSS1	1.17574	1.16945
PDZK1IP1	3.60101	1.60765
PGD	2.68053	1.2454
PGF	1.54498	1.38787
PGLYRP4	1.92117	1.13644
PHEX	2.17574	2.11287
PI3	6.8594	2.05397
PIP5KL1	1.53831	1.33408
PITX1	5.75436	1.78333
PLAT	5.30682	2.81118
PLBD1	1.41595	1.38008
PLEKHG2	1.43878	1.23455
PLIN5	2.31325	2.01745
PLSCR1	3.42367	1.5134
PNLIPRP3	3.09857	1.92844
PNP	3.01962	1.17796
POC1A	1.59078	1.27637
PPP1R3D	1.7607	1.2239
PRPS1	1.38219	1.26042
PRSS22	5.15302	1.2239
PRSS27	5.9831	2.26602
PRSS53	1.87618	1.05397
PTAFR	1.27884	1.01333
RAB11B-AS1	1.29604	1.00614
RAB31	2.59607	1.02721
RARRES3	4.19366	1.34676
RASAL1	1.76808	1.076
RBM38	2.33621	1.0109
RBMS3-AS3	2.02374	1.01745
RBP1	4.20859	1.73086
RBP7	2.6232	1.08639
RDH16	1.32013	1.46426
RFX5	1.7607	1.05397
RGS1	1.83871	1.75441
RGS20	1.88624	1.50943
RHCG	6.14281	1.22834
RIMS2	2.36839	1.83158
RINL	3.87618	3.18326
RIOX1	1.85381	1.59003
RNF222	1.42367	1.33938
RSAD2	4.49767	3.26343
RTP4	1.36839	1.33408
RUNDC3A	1.7118	1.28663
S100A12	5.49767	3.11698
S100A7	5.03205	3.88235
S100A7A	4.96064	3.54149
S100A8	5.2144	3.67352
S100A9	5.07932	3.68803
S100P	5.7607	1.56642
SAA1	5.68881	1.5134
SAMD9	5.75317	2.2239
SCD	3.38725	1.40099
SCO2	3.25195	1.98426
SELPLG	1.38725	1.09145
SERPINB13	4.15137	2.2056
SERPINB3	6.44308	3.07503
SERPINB4	7.13196	2.71529
SH3BGRL2	1.7858	1.49255
SH3D21	2.17574	1.21317
SH3PXD2A-AS1	2.26321	1.05397
SHANK2	1.26885	1.29683
SIDT1	2.7607	1.90642
SLAMF1	1.9831	2.3019
SLAMF8	3.17574	2.75441
SLC12A8	2.30127	1.2384
SLC15A1	1.17574	1.32515
SLC16A1	1.32512	1.00732
SLC16A6	2.17574	2.3019
SLC26A9	2.45585	2.05397
SLC2A9	3.17574	1.45252
SLC43A2	1.37505	1.05397
SLC44A5	1.22305	1.20237
SLC52A3	3.8196	1.63894
SLC6A14	5.33328	1.99739
SLC7A11	1.49767	2.06892
SLFN5	2.00973	1.02226
SMAGP	2.4806	1.0109
SNN	1.89195	1.31271
SNX10	1.72323	1.26042
SOX7	1.17574	1.01864
SOX9	4.63517	3.44629
SPAG17	1.36839	1.83158
SPRR1A	6.01284	2.07634
SPRR1B	3.71018	1.50675
SPRR2A	6.49925	2.90483
SPRR2D	5.72927	2.48139
SQLE	1.76766	1.38008
ST6GALNAC1	4.67824	3.0236
ST8SIA4	1.12129	1.01333
STARD3NL	1.61631	1.02798
STARD4	4.87618	3.57754
STAT1	2.14515	1.18181
STAT4	1.17574	1.29101
STEAP4	2.55078	1.36686
STK39	1.47661	1.35059
STXBP5-AS1	1.67824	1.79094
STYK1	2.82782	2.15351
SUSD4	5.01704	2.79094
TCAF2	1.70626	1.05397
TCN1	6.41488	3.91195
TEX101	2.49767	3.00817
TFCP2L1	1.25591	1.5394
TGM1	2.10665	1.55891
THBD	1.40604	1.51088
THSD1	1.91271	1.43864
TIMM8A	1.97221	1.4499
TLDC1	2.65574	1.78333
TLR2	2.70626	1.0935
TLR5	1.59078	1.42321
TM4SF19-TCTEX1D2	3.7607	1.80886
TMEM156	1.79723	1.62032
TMEM185B	1.00582	1.0935
TMPRSS11D	7.3852	4.3759
TMPRSS11F	2.27528	1.86133
TMPRSS4	6.73033	3.84839
TNFRSF17	1.7607	1.11287
TNFSF12-TNFSF13	3.34567	2.09837
TNIP3	4.93824	1.33408
TP53INP2	2.86762	2.10842
TPBG	2.30407	1.72574
TPTE2	1.36839	1.60417
TRIM14	1.66117	1.14708
TRIM22	2.73517	2.18109
TRPM6	1.7607	2.18326
TSHR	1.17574	1.01745
TXNDC17	2.49622	1.17391
TYMP	3.16443	2.14144
VNN3	5.8196	3.86133
WDR66	3.02374	2.05397
WDR91	1.31776	1.01617
WNT11	2.83871	1.2239
WNT5A	1.52568	1.03976
XDH	6.19204	1.82336
ZBED6CL	1.81317	1.97151
ZNF513	1.54771	1.07503
ZP3	1.17574	1.05397

## Sheet: S3A
Tunnel vs L-Epi				Tunnel vs. NL-Epi				L-Epi vs. NL-Epi
Gene	avg_log2FC	p_val_adj		Gene	avg_log2FC	p_val_adj		Gene	avg_log2FC	p_val_adj
KRT4	8.82221	8.19e-49		SERPINB3	6.44308	1.11e-261		S100A7	3.88235	0
TMPRSS11B	7.88553	3.44e-67		SERPINB4	7.13196	2.61e-244		S100A8	3.67352	0
MUC21	7.84969	1.95e-53		GJB2	5.17488	1.48e-237		S100A9	3.68803	0
FUT6	7.75113	1.95e-52		CSTB	5.77304	1.37e-232		KRT6A	3.63608	7.7e-298
CEACAM6	7.34416	1.11e-269		RHCG	6.14281	2.42e-231		KRT16	3.38589	7.75e-248
MAL	7.31986	4.09e-144		KRT17	5.28285	2.62e-231		KRT6C	4.25435	5.89e-213
SPRR3	6.97127	4.79e-268		KRT6C	4.89525	1.49e-229		IFI27	3.64375	1.82e-193
C5orf66-AS1	6.82221	1.92e-16		PI3	6.8594	2.79e-229		GJB2	3.30591	2.88e-177
SAA2-SAA4	6.82221	1.8e-15		SPRR2A	6.49925	2.54e-228		KRT6B	3.70159	6.29e-172
DEFB4B	6.79693	1.32e-239		CXCL1	7.07606	2.64e-222		KRT2	-2.24803	3.52e-148
PSCA	6.73227	2.86e-95		KRT6B	4.55593	3.38e-221		KRT17	3.18125	1.02e-123
TMPRSS11E	6.621	5.74e-130		KRT6A	4.72259	7.68e-218		CALML3	1.93415	5.99e-101
KRT13	6.54387	2.22e-277		IFI27	4.19674	8.3e-211		CXCL14	-1.279	5.68e-93
CXCL1	6.48152	0		KRT16	4.15894	7.51e-210		CRIP1	-1.44176	2.84e-92
DEFB4A	6.43841	2.54e-290		S100A7	5.03205	4.18e-207		GJB6	2.5555	2.22e-90
CXCL6	6.41001	2.11e-122		FABP5	4.13502	1.85e-205		TYMP	2.14144	3.6e-81
SPP1	6.3697	1.74e-27		S100A8	5.2144	8.88e-202		FOS	-1.63368	7.24e-80
SAA2	6.35582	2.98e-118		S100A9	5.07932	5.8e-200		PERP	-0.989531	9.73e-78
OLAH	6.12177	1.21e-09		SLPI	4.29979	6.07e-200		RPLP1	-0.566079	9.27e-68
CLDN7	6.06037	6.97e-80		KRT13	7.06047	3.73e-198		FABP5	1.80456	1.88e-64
CXCL8	5.92912	1.06e-07		CRABP2	4.1636	8.67e-198		GATA3	-1.47134	1.92e-64
KRT24	5.92343	1.97e-203		ANXA1	4.17361	1.22e-195		SOX5	-1.80475	4.25e-55
CAPN14	5.87666	3.39e-29		DEFB4A	8.14949	9.57e-195		RPS8	-0.557508	1.59e-54
APOBEC3A	5.82221	3.78e-14		S100A11	3.52249	2.99e-194		GPNMB	-1.63333	3.24e-54
PPBP	5.82221	1.06e-07		FAM83A	5.56041	3.61e-190		SFN	0.762703	6.87e-54
AC005392.2	5.82221	9.96e-07		GJB6	4.12541	8.2e-188		EGR1	-2.07837	1.08e-53
KCNG1	5.82221	8.89e-05		SERPINB1	5.03293	3.47e-186		CD36	2.80826	2.81e-53
NOS2	5.70673	0.00809808		SPRR3	7.66792	5.67e-185		S100A7A	3.54149	1.27e-52
CEACAM7	5.491	1.8e-42		SPRR1B	3.71018	1.13e-184		SPRR2A	2.90483	5.37e-52
CEACAM5	5.45475	9.35e-107		KRT1	-3.01193	8.35e-183		DSP	-0.625278	7.54e-52
KLK12	5.40717	9.78e-115		KRT10	-3.14111	3.28e-178		CHP2	-2.24905	1.68e-51
LCN2	5.29283	4.35e-228		CD24	3.71933	1.05e-177		LGALS3	-1.34816	5.58e-51
LINC01559	5.29169	0.00809798		TMSB10	2.79418	1.61e-172		RPL34	-0.644511	1.8e-49
AL365356.5	5.29169	0.00809805		LCN2	6.8425	1.68e-170		SPRR1B	1.50675	2.67e-49
GNGT1	5.23725	5.33e-12		KRT2	-8.3202	2.48e-170		AKR1B10	3.2353	1.25e-48
ALDH1A3	5.07783	1.43e-89		PDZK1IP1	3.60101	6.79e-168		CCL27	-1.45451	2.09e-48
IL19	4.92912	3.49e-07		DSC2	4.14143	1.34e-162		EEF2K	-1.74657	6.68e-48
IL10	4.92912	0.0146384		CEACAM6	6.39813	1.81e-154		RPS6	-0.611032	1.14e-47
RDH10	4.92383	1.11e-96		S100A6	3.00885	1.95e-152		NUPR1	-1.59875	1.29e-47
RHCG	4.91446	1.19e-288		CALML3	2.62592	8.46e-151		AHNAK	-0.75407	3.84e-47
ANXA1	4.90457	1.25e-290		CARHSP1	3.73904	2.04e-150		CLCA2	1.34483	1.95e-46
SPRR2F	4.87384	1.3e-53		TYMP	3.16443	2.71e-149		AC090204.1	-1.52055	6.63e-46
CSTB	4.86071	2.9e-265		TCN1	6.41488	7.28e-147		FOSB	-2.9821	1e-45
PI3	4.80543	7.7e-230		DEFB4B	7.99774	8.77e-145		LAMTOR4	-1.40653	4.54e-45
HS3ST1	4.77712	2.56e-35		IVL	2.90169	2.82e-142		DSC2	2.26443	8.87e-45
AL133453.1	4.7498	1.56e-31		SERPINB13	4.15137	4.03e-140		CRABP2	1.84977	2.13e-43
ANXA3	4.73139	7.56e-98		S100A7A	4.96064	1.47e-139		SERPINB3	3.07503	3.55e-43
AC019349.1	4.70673	2.21e-74		SPRR2D	5.72927	5.42e-137		GPX3	3.28279	2.11e-40
KRT7	4.70673	7.19e-26		S100A16	2.53894	3.1e-134		HRNR	4.1958	1.95e-38
VSIG2	4.70673	2.46e-05		CSTA	2.53229	7.2e-133		SCO2	1.98426	2.19e-38
CEACAM1	4.68812	8.1e-68		KLK10	3.04057	6.42e-130		IVL	1.41153	3.59e-37
PTHLH	4.61653	9.95e-28		KRT24	5.78227	1.15e-129		RPL37A	-0.535836	6.39e-37
AL049839.2	4.60416	6.82e-34		CXCL14	-3.66276	2.54e-128		TMSB10	0.827554	1.26e-36
ELF3	4.58937	6.85e-72		PITX1	5.75436	1.18e-127		FAM213A	-1.31957	2.1e-36
COLCA2	4.5812	0.014697		SPRR1A	6.01284	3.34e-127		TGFBI	-1.73452	2.53e-36
AC243967.1	4.57108	1.21e-112		TMPRSS11D	7.3852	5.59e-124		IFI6	2.95863	2.79e-36
GPRC5A	4.54803	4.03e-57		FLG	-6.27006	1.85e-121		PDZK1IP1	1.60765	4.8e-36
MALL	4.50028	6.46e-11		S100A2	2.86579	3.89e-118		CARHSP1	1.93642	1.24e-35
COL22A1	4.50028	4.02e-08		CRIP1	-5.34639	1.34e-116		COL17A1	-1.19476	2.67e-35
TRIML2	4.4437	0.00160402		AL049629.2	3.60753	1.17e-114		SERPINB13	2.2056	2.27e-34
LINC01206	4.4437	0.014697		SAT1	3.41325	1.29e-114		CDHR1	-1.35766	4.75e-34
SERPINB4	4.41667	9.4e-281		DSG3	2.47108	4.21e-114		PTMA	-0.739488	5.99e-34
XDH	4.36868	9.65e-131		GPX3	4.72692	4.77e-114		JUNB	-1.36378	3.97e-33
CD177	4.33122	4.96e-77		CDH3	3.4175	1.99e-113		ZFP36L1	-0.941384	8.03e-32
AC108134.2	4.29169	0.0147262		APOL1	4.85842	5.84e-111		PAMR1	-3.77046	2.24e-31
CXCL17	4.24952	2.92e-59		DSC1	-6.0787	9.12e-111		ANO1	-1.74012	2.32e-30
CDA	4.24439	1.22e-70		KLK8	2.3837	3.68e-109		POSTN	-2.46879	4.51e-30
TMPRSS11A	4.23725	5.67e-23		MGST1	5.52624	1.9e-108		SLC38A2	-1.06305	9.57e-30
IL1A	4.23725	0.0158792		SCO2	3.25195	4.05e-105		GPX2	2.48396	2.64e-29
SERPINB1	4.22153	8.56e-241		CNFN	3.44662	6.5e-104		DUSP1	-1.10618	7.07e-29
PLAC8	4.2213	1.16e-13		HSPA8	2.70024	6.78e-104		SDC4	-1.37688	7.77e-29
MUC1	4.21369	1.51e-63		FLG2	-6.12412	2.04e-100		PI3	2.05397	1.15e-28
S100P	4.19428	2.56e-82		XDH	6.19204	4.51e-98		HLA-DRA	0.881459	2.17e-28
IL1B	4.19216	9.02e-16		ID1	3.12372	5.19e-97		RPL3	-0.46413	2.89e-28
COLCA1	4.18066	6.65e-11		RPLP1	-1.18883	4.04e-96		RORA	-0.762972	1.01e-27
SAA1	4.17541	6.62e-95		CLCA2	2.24063	4.18e-96		CSTA	1.2748	3.31e-27
TMPRSS2	4.15739	1.47e-16		IGLL5	1.36652	3.48e-94		CLEC2B	-1.51964	9.61e-27
MUC4	4.15419	7.49e-14		C15orf48	5.27828	5.42e-92		CD74	0.825463	1.1e-26
LYPD2	4.14756	9.5e-82		PLAT	5.30682	1.96e-90		NFIX	-1.32334	1.34e-26
UPP1	4.14643	1.18e-103		MT-ND3	-1.83439	1.46e-89		TCN1	3.91195	2.63e-26
RARRES1	4.13884	4.29e-35		PRSS27	5.9831	9.64e-89		RPS14	-0.58629	2.64e-26
MDK	4.12177	7.57e-25		GSTP1	1.55244	1.5e-88		CD24	1.42528	3.33e-26
CXCL2	4.12177	0.000208278		CTSL	4.60201	2.64e-88		SPRR2B	2.99197	4.49e-26
CRNN	4.11883	8.07e-79		ERO1A	4.25853	1.99e-86		CDH13	-1.11134	5.32e-26
ERO1A	4.10503	2.78e-119		FGFBP1	3.99337	7.49e-86		ACTN1	1.73091	6.14e-26
DUOX2	4.10407	6.07e-60		RBP1	4.20859	7.8e-82		SGK1	1.69077	6.43e-26
C15orf48	4.06012	2.45e-106		DSP	-1.37729	1.18e-79		RPL4	-0.610994	9.58e-26
NES	3.99278	3.05e-70		LDHA	2.08483	2.02e-78		JCHAIN	2.2239	1.23e-25
BCAS1	3.97592	7.23e-16		AC243967.1	5.32549	5.65e-77		TNFRSF19	-1.42179	1.44e-25
PITX1	3.97104	7.64e-156		B2M	0.791867	1.51e-76		ACTB	0.647358	1.84e-25
ADGRF1	3.96977	6.97e-22		KLK13	4.18137	1.97e-75		ACTG1	0.614599	2.28e-25
AC100801.1	3.96504	5.33e-28		RORA	-4.17384	2.17e-75		BOC	-1.8954	2.29e-25
SPRR1A	3.9365	2.83e-136		ACTN1	2.90663	3.45e-75		HAL	1.98516	3.88e-25
PRSS22	3.92912	1.06e-68		S100A14	1.28333	5.66e-75		PCDH7	-1.1652	1.85e-24
IGFL2-AS1	3.82221	2.38e-23		IGLC2	1.6793	1.93e-73		MPZL2	1.43522	2.34e-24
CARD17	3.82221	0.0133984		TXNDC17	2.49622	2.2e-73		KRT10	-0.381743	3.37e-24
FAM83A	3.81341	1.58e-210		RPS12	-0.865171	4.68e-73		GM2A	1.09175	4.03e-24
SLC26A4	3.79984	0.00972698		SAA1	5.68881	1.36e-71		EXPH5	-1.24966	1.31e-23
C11orf91	3.78473	1.29e-15		CRNN	6.20843	1.49e-71		CCDC3	-1.3724	2.09e-23
LRAT	3.77385	2.22e-06		MAL	5.54667	4.26e-71		CALN1	-2.21477	3.49e-23
CLCA4	3.7332	2.3e-79		S100P	5.7607	1.56e-70		SLIT3	-1.98017	3.59e-23
PRSS27	3.71707	3.61e-91		KLK12	6.04611	4.12e-70		LONRF1	-1.58521	4.11e-23
CFI	3.70673	6.45e-12		NEAT1	-1.47695	1.08e-69		ALDH3A2	-1.16025	8.19e-23
CREG2	3.70673	0.00171429		CSRP2	4.7026	3.18e-69		SPRR2D	2.48139	1.2e-22
RDH10-AS1	3.61653	6.39e-12		GAPDH	1.29379	3.23e-69		CTSB	0.786249	3.99e-22
TNIP3	3.60416	9.8e-42		TMPRSS11E	6.20549	1.2e-68		SLPI	0.78483	4.41e-22
HBB	3.5957	0.0259222		FMO2	6.29122	1.49e-68		TSHZ2	-1.23553	5.21e-22
SPRR2A	3.59443	2.16e-175		GATA3	-3.57357	2.29e-68		RPL8	-0.397873	8.96e-22
GPR78	3.54498	2.12e-18		LOR	-5.26654	3.15e-68		S100A11	0.978246	1.24e-21
AC024592.2	3.53681	0.00173178		CXCL6	6.57946	5.54e-68		HLA-DRB1	1.0098	1.68e-21
SAMD9	3.52927	3.57e-72		MPZL2	2.45428	6.02e-68		DEGS1	-0.944902	1.75e-21
SLPI	3.51496	8.11e-220		TPM4	2.25629	1.04e-67		RPL13	-0.397451	3.23e-21
RTKN2	3.50879	9.15e-10		TUBA1C	1.62695	1.6e-67		COMP	-1.7183	3.73e-21
SLURP2	3.50028	5.03e-35		FOS	-2.75062	2.65e-67		RPS24	-0.440417	5.22e-21
STRA6	3.48434	0.00058908		S100A10	1.5101	2.05e-66		RPS3A	-0.684351	6.85e-21
VNN2	3.48434	0.0257127		CTSC	3.49767	2.46e-66		ZBTB20	-1.1693	7.96e-21
CCL20	3.4437	8.56e-05		CEACAM5	5.74973	6.91e-66		SERPINA12	-1.24695	1.07e-20
RGS17	3.41722	6.92e-05		TMPRSS4	6.73033	1.69e-65		S100A2	0.864978	1.42e-20
ENKUR	3.41128	0.000215626		SAA2	6.28427	5.8e-65		RPS18	-0.572642	3.36e-20
HIST1H2BC	3.3848	2.44e-12		MIF	2.56633	9.6e-65		AHNAK2	-0.857236	4.16e-20
TM4SF19	3.3848	0.0136647		SCD	3.38725	1.21e-63		NFIB	-1.24895	7e-20
ECM1	3.38174	1.4e-56		KLK6	6.49767	3.02e-63		CAVIN1	-1.08391	8.64e-20
SERPINB3	3.36804	2.35e-238		UPP1	4.35795	3.05e-63		ID4	-2.06467	2.12e-19
GCHFR	3.34416	3.25e-22		CCL27	-6.27134	6.33e-63		CLEC2A	-2.4606	5.63e-19
SAT1	3.34123	1.05e-148		TMSB4X	1.30264	8.76e-63		FKBP5	1.23469	6.99e-19
SLC6A14	3.33589	2.65e-59		RAB5IF	2.89728	1.41e-62		PALLD	1.04563	7.71e-19
PHLDA1	3.33122	1.41e-68		SAMD9	5.75317	3.22e-62		IGLL5	0.706322	1.15e-18
SPRR2D	3.24788	1.95e-98		ACTG1	1.14177	9.36e-62		SPRR2E	1.75256	1.86e-18
LRRC4	3.2473	3.5e-05		RAB31	2.59607	9.41e-62		RPL26	-0.566699	2.77e-18
AL645922.1	3.23913	1.17e-38		PPIA	1.36094	7.13e-61		CLDN1	-1.07617	3.24e-18
HEPHL1	3.21543	9.68e-57		CD59	1.79963	1.28e-60		TGM1	1.55891	3.46e-18
FAM3D	3.21488	2.46e-09		MT-ATP6	-1.18652	1.51e-60		MT-ND2	-0.498783	4.69e-18
DUOXA2	3.21292	2.15e-16		LYPD2	5.15759	5.79e-60		EMP1	-1.06951	5.78e-18
MMP1	3.18317	9.13e-20		CALM1	1.52207	9.16e-60		TMPRSS11D	4.3759	8.27e-18
RAET1L	3.15924	1.51e-09		AC090204.1	-5.22973	1.09e-58		JUN	-1.45774	1.42e-17
TNFRSF12A	3.14346	3.21e-23		COL17A1	-3.22172	1.59e-58		IGHG4	0.744869	1.57e-17
SH2D5	3.12177	0.0013859		MSRB1	3.05021	5.91e-58		EEF1A1	-0.489673	1.73e-17
FNDC4	3.12177	0.0254616		CTSB	1.52492	8.07e-58		THBD	1.51088	2.77e-17
C3orf67	3.12177	0.0448363		PRELID1	2.47236	1.06e-57		C12orf75	2.06757	2.92e-17
AL049629.2	3.11298	3.83e-143		UQCRQ	1.62009	1.86e-57		MT-CO1	-0.362649	3.25e-17
TP53I3	3.0914	1.74e-38		DEGS1	-3.24155	1.28e-56		CST3	0.631196	3.91e-17
LIPG	3.06519	1.76e-15		AKR1B10	3.64141	1.42e-56		CA2	1.66278	5.45e-17
B3GNT3	3.06037	0.000128936		SLC6A14	5.33328	3.3e-56		RPS9	-0.418659	9.93e-17
EPCAM	3.05465	0.00142819		PRDX5	2.06693	3.47e-56		CCND1	-0.921152	1.04e-16
DSCAM	3.04377	4.84e-07		ACTB	1.17236	3.53e-56		DIO2	1.76119	1.46e-16
CTSL	3.03233	2.38e-86		NAMPT	2.81785	4.51e-56		IFITM3	1.06585	1.81e-16
APOL1	3.03026	1.84e-91		ANXA3	4.55589	6.79e-56		WWOX	0.968327	1.9e-16
TREM1	3.02866	0.00411435		KRT14	1.2425	9.65e-56		RPL21	-0.368035	2.45e-16
TMPRSS11D	3.00929	6.64e-96		LYNX1-SLURP2	2.66286	1.55e-55		LINC01515	-2.11363	2.9e-16
GNG4	3.00929	1.52e-15		ANXA2	1.0275	2.03e-55		RPL7	-0.390105	3.07e-16
TTC9	2.99909	1.75e-46		SPRR2G	-4.41297	2.75e-55		CYBRD1	-1.56706	3.1e-16
MMP25	2.99052	2.95e-16		RDH10	4.61935	1.89e-54		HSPB1	0.380417	4.46e-16
ZMAT5	2.96307	3.3e-08		DMKN	-1.52481	3.77e-54		SERPINB4	2.71529	7.2e-16
S100A6	2.95488	6.52e-183		RPL3	-1.05692	1.11e-53		RPL23	-0.418581	8.83e-16
ARTN	2.95184	0.0487147		GPNMB	-3.39692	1.32e-53		IGHG2	0.659675	9.67e-16
HSD17B6	2.9412	3.45e-05		TMEM54	1.83371	2.53e-53		KLK10	1.17756	1.3e-15
MIR3945HG	2.91026	3.59e-05		AP000350.4	1.46525	3.71e-53		CDH3	1.43448	1.36e-15
TMPRSS4	2.88194	6.09e-53		RPL8	-1.03684	7.62e-53		P4HB	0.645128	1.42e-15
GBP5	2.85873	1.84e-06		MYL6	0.93992	1.42e-52		KLC3	-0.996653	1.55e-15
RARRES3	2.84691	3.13e-23		RPLP2	-0.835373	3.89e-52		CD9	-0.819393	1.65e-15
KLK6	2.82899	4.17e-55		ARPC3	1.9841	7.44e-52		C10orf99	1.93746	1.87e-15
VNN1	2.79984	2.11e-07		AC093512.2	1.39982	1.09e-51		KLK8	1.07805	1.88e-15
PLAUR	2.79984	6.89e-05		ALDH1A3	5.19069	1.32e-51		EGFR	-0.76098	2.04e-15
FST	2.78073	1.01e-05		DEFB1	1.7701	2.15e-51		IGKC	0.706244	2.59e-15
P2RY6	2.7671	5.02e-16		YWHAQ	1.9923	1.29e-50		COBL	-1.36284	3.31e-15
BATF2	2.7592	0.00421907		RPL9	-0.965797	1.58e-50		IRS2	-1.43788	3.37e-15
GBP6	2.75404	3.04e-30		MT-CO1	-1.00297	5.69e-50		MYH14	-1.85505	3.49e-15
GPC6	2.74521	3.93e-16		FGFR3	-3.09372	6.67e-50		GBP2	1.46048	8.86e-15
SOCS2	2.73475	6.89e-06		A2ML1	1.62177	2.22e-49		PIK3C2G	-1.11551	9.24e-15
FMO2	2.72418	5.8e-60		PRSS22	5.15302	1.36e-48		RPL15	-0.502811	1.19e-14
AKR1C2	2.72123	6.23e-17		MT-CYB	-0.931839	1.58e-48		H2AFJ	0.907274	1.64e-14
DHRS9	2.70673	3.69e-08		RPL7	-1.09412	2.13e-48		ENO1	0.803109	3.33e-14
TJP3	2.68881	4.18e-06		CD177	4.54869	2.26e-48		RPS20	-0.468639	3.56e-14
FUT3	2.68436	3.1e-30		POF1B	-5.70912	4.3e-48		RPL35A	-0.516809	3.99e-14
CFB	2.67278	3.21e-26		RPL18A	1.1428	4.33e-48		PLAT	2.81118	5.22e-14
AREG	2.66392	3.75e-25		ATP5MD	1.69371	9.07e-48		CNFN	1.36231	5.44e-14
KLK13	2.65979	4.61e-75		FOXN3	-2.91321	1.37e-47		SLCO3A1	-1.18703	7.76e-14
SRPX2	2.65782	3.45e-09		AC011479.1	1.42862	1.88e-47		S100A16	0.726731	8.14e-14
LRG1	2.6029	9.92e-26		PTMA	-1.49447	6.99e-47		HOPX	-0.554266	9.23e-14
NDUFA4L2	2.58795	4.14e-35		CDHR1	-4.96381	7.89e-47		DCT	-1.1266	9.66e-14
WISP3	2.5812	0.00199002		HEPHL1	4.8196	1.25e-46		RPL9	-0.299615	1.24e-13
MGST1	2.56538	5.54e-85		CALML5	-2.76024	1.55e-46		GSTP1	0.532247	2.09e-13
HMGA2	2.55787	0.00196138		NES	4.59424	6.46e-46		HSPA8	0.943534	2.31e-13
S100A11	2.54425	2.98e-201		AHNAK	-1.24647	1.38e-45		LYPD6B	-1.24227	2.74e-13
SLC16A9	2.53681	5.54e-06		KLK7	1.53496	1.55e-45		RPL13A	-0.368943	2.78e-13
HAS3	2.52032	8.76e-29		CDSN	-4.81521	2.3e-45		SLC7A5	0.929582	3.48e-13
KLHDC7B	2.5177	1.07e-05		DST	-2.80281	2.87e-45		TXNDC17	1.17391	5.58e-13
CAMK2N1	2.5177	3.92e-05		AC020656.1	2.51629	6.95e-45		AC006262.2	-2.04289	6.09e-13
CSRP2	2.51285	5.9e-56		AC019349.1	5.28427	9.65e-45		MACROD2	-1.13028	7.58e-13
TINAGL1	2.51081	2.35e-15		HIGD1A	1.66117	1.23e-44		DSC1	-0.496994	8.1e-13
TCN1	2.50293	9.18e-98		CA2	2.72418	1.38e-44		SQSTM1	-1.10331	1.09e-12
PLAT	2.49563	4.12e-59		C4orf3	1.79181	2.34e-44		MGST1	2.96086	1.63e-12
AL049629.1	2.49374	0.00748202		IL1RN	2.04168	3.02e-44		IGFL1	3.10708	2.45e-12
PGAM1	2.49153	2.37e-37		ELF3	4.55589	4.41e-44		GALNT6	1.43973	2.49e-12
IL1RN	2.4855	3.93e-82		ASPRV1	-5.24042	4.74e-44		CNN2	1.14955	2.66e-12
RBP1	2.47773	1.1e-66		MUC1	5.05616	7.09e-44		STAT1	1.18181	2.69e-12
EPHA2	2.46108	6.52e-40		PKP1	-1.35191	7.27e-44		C11orf49	-1.00511	2.72e-12
FXYD5	2.45756	1.99e-49		CLCA4	3.21294	7.35e-44		LMNA	-0.592247	2.83e-12
NMB	2.43371	2.66e-06		KLK5	1.44172	7.39e-44		RPL5	-0.494979	2.85e-12
ST8SIA6	2.39479	0.00321512		CDKN1A	1.66724	1.26e-43		EXOSC7	-1.36644	3.12e-12
ADGRE2	2.39186	1.13e-05		SERPINA12	-7.87002	2.53e-43		TIMP2	-1.09413	4.04e-12
BIN1	2.3897	8.02e-14		TGIF2-RAB5IF	3.02688	3.88e-43		FGFBP1	1.79454	4.56e-12
EPGN	2.3848	3.02e-17		CDH13	-3.76342	3.89e-43		TUBA1C	0.612394	5.48e-12
CHST2	2.3848	4.11e-09		FSCN1	3.02525	3.93e-43		EFNA1	-1.232	6.39e-12
KRT18	2.3848	0.0200511		STAT3	1.7388	4.06e-43		FAM25A	1.68962	6.63e-12
S100A12	2.38069	3.87e-26		CLDN7	5.89195	5.57e-43		EYA2	2.32699	6.85e-12
RPP40	2.3697	0.0198576		CYSRT1	2.80023	6.68e-43		NOP53	-0.607071	7.65e-12
TMEM173	2.3375	1.51e-16		PPL	1.62571	1.06e-42		NCCRP1	1.25707	7.75e-12
FABP5	2.33046	9.02e-165		MYL12B	1.35574	1.22e-42		GDPD2	-1.68013	9.7e-12
CRABP2	2.31383	9.17e-147		RPS6	-0.886771	9.64e-42		CASP14	1.09099	9.8e-12
FZD5	2.30234	0.000144335		SLC27A4	1.36454	9.65e-42		PLBD1	1.38008	1.01e-11
CSF3R	2.30234	0.000235074		S100A12	5.49767	1.22e-41		LCE3D	1.86223	1.32e-11
ATP5MF-PTCD1	2.30234	0.00143726		PSCA	4.6867	1.41e-41		NBL1	-0.742205	1.57e-11
ANKRD65	2.30234	0.0277621		RPL10	1.07522	1.51e-41		CSTB	0.912334	1.84e-11
CD24	2.29404	2.29e-141		PABPC1	0.891495	2.43e-41		KLF4	-1.07718	2.44e-11
ZC3H12A	2.28223	5.18e-21		DCT	-7.49668	2.89e-41		GDA	2.48904	3.38e-11
F3	2.27171	7.91e-40		CEACAM1	5.1206	3.65e-41		ANXA2	-0.500018	3.39e-11
TSC22D2	2.26785	2e-32		SERINC2	2.11288	3.78e-41		LCE3E	1.88553	3.45e-11
PHLDA2	2.26437	1.75e-16		MT-CO3	-0.66511	5.42e-41		CD109	-1.15753	3.66e-11
HOXA-AS2	2.25927	0.0282298		HEBP2	1.83038	1.04e-40		PKP1	-0.409936	3.7e-11
AC011473.2	2.2328	0.0305806		CDA	4.4452	2.28e-40		RPL37	-0.433421	3.77e-11
EMP1	2.22825	1.35e-25		CXCL17	5.47342	3.24e-40		APOL1	1.82816	4.17e-11
SUSD4	2.22611	2.52e-10		STAT1	2.14515	6.17e-40		SPINK5	0.863777	5.01e-11
ALDOA	2.20923	2.06e-07		TACSTD2	1.1804	6.28e-40		CFL1	0.607245	6.07e-11
MIF	2.2075	4.22e-73		FXYD5	2.8088	1.9e-39		ANKRD33B	-2.35631	6.78e-11
SPRR1B	2.20343	6.08e-159		IL13RA1	2.48985	3.21e-39		PRDX5	0.930123	8.06e-11
HILPDA	2.20194	3.66e-08		HIF1A	1.78003	6.76e-39		FAM84A	1.28663	9.23e-11
FGFBP1	2.19882	8.87e-57		TNFSF10	1.78597	8.76e-39		AC020656.1	1.48067	1.04e-10
FOXC1	2.19772	5.44e-09		FAM129B	1.72548	1.7e-38		NMU	-1.49942	1.16e-10
ZNF426	2.19706	3.05e-09		APCDD1	-3.71441	1.84e-38		IER3	-1.68694	1.21e-10
ETHE1	2.19523	3.51e-34		MT-ND2	-1.29792	2.1e-38		MYH9	0.610162	1.33e-10
NTN4	2.18994	3.46e-14		SOX5	-3.69018	2.64e-38		CCBE1	-1.80121	1.48e-10
CD14	2.17068	1.43e-15		EEF2K	-4.32524	3.59e-38		CCND2	0.928442	1.73e-10
TSPAN6	2.12177	0.00784236		ATP6V1G1	1.75069	3.96e-38		SYNE2	-0.749438	2.34e-10
USP43	2.12177	0.0148289		NFIX	-4.4777	1.42e-37		FOXP2	-0.979775	3.67e-10
KRT17	2.10159	2.86e-135		PHLDA1	3.09979	1.57e-37		RPLP2	-0.238079	4.08e-10
TGIF2-RAB5IF	2.09074	4.43e-39		IGLC3	1.38919	3.96e-37		CTSC	1.59829	4.67e-10
IGFL2	2.087	0.000380648		STMP1	1.85065	6.06e-37		ARPC1B	1.14959	5.17e-10
CNFN	2.08431	2.99e-72		BZW1	2.43733	7.29e-37		PRELP	-1.45532	5.33e-10
BZW1	2.07891	2.44e-41		TNFRSF19	-5.00968	9.1e-37		ST14	0.74958	5.43e-10
SPIN4	2.07446	0.00758201		TUBB6	1.80945	1.36e-36		AL117329.1	-0.856825	7.9e-10
ID1	2.06674	1.59e-81		TGM1	2.10665	3.57e-36		HES1	-1.39501	8.15e-10
GALNT7	2.06288	4.93e-12		EPHA2	2.97448	6.96e-36		CPM	1.20019	8.21e-10
UNC13D	2.05764	7.32e-09		DHRS7	2.4936	1e-35		PLXDC2	-0.622277	8.89e-10
AC092143.1	2.05618	3.57e-13		DUOX2	4.12327	1.19e-35		ARSF	3.8784	9.42e-10
ADAMTSL4	2.05465	7.21e-09		CLIC3	2.46372	2.12e-35		WFDC12	1.94548	9.5e-10
MARCKSL1	2.05223	8.87e-18		RPS4X	-1.19871	2.67e-35		CERS3	0.909751	1.08e-09
MACC1	2.03738	1.05e-10		CFL1	1.10733	3.12e-35		GAN	-0.807457	1.08e-09
PVR	2.03431	0.000969299		ENO1	1.30127	4.06e-35		FOXQ1	-2.16842	1.25e-09
EFHD2	2.01134	3.32e-31		ZBTB20	-3.45229	4.34e-35		TUFT1	-1.04476	1.29e-09
S100A2	2.00081	2.48e-73		ARPC2	1.01979	8.63e-35		APOD	-1.52687	1.32e-09
GALNT3	1.99839	1.32e-09		ETHE1	3.18601	1.59e-34		RPS4X	-0.369808	1.47e-09
FLRT3	1.99624	1.2e-05		TWF1	2.3187	2.31e-34		IFITM2	1.19278	1.59e-09
PDZK1IP1	1.99336	1.53e-114		LGALS7	1.18163	2.82e-34		PLA2G4D	1.86488	1.74e-09
SCD	1.98625	2.09e-43		TMPRSS11B	6.93951	5.48e-34		SFRP2	-1.51336	1.85e-09
RAB5IF	1.98427	9.64e-53		NCCRP1	1.60469	7.43e-34		FAM83A	1.747	1.85e-09
CDH3	1.98302	1.31e-76		UQCR10	1.48798	9.77e-34		LTB4R	0.872383	2.09e-09
TNFAIP2	1.97291	6.77e-21		ARPC1B	1.96311	1.57e-33		PVT1	1.26751	2.26e-09
TMSB10	1.96663	2.82e-155		IL4R	2.27884	3.44e-33		NFIC	-0.729215	2.32e-09
ANXA8	1.96423	0.00788008		ITGB6	3.32413	3.7e-33		PTPN13	-0.754818	2.78e-09
CD59	1.96067	2.79e-88		MT-ND4	-0.703588	4.09e-33		IL36G	2.00553	3.2e-09
SERPINB13	1.94576	5.85e-77		VAMP8	1.23953	8.51e-33		NACA	-0.446207	3.22e-09
B4GALT5	1.94206	1e-10		CITED4	2.04611	9.5e-33		ISG15	2.44629	3.54e-09
STK17A	1.93832	1.54e-10		EEF2	-1.24747	1.2e-32		MYADM	-1.26014	3.91e-09
TLNRD1	1.92912	0.00174937		PKM	1.49681	1.3e-32		IRX3	0.950502	4.88e-09
DHRS7	1.91695	1.35e-30		RAB25	1.57857	1.4e-32		SMO	-1.67507	4.91e-09
CLIC3	1.9112	2e-33		ANGPTL4	3.21527	1.6e-32		OTUB2	2.63185	5.9e-09
PLSCR1	1.91026	3.34e-19		ZFP36L1	-1.78866	2.36e-32		LGALS3BP	1.63894	6.65e-09
DUSP10	1.90604	0.00013439		AL645922.1	4.17574	4.55e-32		LYZ	1.27442	6.74e-09
WARS	1.9015	5.49e-18		AL445524.1	2.07621	4.59e-32		PHYHIP	-2.13585	6.89e-09
CTSC	1.89938	1.56e-39		IGHG2	0.454539	4.77e-32		HS3ST6	-1.51307	7.21e-09
LY96	1.89938	1.04e-13		PNP	3.01962	7.59e-32		IL13RA1	1.27078	7.39e-09
AC005943.1	1.8919	3.49e-40		RPL21	-0.76453	1.04e-31		PALMD	-1.07831	7.83e-09
ADM	1.88879	3.72e-16		LRG1	4.33494	1.13e-31		SENP3-EIF4A1	0.445164	1.13e-08
AKIP1	1.88857	3.71e-08		CST3	1.01936	1.41e-31		IL36RN	1.29353	1.14e-08
VLDLR	1.8857	5.59e-11		EEF1G	-0.949991	2.06e-31		C14orf132	-1.68299	1.26e-08
DSC2	1.877	6.12e-88		KPRP	-7.13714	2.22e-31		RPS12	-0.200951	1.32e-08
GJB2	1.86896	5.2e-148		FUT3	4.95335	2.39e-31		MYL6	0.3753	1.36e-08
FOSL1	1.86543	0.00260005		FXYD3	0.972953	2.56e-31		CSPG4	-2.34089	1.39e-08
KLK10	1.86301	1.22e-93		LY6G6C	-4.18021	3.53e-31		A2ML1	0.680115	1.46e-08
TWF1	1.85534	3.69e-34		C10orf99	2.62154	3.76e-31		GGCT	1.19181	1.46e-08
NABP1	1.85283	3.35e-22		C19orf33	0.89264	3.86e-31		SLC24A3	1.1187	1.49e-08
ABRACL	1.8494	5.27e-09		IFI6	2.88903	3.9e-31		ERBB3	-0.741627	1.51e-08
ITGB8	1.84613	5.26e-12		TNIP3	4.93824	8.02e-31		MIR99AHG	-1.13941	1.57e-08
PNP	1.84166	6.43e-23		AC005943.1	1.82782	8.39e-31		RPS10	-0.302602	1.65e-08
SRD5A3	1.83756	8.01e-21		PLSCR1	3.42367	1.1e-30		OAS2	3.13292	1.77e-08
HEBP2	1.82804	6.42e-50		GBP6	4.7149	3e-30		POU2F3	-0.987712	1.82e-08
CDKN2B	1.82369	1.92e-22		TPPP3	-4.01864	3.61e-30		DNASE2	-1.37412	1.99e-08
DSG3	1.82173	4e-98		ATP5MF	1.74031	3.63e-30		ACKR2	3.10322	2.14e-08
C2orf49	1.81921	0.00102478		EFHD2	2.38725	4.19e-30		POF1B	-0.814589	2.44e-08
NRIP1	1.81892	4.84e-20		SFN	0.687603	6.06e-30		IER2	-1.09202	2.62e-08
S100A16	1.81221	4.07e-114		ECM1	2.76455	7e-30		SMPD3	2.20081	3.17e-08
BCL3	1.80359	1.74e-13		MSMO1	2.3801	7.47e-30		RAB31	1.02721	3.23e-08
CARHSP1	1.80262	1.37e-81		NFIC	-2.84608	9.39e-30		AQP5	2.48693	4.18e-08
PRELID1	1.7922	2.23e-46		MXD1	2.68795	9.66e-30		FSCN1	1.66144	4.49e-08
ECHDC3	1.77127	0.000293577		CHP2	-6.52816	1.07e-29		RPL38	-0.532699	4.53e-08
LHFPL2	1.7703	3.56e-09		COMP	-4.95728	1.08e-29		ZBTB7C	1.0179	4.6e-08
MCF2L2	1.76813	0.0024606		TUBB2A	1.24671	1.09e-29		DSG1	-0.595317	4.89e-08
TMEM54	1.76483	5.71e-62		PLIN3	1.08389	1.31e-29		RPS25	-0.535732	5.03e-08
C4orf3	1.76427	5.75e-53		RPL36	-0.720217	1.39e-29		LINC01698	-2.44853	5.28e-08
TRIP10	1.76204	2.3e-17		CA12	-2.14137	1.72e-29		AL355312.4	2.82876	5.31e-08
HK2	1.7592	5.21e-08		SPRR2F	5.17574	2.28e-29		GRN	0.493794	5.64e-08
AC008575.1	1.7592	0.011421		MYL12A	1.20389	3.83e-29		MIR193BHG	-1.57924	6.53e-08
TMEM51	1.75781	6.85e-22		F3	2.19444	6.33e-29		CD99	-0.937614	7.88e-08
HSPA8	1.75671	4.91e-73		UBL5	1.14029	6.83e-29		PLEKHA1	-1.06877	8.09e-08
LYNX1-SLURP2	1.75639	8.49e-40		BLMH	-5.19183	1.02e-28		LEPR	-1.92741	9.21e-08
EIF4EBP1	1.74896	2.89e-13		PGAM1	2.7733	4.15e-28		KDSR	-0.83962	9.44e-08
VEGFA	1.73648	0.000259951		GPS2	1.40553	5.86e-28		NR4A1	-2.69019	1.04e-07
RND3	1.72945	1.12e-29		TP53I3	3.64287	6.6e-28		THSD4	1.01792	1.11e-07
SLC2A9	1.72322	7.02e-14		HOPX	-1.78505	6.96e-28		TM7SF2	1.04833	1.2e-07
DUSP6	1.72216	6.72e-08		MYO1B	2.20254	7.56e-28		IGHG1	0.563943	1.25e-07
RRAGD	1.71114	6.09e-11		DSG1	-1.71497	7.73e-28		P2RX7	-1.40197	1.38e-07
DNAJC25-GNG10	1.70673	0.000441157		PTP4A1	1.92748	7.99e-28		CYP39A1	-1.54827	1.66e-07
MXD1	1.70053	4.85e-20		MUC21	7.90366	1.23e-27		NPL	1.95398	1.71e-07
ANXA11	1.69916	2.72e-25		POLR2L	1.27288	1.3e-27		LMO4	-1.02123	1.73e-07
DPH3	1.69646	0.000498501		LAMTOR4	-1.99704	1.36e-27		WWP1	-1.01359	1.75e-07
EHD3	1.6955	0.00277478		P4HB	0.984426	1.59e-27		CTDSPL	-0.823496	1.81e-07
NAA20	1.69246	2.99e-21		CALR	0.996993	2.03e-27		HIP1	-0.957196	1.86e-07
S100A10	1.69196	5.1e-93		ZNF185	1.56875	2.27e-27		ITGB5	-0.784944	1.93e-07
APOL2	1.68638	1.41e-09		SUB1	1.50173	2.37e-27		ELOVL7	1.16155	1.98e-07
CYB5R2	1.68365	9.02e-09		CCND1	-2.49982	2.71e-27		COL21A1	-2.07002	2.09e-07
AIF1L	1.68365	1.73e-06		LYPD3	0.714095	3.65e-27		VCP	0.682847	2.44e-07
FAM129B	1.68103	6.36e-43		NUPR1	-2.11493	4.15e-27		PARP9	1.69001	2.52e-07
CCNG2	1.67278	0.000147109		CFB	3.69359	4.81e-27		ACP5	1.40401	2.58e-07
GNG5	1.65852	1.19e-27		HLA-DRB1	1.37957	6.39e-27		ATP6V1C2	1.61303	2.86e-07
CHI3L2	1.65782	6.24e-11		EPGN	5.87618	6.54e-27		AP2S1	0.784078	3.23e-07
YWHAQ	1.65568	9.65e-49		C9orf3	-2.12931	8.12e-27		BTG1	-0.774281	3.84e-07
ST6GALNAC1	1.65464	7.16e-05		TMA7	1.14457	9.1e-27		SLC37A2	2.4936	4.33e-07
CDRT1	1.65464	0.00504163		RND3	1.90725	9.94e-27		DLX3	-1.43145	4.35e-07
OAS1	1.65228	1.42e-10		VIM	-2.67485	1.76e-26		RPS5	-0.503043	4.41e-07
ARPC3	1.64961	6.06e-51		FUT6	6.8051	3.43e-26		TPBG	1.72574	4.9e-07
C16orf74	1.64604	1.7e-05		HSBP1	1.47881	3.48e-26		IGFBP3	-1.14933	5.01e-07
SERINC2	1.64387	9.46e-38		PLK2	2.04759	3.61e-26		ANKRD12	-0.645632	5.03e-07
LTA4H	1.63949	2.91e-18		RPL36A	-1.10714	3.9e-26		EFNA3	-1.12129	5.32e-07
ZNF185	1.63238	8.14e-36		PGK1	1.54855	4.94e-26		SULF2	0.833374	5.32e-07
CASP4	1.63238	1.32e-18		AHNAK2	-1.66975	5.46e-26		TMPRSS4	3.84839	5.8e-07
TLCD2	1.63196	2.9e-05		GNG5	1.80696	5.68e-26		AC092809.4	-1.19924	5.9e-07
BOLA3	1.62992	0.0307714		GTF3C6	2.10258	5.72e-26		PRLR	-2.50993	6.05e-07
ATP6V1G1	1.62662	3.32e-44		NABP1	2.82108	7.26e-26		MAP1LC3A	1.35263	6.45e-07
SCEL	1.62358	5e-21		RPS26	0.866792	7.45e-26		ARHGEF28	-1.28501	7.15e-07
MSRB1	1.62236	2.17e-36		CIRBP	-1.98644	1.28e-25		ATP10B	1.45791	7.8e-07
SECTM1	1.60932	1.16e-05		KYNU	3.18955	1.43e-25		ZBTB16	1.21747	7.91e-07
SLC16A3	1.6072	9.01e-05		COL7A1	-2.89361	2.61e-25		DSG3	0.649352	7.92e-07
AKR1B15	1.59821	0.000804743		NOP53	-1.59904	2.79e-25		EMX2OS	-1.77269	9.29e-07
TMEM126A	1.59452	0.000784921		SPINK5	0.984458	3.24e-25		RPL36A	-0.352626	9.54e-07
EPB41L3	1.58992	1.01e-11		GPRC5A	3.43208	3.31e-25		DDB2	-0.93561	9.79e-07
CYTOR	1.58889	0.00030549		UQCR11	1.13452	3.36e-25		SQLE	1.38008	1.06e-06
CAPN2	1.58878	2.81e-23		CAMK1D	-2.32676	3.88e-25		FBLIM1	1.75441	1.09e-06
CYSRT1	1.58783	7.05e-25		SOD2	1.32665	4.21e-25		NEB	2.29683	1.16e-06
NET1	1.58279	1.24e-20		LDLR	2.16703	5.66e-25		FAT1	1.16823	1.17e-06
DYNLT1	1.57833	1.4e-08		CAP1	1.50613	5.88e-25		HLA-DPA1	0.938838	1.17e-06
B3GNT2	1.57288	0.00152594		ROMO1	1.10971	6.16e-25		ANGPTL4	1.71694	1.21e-06
GJB6	1.56991	1.11e-88		HAS3	3.15925	7.21e-25		MSRB1	1.42785	1.22e-06
RAB31	1.56887	3.06e-37		HSP90AA1	-1.42038	9.23e-25		SCD	1.40099	1.42e-06
SORL1	1.56538	0.00078674		SLC2A9	3.17574	9.94e-25		NAMPT	1.2857	1.56e-06
PAQR5	1.56538	0.00856594		NFIB	-3.28369	1.04e-24		RBP1	1.73086	1.58e-06
MYO1B	1.55761	7.83e-21		FTX	-2.06527	1.28e-24		RPL32	-0.258316	1.72e-06
TGFA	1.55293	3.45e-16		NDUFA1	1.42085	1.4e-24		ACP7	2.49074	1.87e-06
HIF1A	1.5423	1.17e-35		TSC22D2	2.34567	2.2e-24		KYNU	2.03301	2.09e-06
S100A8	1.54087	3.46e-201		CIB1	2.09939	2.95e-24		COMTD1	1.04292	2.1e-06
RPL26L1	1.53681	2.72e-05		COL1A2	-2.29547	3.99e-24		KRT77	-2.04791	2.25e-06
RBP7	1.53681	0.00114161		ALDH3A2	-2.66478	4.94e-24		ADGRF4	-1.19757	2.48e-06
CARD6	1.53681	0.00283094		PERP	-0.834115	7.86e-24		SPRR1A	2.07634	2.52e-06
ITGB6	1.5332	5.42e-17		TXN	0.981397	8.68e-24		KCNK7	-1.03021	2.64e-06
NAMPT	1.53215	9.08e-34		RPL30	-0.893743	9.19e-24		RPS23	-0.495553	2.66e-06
NELL2	1.52985	0.000258248		EXPH5	-2.56199	9.23e-24		FRMD8	1.02135	2.68e-06
ANXA2	1.52752	1.58e-111		MYCBP2	-2.3023	9.31e-24		GSDMA	1.2375	2.88e-06
AC024592.3	1.51679	2.31e-25		CNDP2	2.35707	9.52e-24		SYNE1	-1.2497	3.04e-06
HINT1	1.51101	1.25e-39		RPS24	-0.72616	9.79e-24		FOXN3	-0.462726	3.14e-06
HMOX2	1.50028	2.03e-11		RAB38	1.85667	1.47e-23		DBNL	0.978685	3.4e-06
ANKRD9	1.50028	0.0156865		NDRG2	1.67465	1.55e-23		RPL23A	-0.403783	3.49e-06
ANGPTL4	1.49833	1.17e-12		CHI3L2	3.53122	1.73e-23		SLC25A48	-1.52473	3.52e-06
RAB38	1.49458	4.85e-21		DIO2	2.28213	2.2e-23		ADAP2	1.38078	3.56e-06
MAFF	1.49374	0.000334243		RPL13	-0.654193	2.39e-23		IL4R	1.23769	3.95e-06
VWA1	1.49241	1.46e-06		FBLIM1	2.69232	3.16e-23		EPHB2	2.61876	4.01e-06
SEC14L2	1.49214	7.84e-05		PGD	2.68053	4.12e-23		ADGRL2	1.30731	4.17e-06
IVL	1.49016	4.03e-78		GAN	-3.00124	4.31e-23		TRIM22	2.18109	4.24e-06
SC5D	1.48742	3.85e-07		CCDC3	-3.85853	7.4e-23		ADCY2	-2.23779	4.3e-06
TPM4	1.48341	2.02e-46		TSHZ2	-2.75903	7.77e-23		GNA15	0.986608	4.59e-06
YPEL2	1.47791	0.0189163		MT-CO2	-0.564707	8.34e-23		PDCD4	-0.73137	5.46e-06
SMAGP	1.46969	1.93e-08		AP2S1	1.33981	9.8e-23		MT-ATP6	-0.278355	5.54e-06
KLHL2	1.46969	0.000472382		PIK3C2G	-4.03016	1e-22		CTSH	1.1765	5.69e-06
MRPS10	1.46369	1.59e-09		AL117329.1	-3.79498	1.08e-22		PFN1	0.389879	6.19e-06
HES4	1.46281	0.00138947		FUT2	3.05021	1.16e-22		DLC1	-1.25173	6.79e-06
FUT2	1.46226	5e-10		KRT4	6.29122	1.17e-22		RPL7A	-0.39835	6.81e-06
BCL10	1.46126	0.0292521		PYGL	1.57104	1.2e-22		CCNB1IP1	-1.77018	6.88e-06
DYNLT3	1.45509	1.72e-12		OAS1	3.43561	1.42e-22		CALML5	0.697254	7.11e-06
LDHA	1.45449	2.97e-60		CEACAM7	5.39297	1.43e-22		CSRP2	2.18975	7.47e-06
CHCHD7	1.45192	0.00150908		HINT1	1.17235	1.53e-22		TPM4	0.772879	7.79e-06
FAM20A	1.45039	1.19e-06		EGR1	-2.32088	1.74e-22		DUOXA1	0.814651	7.92e-06
PCBD1	1.44934	0.0323136		PPA1	1.81557	2.27e-22		OTUD1	-1.57281	8.79e-06
GPX3	1.44412	5.99e-38		GRN	0.926922	2.33e-22		KANTR	-1.34458	8.92e-06
SORCS2	1.4437	9.02e-07		MARCKS	1.07621	3e-22		HPSE	1.778	9.12e-06
CD46	1.44281	5.07e-17		NOP10	1.87267	3.01e-22		GRIP1	-0.691734	9.51e-06
OST4	1.44098	2.15e-27		WWOX	-2.35909	4.71e-22		C9orf3	-0.512439	9.79e-06
LEPROT	1.44095	2.53e-14		COX8A	1.12552	6.47e-22		MATN2	-1.60722	9.82e-06
NDRG2	1.43951	3.25e-23		CNN2	1.6794	6.61e-22		TXNDC5	0.862925	1.09e-05
RAB25	1.43555	5.7e-32		STOM	1.61961	7.04e-22		DMKN	-0.263334	1.12e-05
PGD	1.43514	4.39e-10		SLURP2	3.65379	7.36e-22		ID1	1.05698	1.13e-05
AF127577.4	1.43087	4.04e-08		TNFAIP2	2.21818	8.04e-22		FMO2	3.56704	1.25e-05
GYG1	1.43072	1.21e-09		EGFR	-1.78742	1.18e-21		MT4	-3.70091	1.36e-05
ODC1	1.42989	0.0342535		RPL32	-0.767503	1.42e-21		UBE2E2	0.696788	1.39e-05
TOMM40	1.42516	0.0278681		TIMM8B	1.30515	1.58e-21		MIPEP	-1.02284	1.39e-05
RPL10	1.42444	8.34e-73		GNA15	1.69242	2.04e-21		HMGCS1	0.817385	1.41e-05
S100A14	1.41918	5.03e-101		CASP4	2.27132	2.14e-21		RBFOX2	-0.559209	1.47e-05
S100A7A	1.41915	3.1e-45		TTC9	2.27284	3.99e-21		AXIN2	-1.67833	1.5e-05
TUBB6	1.41875	2.36e-31		EPHB6	-4.61867	4.36e-21		LDHA	0.630345	1.59e-05
AC135178.2	1.41855	9.48e-55		NRIP1	2.29649	4.66e-21		IGHG3	0.67656	1.63e-05
SNRPG	1.41282	5.46e-15		PARD3	-1.40348	5.33e-21		RNASE7	1.75903	1.63e-05
DEFB1	1.40964	6.44e-46		PLXDC2	-1.73876	5.97e-21		IMMP2L	-0.823771	1.66e-05
NDUFC2-KCTD14	1.40634	3.57e-07		RPL34	-0.62052	6.39e-21		MT-ND3	-0.261364	1.71e-05
SMIM3	1.40188	1.91e-06		AC135178.2	0.842186	1.02e-20		GBP1	1.54817	1.75e-05
AC011479.1	1.39915	2.26e-56		AL049839.2	4.93824	1.6e-20		TMEM254-AS1	-1.85045	2.09e-05
TACSTD2	1.39906	2.75e-60		SPINT2	0.789388	1.71e-20		CALM1	0.563365	2.09e-05
AMD1	1.39815	1.72e-09		SERP1	1.38175	1.76e-20		RPL11	-0.339014	2.29e-05
AL450992.1	1.397	2.45e-09		RARRES3	4.19366	1.88e-20		GPCPD1	1.28709	2.4e-05
SIPA1L2	1.39357	5.67e-09		TMEM45B	1.54295	2.04e-20		IFI27L2	0.891644	2.41e-05
UAP1	1.39138	0.0246931		RARRES1	4.00017	2.37e-20		STK39	1.35059	2.53e-05
S100A9	1.39129	1.28e-202		AC100801.1	6.10648	2.46e-20		ENAH	0.705811	2.57e-05
ARNTL2	1.38101	1.44e-11		LCE1C	-4.72081	2.5e-20		LOR	1.32264	2.67e-05
ZNF117	1.37893	0.000194169		SH3BGRL3	0.996419	3.19e-20		S100A12	3.11698	2.84e-05
TMSB4X	1.37205	4.07e-82		PNLIPRP3	3.09857	3.21e-20		IL34	-1.09042	3.01e-05
LDLR	1.36915	4.84e-14		IDH2	1.30075	3.67e-20		SLC47A2	1.86133	3.1e-05
SQOR	1.36886	4.85e-09		AREG	3.85034	4.11e-20		DENND4C	-0.788843	3.53e-05
TMBIM1	1.36576	3.46e-24		TPI1	0.922722	4.8e-20		DUOX1	0.770964	3.73e-05
FSCN1	1.36381	2.32e-19		PHLDA2	3.19282	5.15e-20		RPL31	-0.264796	3.74e-05
NDUFB3	1.36096	1.36e-10		RPS20	-0.85498	5.69e-20		PDZD2	-0.68451	3.93e-05
MX1	1.35623	0.000452777		IGHG3	0.471636	6.92e-20		LAMB4	-0.87082	3.99e-05
HSPE1	1.35238	1.15e-09		APOL2	3.17574	7.26e-20		MT-ND5	-0.515059	4.1e-05
RHOD	1.349	6.91e-16		EXT1	-2.22373	8.04e-20		HLA-B	0.203983	4.33e-05
ZDHHC12	1.34684	0.00362683		RPL4	-0.858459	8.85e-20		RTN4	-0.491882	4.53e-05
CDKN1A	1.34669	8.88e-38		PPP4R1	1.50291	1.29e-19		CARD18	2.20778	4.53e-05
C1QB	1.3375	0.0468249		AC092069.1	1.99886	1.39e-19		KLK6	3.66868	4.91e-05
PYURF	1.32763	1.9e-05		EXOC6B	-1.65548	1.53e-19		AL445524.1	0.986287	4.94e-05
STN1	1.32709	0.00518036		COX6C	1.06674	1.54e-19		COL23A1	-1.3943	5.3e-05
TXNDC17	1.32231	2.63e-39		RPL23	-0.738449	1.57e-19		GAPDH	0.390407	5.52e-05
CIB1	1.3189	1.69e-14		RPS10	-0.69551	1.58e-19		CD81	-0.629012	5.57e-05
GTF3C6	1.31322	1.53e-17		WARS	2.2365	1.6e-19		KLF5	-0.595725	5.71e-05
FHL2	1.31174	1.35e-05		IMMP2L	-3.43897	1.87e-19		TMEM165	0.915043	6.04e-05
SOD2	1.30878	1.98e-28		AL355312.4	3.51559	2.07e-19		STAT3	0.621167	6.14e-05
DAD1	1.30669	5.2e-11		SH3D19	-2.27652	2.33e-19		CYSRT1	1.2124	6.35e-05
KLK8	1.30565	9.08e-67		AC024592.3	1.79126	2.86e-19		CDR2	-0.886692	7.05e-05
B3GNT5	1.30415	3.56e-09		GBP2	1.74244	3.02e-19		IGHA1	0.905993	7.87e-05
ZC3H3	1.30377	5.58e-11		COX7A2	1.12436	3.05e-19		NGEF	-2.24371	7.89e-05
TTC22	1.30234	7.54e-07		ANO1	-3.69873	3.88e-19		SYT8	-1.94603	8.72e-05
PPP4R1	1.29956	3.54e-15		RPS7	0.634369	4.45e-19		DPT	-2.22065	8.82e-05
CITED4	1.29517	1.58e-21		AL133453.1	5.67824	6.04e-19		RPS17	-0.274505	9.12e-05
IER3	1.2895	0.00263389		SLC35F1	0.866884	6.37e-19		HYAL1	1.04072	9.13e-05
TMA7	1.28863	2.11e-37		AC004922.1	1.72387	7.97e-19		DYNLL1	0.321284	0.00011136
AP000350.4	1.28585	2.26e-52		NDUFA4L2	2.26455	8.12e-19		F2R	-1.17698	0.00011764
GTF2A2	1.28527	0.000370373		HS3ST1	4.56806	8.14e-19		SNTB1	-1.37528	0.00011771
CEBPD	1.28328	3.34e-16		COL18A1	-2.74312	8.88e-19		BASP1	1.01605	0.00011889
FAM43A	1.27776	2.27e-05		TSC22D3	-2.49411	8.95e-19		TNFSF10	0.623561	0.00014095
C1QBP	1.27377	1.4e-06		RPS8	-0.464703	9.03e-19		FAM57A	-1.17797	0.00014331
EMC4	1.27047	4.25e-08		GUK1	0.903268	9.08e-19		PYGL	0.771203	0.00015751
MYD88	1.27029	0.0215039		ZC3H3	2.12327	1.72e-18		AL078590.2	2.71694	0.00015856
PPIA	1.26985	4.3e-67		ST14	1.24214	1.77e-18		QSOX1	0.665408	0.00016846
SCO2	1.26769	5.46e-37		SLIRP	1.44439	2.65e-18		ZNF703	-1.20045	0.00016849
PMEPA1	1.26762	0.000504467		MACROD2	-3.11704	2.82e-18		GLTP	0.349241	0.00017061
CSTA	1.25749	4.02e-71		TXNIP	-1.73225	3.26e-18		ABCA12	0.846843	0.0001729
TST	1.25723	7.07e-08		CYCS	1.7607	3.5e-18		RPL41	-0.53283	0.00017388
NOP10	1.25413	1.34e-14		CDKN2B	1.8027	4.51e-18		LRP4	-0.930597	0.00017524
GUK1	1.25392	1.08e-36		SRD5A3	1.94011	5.45e-18		MPZL1	1.02011	0.00017635
CALM2	1.25387	2.13e-13		LONRF1	-3.5326	6.68e-18		PLP2	-0.641295	0.00018163
SERPING1	1.24206	1.88e-05		MAL2	1.00714	7e-18		MEF2A	-0.824546	0.00019157
CD82	1.23708	6.22e-32		CD44	-0.978742	7.25e-18		PPP1R13L	-0.635348	0.00019338
ATP1B1	1.23663	4.35e-05		CAPN2	1.67087	8.14e-18		RNASE4	-1.86586	0.00019799
AC010132.3	1.23543	0.000373036		FAM84A	1.73423	8.33e-18		ATP6V0D1	0.855428	0.00020198
MDFI	1.2328	7.07e-06		LYPD6B	-3.88603	8.91e-18		TXNIP	-0.593062	0.00020636
PLD2	1.23048	0.00759357		PTHLH	6.12994	1.05e-17		PRSS27	2.26602	0.00020769
IGLC2	1.22662	1.18e-60		RPS9	-0.690327	1.08e-17		IRF6	-0.596938	0.00021689
PPA1	1.22593	2.69e-15		RPL37	-0.824913	1.1e-17		WNT2	-4.70091	0.00022335
CHMP5	1.2213	6.23e-09		JPT1	1.43606	1.12e-17		H3F3B	-0.434828	0.00023642
IL13RA1	1.21907	2.13e-15		MDFI	2.87174	1.18e-17		VIM	-0.710728	0.00024649
DRAP1	1.21488	9.9e-14		LAMB4	-5.04826	1.38e-17		SH3BGRL3	0.474854	0.00024734
BCAP29	1.21488	0.00646474		SNRPG	1.67978	1.44e-17		ARHGDIB	1.1495	0.00025056
NHP2	1.21237	4.74e-09		RHOD	1.58355	1.61e-17		PTP4A1	0.897248	0.00025297
MSMO1	1.21065	4.52e-14		AUTS2	-2.69574	1.71e-17		HIGD1A	0.569812	0.00027247
MAP2K1	1.20875	1.3e-06		PCDH7	-2.13654	2.51e-17		TPPP3	-0.63383	0.00028083
LRRC8A	1.20848	3.71e-05		DUSP1	-1.51361	2.6e-17		IL33	1.35002	0.00029234
VAMP8	1.20658	1.47e-36		RPL36AL	0.956604	2.73e-17		ITGB6	1.79094	0.00030195
AC004922.1	1.20277	1.48e-13		NAA20	1.68098	3.14e-17		MDGA1	-2.65652	0.00030246
AC092069.1	1.19907	1.11e-11		AC092143.1	2.84712	3.16e-17		IFFO2	-0.701529	0.00031336
ANAPC11	1.19658	2.43e-13		GPCPD1	2.2594	3.32e-17		ANKFN1	-2.30151	0.00031435
ZYX	1.19577	0.00147121		EIF4EBP1	2.7607	3.77e-17		RPS27	-0.418155	0.00031511
AGTRAP	1.19392	0.000807974		ZC3H12A	2.61631	3.82e-17		PSME2	0.636687	0.00031815
RPL41	1.1919	2.1e-41		BST2	2.40923	5.11e-17		CEBPB	-0.688611	0.00036821
SBDS	1.188	0.00546097		DNAJB1	0.986265	5.88e-17		CEBPA	-0.828987	0.00037054
GADD45B	1.18766	0.0343566		FOSB	-4.57915	6.25e-17		AFF1	-0.603139	0.00037241
NT5C2	1.18607	5.74e-12		POU2F3	-3.95811	8.05e-17		EFEMP1	-1.19304	0.00037426
STEAP4	1.18393	0.000330513		MT-ND5	-1.50316	8.15e-17		S100A4	-0.773846	0.000385
TARS	1.18189	1.89e-08		TMEM51	1.95514	1.04e-16		RPS16	-0.426701	0.00038743
SELENOH	1.18066	3.4e-15		HIP1	-3.10596	1.11e-16		CCDC69	1.59003	0.00039499
PDCD5	1.18032	4.95e-13		CD82	0.928239	1.24e-16		SYT17	-1.64904	0.00040311
DCTD	1.18019	0.0318938		YBX1	1.31201	1.28e-16		ATP2A2	0.585355	0.00041109
UQCRQ	1.17688	1.49e-41		ARG1	-5.33996	1.37e-16		ARG1	1.22302	0.00041619
ATP5MF	1.17671	9.68e-21		C11orf49	-3.35675	1.45e-16		UQCRQ	0.443211	0.00041867
ACTN1	1.17573	8.73e-26		POMP	1.3037	1.59e-16		ITPR2	-0.564317	0.00042552
PNLIPRP3	1.17013	1.22e-06		IFFO2	-1.97912	1.62e-16		ATP1A1	0.643006	0.00042741
SNRPE	1.16975	1.17e-06		FAM43A	2.52938	1.65e-16		TANC1	-0.686324	0.00044456
MKKS	1.16816	2.66e-05		DSC3	-0.923692	2.13e-16		HSPA1B	-0.710282	0.00045151
FAM89B	1.16757	0.0457064		CLSTN1	-2.35564	2.46e-16		ATP12A	3.74327	0.00045704
RALB	1.16571	3.88e-06		CAVIN1	-1.91267	2.87e-16		LINC01091	-1.60899	0.00046213
BST2	1.16383	0.000481016		SIPA1L3	-2.31871	3.36e-16		SERPINF1	1.03749	0.00047268
TNFSF10	1.16241	2.61e-22		ATP5PF	1.18738	3.48e-16		MSMO1	1.16945	0.00049199
STMP1	1.16196	1.93e-21		TPBG	2.30407	3.79e-16		SLC39A6	0.84459	0.00049518
PLK2	1.16174	1.53e-11		CTDSPL	-2.9278	3.86e-16		RHCG	1.22834	0.00053389
ATP5MD	1.15782	2.65e-31		RAB10	0.778289	5.02e-16		CTSL	1.56967	0.00053528
SUB1	1.15733	1.04e-23		PMEL	-4.48247	5.06e-16		ATP2B4	-0.629881	0.00054247
KYNU	1.15653	3.55e-07		HK2	2.83109	5.27e-16		WDR66	2.05397	0.00056642
HS6ST1	1.1532	1.35e-07		CAPN14	6.93063	5.34e-16		NIPAL3	-0.988255	0.00057751
GPS2	1.15308	5.48e-23		NBL1	-1.61854	5.53e-16		PDLIM5	0.646069	0.0005858
GLUL	1.1519	3.44e-05		MBNL1	-1.91792	5.79e-16		WDR47	-0.883139	0.00061129
AKIRIN2	1.15034	0.000920032		IGFBP3	-3.83921	5.91e-16		AAMDC	-0.953013	0.00061579
S100A7	1.1497	1.26e-104		FHIT	-3.14998	6.72e-16		LYNX1-SLURP2	0.906468	0.00064797
TRIB1	1.14943	1.17e-05		UQCRH	0.948509	7.37e-16		MBNL1	-0.558034	0.00065481
SLC27A4	1.14749	5.26e-39		ANXA11	1.45404	8.05e-16		C12orf56	2.13644	0.00066109
YBX1	1.14675	2.78e-16		MED13L	-1.83739	8.42e-16		ATP5MD	0.535889	0.00069211
DUSP7	1.1438	8.18e-10		CKAP4	1.1223	9.49e-16		TCEA3	-1.05873	0.00070068
C19orf53	1.1438	8.4e-08		COL3A1	-1.9922	9.7e-16		ACER2	-2.56074	0.00071259
TXN	1.14134	1.81e-34		BCL3	2.74209	9.76e-16		ORAI1	-1.1883	0.00071598
CNDP2	1.13891	2.92e-09		GALNT6	1.84951	1.03e-15		MUCL1	2.07731	0.00073439
CARD16	1.13789	0.0375131		IFI16	1.4182	1.17e-15		MTCL1	2.10926	0.00073717
NOL7	1.13754	2.72e-06		CEBPD	1.39813	1.27e-15		FCGR3B	3.86133	0.00079215
COA6	1.1372	0.0273744		TCF4	-2.40387	1.62e-15		MYCL	-1.44135	0.00080814
PRDX5	1.13681	5.67e-28		GYG1	2.30285	1.65e-15		B2M	0.16426	0.00081794
MYL12B	1.13156	1.16e-38		DAPL1	-3.1334	2e-15		APCDD1	-0.588247	0.00082246
CYCS	1.13038	4.15e-10		VAV3	-2.17624	2.08e-15		PPL	0.612502	0.00082652
CAP1	1.13023	7.88e-19		TRIP10	2.04172	2.35e-15		CLSTN1	-0.713642	0.00083107
FAM3C	1.12938	0.000114916		KLC3	-2.04178	2.53e-15		USP12	-1.09387	0.00084229
CENPX	1.12177	0.00028501		HS6ST1	2.10299	2.54e-15		MT1G	-2.57052	0.00089957
BSPRY	1.12177	0.0144988		TYRP1	-5.99918	2.8e-15		CHRNA9	4.76822	0.00090677
PPP1R3B	1.12177	0.0445269		MARCKSL1	2.38631	3.92e-15		NDRG1	-0.470278	0.00092001
STAT3	1.11764	1.92e-25		RPL31	-0.619263	4.79e-15		CNDP2	1.21816	0.00092114
HSBP1	1.10917	1.16e-19		TST	1.92638	5.06e-15		PDLIM1	0.68085	0.00094316
VPS25	1.10871	0.0410301		TMPRSS11A	6.87618	5.91e-15		CIRBP	-0.462265	0.00094437
MRPS18C	1.10822	0.0495846		TSPO	0.609805	6.04e-15		SLITRK6	-1.97069	0.00095071
TRIOBP	1.10528	0.00658876		SLIT3	-4.43476	6.55e-15		CREG1	0.725741	0.00096274
SLIRP	1.10437	8.1e-14		SIPA1L2	2.16124	6.87e-15		BST2	1.2454	0.00097075
AC016708.1	1.10113	2.67e-33		TGFA	1.97411	8.21e-15		PALM	-2.02695	0.00097162
USB1	1.09623	0.00340549		OST4	1.12587	8.33e-15		MAMDC2	-1.253	0.00100801
MAL2	1.09616	6.29e-21		FGFR2	-3.331	9.47e-15		GREM2	-2.8205	0.00104531
MARCKS	1.09413	5.26e-26		SUSD4	5.01704	9.68e-15		ACTR3	0.699057	0.00106726
FDPS	1.09339	7.42e-10		DLG2	-2.99418	9.79e-15		LAMA2	-1.41878	0.0011101
MUC20-OT1	1.0922	1.52e-06		ADGRF1	4.7607	1.06e-14		PLK2	0.885851	0.00111259
HIGD1A	1.09136	3.12e-27		RPS29	-0.593834	1.07e-14		TFCP2L1	1.5394	0.00111883
AL445524.1	1.08992	1.79e-14		AMD1	2.03135	1.25e-14		CRISP3	4.49692	0.0012011
PEA15	1.08742	1.91e-10		PRNP	0.92039	1.25e-14		EPSTI1	2.2239	0.00122392
KRT6A	1.08651	2.37e-116		TAF13	1.52008	1.43e-14		SPON2	-0.839111	0.0012338
SLC35F1	1.08587	2.98e-28		LY6D	0.527466	1.43e-14		LINC01550	-1.49231	0.00126969
SLK	1.08555	7.44e-10		SEC61G	1.08977	1.48e-14		PKM	0.611565	0.00129326
AC093512.2	1.08553	1.85e-38		ARID1B	-1.79047	1.58e-14		MALAT1	0.504253	0.00129393
SRP19	1.08506	1.15e-05		SYNE2	-1.72066	1.66e-14		EIF4A2	-0.712713	0.00129762
AC007192.1	1.08429	0.014764		FAM110C	2.05289	1.91e-14		FCGBP	0.933557	0.0013535
CMPK1	1.07809	3.41e-12		STEAP4	2.55078	2.77e-14		NTM	-1.29152	0.0013932
PFDN2	1.07402	1.5e-05		TMEM40	1.14717	2.95e-14		AC011473.4	2.45997	0.00140991
RPS7	1.07292	4.73e-47		ARNTL2	1.69575	3.32e-14		ARHGEF10	-1.66223	0.0014189
AKR1A1	1.07258	2.31e-10		ELOB	1.00637	3.91e-14		PGRMC2	-0.697348	0.00143864
FERMT1	1.06909	4.03e-07		LRP10	1.13895	3.95e-14		APOL6	1.04481	0.00144588
IDI1	1.06539	4.83e-06		PARP9	2.28822	4.14e-14		STMP1	0.688689	0.00156392
MRPL33	1.06519	1.1e-05		PRDX1	0.895155	4.83e-14		CTSD	0.341136	0.00158009
C19orf33	1.06323	1.63e-48		RPL37A	-0.503237	5.15e-14		RPS3	-0.283346	0.00158671
AC091167.2	1.06206	0.0155477		SELENOP	-2.51796	6.64e-14		PNLIPRP3	1.92844	0.00159989
CA2	1.0614	3.73e-11		TMEM173	2.70181	6.74e-14		ADAM23	1.79094	0.0016808
REXO2	1.05961	3.5e-10		LCE1B	-5.35304	7.06e-14		SBF2-AS1	-1.31324	0.00175783
NOP16	1.05876	0.0340583		SMAGP	2.4806	7.57e-14		TOMM7	-0.541242	0.00182367
POLR2L	1.05778	3.52e-26		DYNLT3	1.85988	7.57e-14		KRTDAP	0.382979	0.00185137
AC099329.3	1.05568	0.00417147		CYBRD1	-4.74907	7.93e-14		GATB	1.41962	0.00190655
CNP	1.04901	0.0283882		ANAPC11	1.39048	8.33e-14		TNNT1	-0.87148	0.0019286
COX8A	1.04335	1.33e-23		IDI1	1.82484	9.18e-14		AC005165.1	-1.45299	0.00195004
NDUFA12	1.0422	0.00014776		LCE2B	-6.87411	9.39e-14		EPHB6	-0.732948	0.00200829
IL4R	1.04115	1.28e-13		RHOB	-2.87737	9.51e-14		PEBP1	-0.502533	0.00202598
POMP	1.03901	7.19e-12		AKR1B15	4.43878	1.14e-13		ITPRIPL2	-0.980792	0.00205232
HES2	1.03894	0.000475001		VPS37B	1.74134	1.21e-13		LINC01876	1.16378	0.00207111
ACAA1	1.0377	0.0119265		CD14	2.83471	1.43e-13		HLA-DQB1	0.468355	0.00209367
SEC61G	1.0358	1.32e-13		SERF2	0.582115	1.47e-13		IDE	0.953492	0.0021237
AC020656.1	1.03561	1.86e-16		FOXP2	-3.08896	1.47e-13		UPP2	-1.75338	0.00215557
VPS37B	1.03354	4.1e-08		LY96	2.6232	1.63e-13		PARD3	-0.256505	0.00219655
RBPMS	1.03296	0.0495346		RAB11A	0.958236	1.8e-13		CIDEA	1.80886	0.00226152
PTP4A1	1.03024	3.22e-12		C1orf68	-4.69215	1.88e-13		TMEM43	-0.728435	0.00229442
TIMM8B	1.02818	1.55e-15		COL6A1	-2.41778	1.91e-13		LTF	4.11287	0.00229451
UBE2Q2	1.02765	0.0149512		SLCO3A1	-2.47889	1.91e-13		NAALADL2	-0.645024	0.00230939
ELOC	1.02744	3.66e-05		ISG15	2.73374	1.95e-13		PITX1	1.78333	0.00233409
LLPH	1.02699	0.00417192		ID4	-6.65715	2.14e-13		PLIN3	0.378596	0.0024682
C2orf54	1.02425	0.000213086		SLC38A2	-1.25551	2.38e-13		CENPT	1.22754	0.00247664
COMMD8	1.02416	0.0456502		CYP51A1	1.78455	2.45e-13		ESYT2	-0.702892	0.00248701
TYMP	1.02299	2.26e-44		CMPK1	1.31206	2.55e-13		ATOX1	0.59297	0.00251907
NDUFB11	1.02223	7.7e-08		CTNNBIP1	-1.76615	2.6e-13		EIF6	0.419667	0.00260221
GSTP1	1.0202	1.65e-58		PDZD2	-2.67317	2.73e-13		PLLP	-0.997742	0.00261649
MPZL2	1.01906	1.19e-21		APLP2	1.11263	2.93e-13		MANF	0.636053	0.00268765
GALNT1	1.01743	9.98e-06		IGFL2-AS1	4.06883	3.02e-13		FLRT2	-0.916583	0.00278159
RAB22A	1.01642	0.000444906		PTPN14	-2.19442	3.14e-13		RTN3	-0.735925	0.00286224
MIR4435-2HG	1.01642	0.00250533		SSBP2	-2.81564	3.16e-13		LRP1	-1.01121	0.00294741
MED8	1.01573	0.0455748		TOMM5	1.63238	3.29e-13		CKB	-0.776102	0.00301199
C12orf29	1.01557	0.000579453		CENPP	-2.77845	3.48e-13		OPTN	-0.70317	0.00310114
SUMO2	1.01485	8.56e-16		RPL13A	-0.568012	4e-13		MGST3	-1.02403	0.0031364
TUBA1C	1.01456	8.44e-40		RPL5	-0.853081	4.04e-13		HACD3	-1.23076	0.00314288
PPL	1.01321	6.93e-26		COX7B	1.17574	4.21e-13		RAB24	0.600868	0.00321926
TPM3	1.01152	1.08e-10		GAS6	-2.17278	4.58e-13		STOM	0.728681	0.00334317
RPL18A	1.00501	9.8e-47		BPTF	-1.93468	4.65e-13		SLC1A2	-3.57829	0.00334523
C8orf59	1.00203	0.00012734		WDR66	3.02374	4.97e-13		EEF2	-0.279023	0.00355183
MRPL36	1.00186	0.00109259		AGTRAP	2.44583	5.25e-13		ID3	-1.55371	0.00357801
ATP5PD	1.00131	2.78e-10		PLBD1	1.41595	5.33e-13		TMEM45B	0.784653	0.00363176
PGK1	1.00081	7.79e-14		NT5C2	1.46114	5.45e-13		HLA-DMA	1.34114	0.00367786
SRP14	0.996842	6.56e-09		SQLE	1.76766	5.61e-13		EML6	1.32699	0.0036833
LMO7	0.995832	0.00171102		HMOX2	1.92199	5.62e-13		ZNF273	-1.22356	0.00373981
ALDH9A1	0.992176	0.000444075		LAMP1	-1.37035	5.84e-13		SRPK1	0.927485	0.00381206
ECHDC1	0.990524	0.0219289		NEO1	-3.51964	6.38e-13		HNRNPUL2	-0.646736	0.00384448
CWC15	0.985886	0.0168564		HES2	1.78718	6.56e-13		PSORS1C2	1.15634	0.00397589
ZFP36	0.984935	1.92e-08		MMP25	3.7607	7.13e-13		FNIP1	-1.79847	0.00400918
TBCA	0.98099	3.45e-08		NAALADL2	-3.62012	9.21e-13		CYP51A1	1.00817	0.00417595
PRR34-AS1	0.978405	0.0358049		CALN1	-4.22229	9.3e-13		NMI	1.42948	0.00418751
TOMM5	0.978178	1.38e-06		PGM2	1.63075	1.01e-12		ESRRA	0.803252	0.00433252
POLR2F	0.977379	0.000578602		RPL41	0.659065	1.03e-12		EPCAM	-2.65652	0.00435081
LYN	0.977379	0.0333768		PSME2	1.14852	1.1e-12		N4BP2L1	-1.10568	0.00443439
GPCPD1	0.972308	0.00631951		SPP1	5.42367	1.11e-12		GSN	-0.488594	0.00448751
PTRHD1	0.972022	0.00116552		CRIP2	-3.04481	1.39e-12		AQP1	-1.04387	0.00459089
TRIM16	0.971526	0.000176338		PFN1	0.699915	1.45e-12		PRKN	-0.946027	0.0047452
JPT1	0.970106	8.02e-10		PSAPL1	-5.77262	1.75e-12		NIPAL1	-0.907807	0.00513382
ARPC2	0.969766	1.44e-38		LMNA	-1.02239	1.79e-12		NTN1	-1.36106	0.00530471
UQCR10	0.966314	2.46e-22		RPL39	-0.75129	1.83e-12		TACC2	-0.531758	0.00530829
PRNP	0.964472	1.64e-16		TBC1D5	-2.306	1.89e-12		TMED9	0.612342	0.0053119
STAT1	0.96334	1e-12		GPC6	3.00863	1.9e-12		DLG2	-0.554558	0.0054388
VPS4B	0.960777	2.1e-06		PSMA7	0.657341	1.98e-12		WDR1	0.732522	0.00547456
RPL6	0.960654	4.93e-28		LIPG	4.01224	2.16e-12		TSTA3	0.64135	0.00551157
CALM1	0.958702	1.46e-38		YWHAZ	0.532385	2.19e-12		PGD	1.2454	0.00553667
KRT14	0.956841	3.29e-49		BOC	-4.30968	2.5e-12		CD55	-0.975291	0.0055546
FAM96B	0.955759	0.00660578		AC016708.1	0.695671	2.59e-12		HLA-A	0.229576	0.00562061
EIF4H	0.955577	0.000181689		EPSTI1	3.04248	2.66e-12		APH1A	-0.584607	0.00649615
NPEPPS	0.951215	2.63e-09		ARHGAP24	-3.68776	3.19e-12		SH3D19	-0.594684	0.00662154
YME1L1	0.94965	7.03e-05		GCHFR	3.05021	3.26e-12		CHI3L2	1.8734	0.00676367
ATP9A	0.949588	0.0197034		KLF13	-2.14228	3.29e-12		ATP6V0B	0.481678	0.0069241
FAM110C	0.948286	3.97e-05		MMP1	3.11685	3.54e-12		GPLD1	2.28427	0.00704629
SRI	0.948286	0.000291688		PYCARD	1.21439	3.72e-12		NEO1	-0.86244	0.00728383
ATP6V0E1	0.947271	2.25e-05		FLNB	1.08375	3.8e-12		GOT2	0.908123	0.00742958
MYL12A	0.944891	5.51e-23		FAM20A	2.42813	3.91e-12		LINC02560	1.54496	0.00755993
NDUFA3	0.944684	5.1e-05		TXNRD1	0.848421	4.19e-12		NDUFA1	0.670257	0.00758001
F11R	0.943589	6.13e-08		ACTR3	1.13212	4.41e-12		DNASE1L2	1.31336	0.00772765
A2ML1	0.941659	3.73e-25		TGM3	-5.04665	4.63e-12		FUT2	1.58795	0.00778681
AC006064.4	0.940703	0.006128		RALB	1.71107	4.87e-12		ADIPOR2	1.00003	0.00781342
FBLIM1	0.937905	3.96e-05		EXOC4	-1.62625	5.57e-12		TCF4	-0.734401	0.00799944
NDUFB6	0.937344	0.00206126		DCN	-2.44371	5.82e-12		DDX60	1.33637	0.00812808
MCUB	0.934142	0.000457407		MMP28	-4.14619	5.96e-12		HPGD	1.12172	0.00820224
SEC61B	0.932735	4.24e-10		SELENOH	1.19511	6.37e-12		AC103718.1	1.40447	0.0082277
ISG20L2	0.931944	0.00284147		P2RY6	3.19959	6.81e-12		TRAC	0.928442	0.00830372
COX6C	0.930494	5.41e-19		APOL6	1.8027	7.39e-12		LINC01133	-1.33917	0.00831128
TC2N	0.930343	0.000134786		DUOXA2	3.79045	7.4e-12		AC040162.1	0.924845	0.00836131
RHBDL2	0.930149	0.0097237		F11R	1.17574	7.47e-12		EXOC6B	-0.332253	0.00894557
STRAP	0.928289	0.00244069		IL1B	6.56806	7.73e-12		IRF7	1.18417	0.00902392
SLC9A3R1	0.927391	0.000131406		VCP	0.99262	8.17e-12		BPTF	-0.595033	0.00922696
COX7A2	0.926402	4.39e-15		BICDL2	1.36839	8.71e-12		GPT2	0.687323	0.00929151
TUBB2A	0.923652	6.52e-21		MIPEP	-3.44164	9.8e-12		NCALD	-1.18995	0.00947093
RPL36AL	0.922313	4.52e-18		SFRP2	-3.43307	1.02e-11		MTCH1	-0.83237	0.0094714
SERP1	0.918618	2.59e-11		MX1	2.6232	1.22e-11		DOK4	-0.788715	0.00957786
TAF13	0.914989	2.86e-06		COPS9	0.656281	1.25e-11		ACKR3	-1.46845	0.00966286
SOX4	0.912316	0.00625803		ATP5MC3	0.950322	1.3e-11		WEE1	-0.864343	0.00970788
TECR	0.912316	0.0228537		PDCD5	1.25147	1.37e-11		AP001150.1	-2.03349	0.00978681
KDM7A	0.911846	0.00555867		IGKC	0.225611	1.47e-11		ACPP	0.99863	0.00982739
RPS26	0.911734	6.76e-34		TP63	-1.08729	1.48e-11		TGFBR3	-0.804671	0.00984062
ACP1	0.910265	0.00752283		MBOAT2	0.886746	1.52e-11		CALML3-AS1	1.32699	0.0100862
FLNB	0.90959	9.61e-10		WDR1	1.20596	1.6e-11		MMP28	-0.916279	0.0101194
UGP2	0.90745	7.06e-06		GIPC1	1.01428	1.64e-11		CAB39L	-1.54267	0.0102059
CD47	0.90604	1.25e-07		CD74	0.606195	1.77e-11		CFAP20	-1.60595	0.0103945
JUNB	0.90481	9.67e-25		TACC2	-1.72042	1.79e-11		TTC21B	-1.559	0.0106545
GAPDH	0.90338	2.3e-53		POSTN	-4.06584	1.8e-11		CACNB4	0.885175	0.0106725
UBL5	0.900915	3.79e-21		GLUL	1.60703	2.09e-11		ELOB	0.533045	0.0107318
IER2	0.899377	1.18e-08		AC092809.4	-6.50374	2.26e-11		FGFR2	-0.752324	0.0108052
PSME1	0.897063	1.22e-07		CEBPA	-2.23704	2.43e-11		AC093512.2	0.314295	0.0108748
RNF141	0.896477	1.76e-06		RPL6	0.556603	2.45e-11		EPHX3	0.818893	0.0113058
CLCA2	0.895803	6.66e-32		TMED9	1.19537	2.73e-11		PSD3	-0.841269	0.0116462
STOM	0.890931	3.36e-09		CD46	1.31752	3.02e-11		BAK1	1.3019	0.0117674
ATP5MC3	0.88956	2.12e-10		SPPL3	-1.46194	3.13e-11		ITGB8	-1.1229	0.0117873
B4GALT1	0.888846	0.00319547		CKB	-2.7418	3.21e-11		SLC15A1	1.32515	0.0118778
PKM	0.885249	1.24e-17		AKAP13	0.528259	3.37e-11		LINC02232	-4.53099	0.0120999
MZT2A	0.880011	8.7e-07		EIF3L	-1.27503	4.5e-11		TMEM132B	-1.6379	0.0122807
SPINT1	0.879519	0.000255457		MDK	3.63517	4.87e-11		RGS20	1.50943	0.0123191
H2AFZ	0.877532	0.0317236		RPL24	0.543546	5.41e-11		CRIP2	-0.665594	0.0125278
NDUFS3	0.877462	0.0131024		CAV1	-1.84663	5.46e-11		EHF	0.99664	0.0126073
SPINT2	0.875636	1.29e-26		SPTSSA	1.38456	5.55e-11		ZNF292	-0.690912	0.0127698
GJB3	0.874975	0.0224292		VLDLR	2.86024	5.6e-11		SGMS1	-0.485682	0.012972
RPL24	0.873025	9.15e-28		CAST	0.758861	5.95e-11		SMURF2	-0.72449	0.0132005
NDUFA11	0.868195	1.61e-13		MEF2A	-2.00501	6.16e-11		ALDH3B2	0.802435	0.0132681
CWH43	0.864994	2.28e-06		FAM213A	-1.33828	6.17e-11		PLA2R1	0.719856	0.0135774
LAMTOR5	0.857788	0.000870549		B4GALT5	2.33102	6.48e-11		MDFI	1.63894	0.0138226
KRT6B	0.854332	3.53e-70		KCNK7	-3.07219	6.62e-11		ZNF395	-0.734743	0.0138698
LGALS7	0.850103	8.21e-25		ATP2A2	1.03993	6.66e-11		OAS1	1.78333	0.0139064
UBE2F	0.839626	0.00505006		TGFBI	-1.71604	6.99e-11		MAST4	0.564995	0.0146094
TRMT112	0.837779	0.00649541		CCDC69	2.35024	7.09e-11		LRRFIP2	-0.628336	0.0146906
PRSS3	0.830538	5.55e-06		JUND	-2.57633	7.41e-11		SLIT2	-1.84649	0.0147873
MYDGF	0.829486	1.62e-05		GPR78	3.73646	7.41e-11		SERPINB5	-0.576171	0.0149927
IGLC3	0.819479	4.59e-27		FDPS	1.30562	8.78e-11		FAM43A	1.25162	0.015347
PGM2	0.818887	0.00433913		AADACL2	-5.63161	1.05e-10		KIAA0930	0.5252	0.0158124
COX5A	0.815879	7.05e-07		CAPNS1	1.0742	1.13e-10		EPGN	3.49138	0.016142
PSMC6	0.815584	0.000123422		AEBP1	-2.92018	1.13e-10		ZSWIM6	0.69393	0.0161925
KLK7	0.815289	8.25e-30		NACA	-0.764297	1.14e-10		CA12	-0.37453	0.0164474
UQCR11	0.815256	9.14e-18		HM13	1.05511	1.19e-10		PPP3CA	-0.547907	0.0170284
ARPC1B	0.813528	1.4e-09		DBNL	1.48292	1.21e-10		AC007785.1	-1.96539	0.0173775
TGFB1	0.813324	0.0217282		AL450992.1	1.76832	1.25e-10		AC135178.2	-0.576366	0.0183899
POLR2I	0.810981	0.000181528		AL365205.1	1.06134	1.26e-10		COL7A1	-0.512874	0.0185775
ATP5PF	0.810308	8.32e-10		MAF	-1.4022	1.28e-10		MICALL1	0.651136	0.0186298
VAMP3	0.810001	0.0229135		EPHX3	1.32461	1.31e-10		PLSCR1	1.5134	0.0189111
CAST	0.802056	3.92e-14		SOX9	4.63517	1.35e-10		ASAP2	-1.14175	0.0190281
UBE2L6	0.799841	0.0106599		UBE2L6	1.61935	1.52e-10		RAB40C	-0.889164	0.0197632
PYGL	0.799841	5.34e-08		RPL15	-0.716076	1.66e-10		IDH2	0.615953	0.0198214
NDUFC1	0.792133	9.21e-08		PSMB6	0.924419	1.69e-10		WNT4	-1.07507	0.0198599
COX17	0.790944	0.00170244		TGFBR3	-3.91172	1.71e-10		SLC5A1	1.17427	0.0203168
PGLS	0.781009	0.00449605		DENND4C	-2.24276	1.82e-10		RARG	-0.755628	0.0204201
CYP51A1	0.776382	0.025795		DYNLT1	2.00241	1.83e-10		BARX2	0.90197	0.0214028
LRP10	0.775558	2.11e-07		SUMO2	0.89267	1.89e-10		AKAP9	-0.655924	0.0215161
GIPC1	0.77475	1.74e-06		DUSP6	2.82344	1.95e-10		GOLGA4	-0.518996	0.0219413
KRT16	0.773054	3.49e-71		PARD3B	-3.44164	2.08e-10		TMEM86A	1.66868	0.0219719
IFI16	0.772992	1.38e-05		MLLT10	-2.16767	2.12e-10		NUDT4	0.641762	0.0220603
KLK5	0.768772	3.1e-35		TINAGL1	2.9571	2.13e-10		BCR	0.693728	0.0225531
TMEM30A	0.768659	0.0236743		NMI	2.17574	2.55e-10		HSPA5	0.559157	0.0240635
TAF10	0.76754	0.0135605		QSOX1	1.00582	2.8e-10		SPINK7	1.73205	0.0244524
MINOS1	0.766674	1.23e-10		TLDC1	2.65574	2.88e-10		DHCR7	1.08792	0.0263996
DNAJB1	0.766482	4.46e-14		KRT7	3.7607	2.92e-10		HRH2	2.92844	0.0265689
PABPC1	0.765029	1.2e-37		AFF1	-1.63749	2.95e-10		SNHG7	-0.915653	0.0268501
PSMB6	0.763692	4.43e-08		SC5D	2.11255	3.11e-10		RNF152	1.20257	0.0270589
APLP2	0.760503	1.04e-05		ALDH2	-1.47852	3.66e-10		CALR	0.351455	0.0276821
NDUFS8	0.759199	0.0448895		COL6A2	-2.14206	4.17e-10		SPPL2A	-0.85139	0.0282552
DPH1	0.758553	0.000329575		ST6GALNAC1	4.67824	4.37e-10		PGK1	0.547743	0.0283361
TMEM45B	0.758299	1.84e-07		ADM	1.82146	4.6e-10		FAM83D	1.84057	0.028584
RPL38	0.758172	2.5e-18		MPP7	-1.90565	4.7e-10		BTG2	-0.919171	0.0296635
SPTSSA	0.753526	6.57e-05		LYPD5	1.0378	4.77e-10		PRELID1	0.680159	0.0306825
SSBP1	0.753156	2.43e-07		SLCO5A1	-3.09728	4.98e-10		SPIRE1	1.1046	0.0307879
AL121594.1	0.751719	0.000842798		KLF4	-1.79904	5.23e-10		COL5A3	-0.84833	0.0310294
RPS15A	0.751126	4.04e-24		TMBIM6	0.530585	5.47e-10		RSL1D1	-0.61176	0.031057
SH3GLB1	0.750931	0.000514256		SQOR	1.70181	6.01e-10		KCNK2	-2.94603	0.0315191
NDUFA1	0.750597	2.74e-11		CHCHD3	-0.878374	6.34e-10		CERS6	-0.744179	0.0321399
RBM47	0.749084	0.000300255		SEM1	0.583548	6.54e-10		EMP2	-0.415512	0.0327804
FXYD3	0.744408	8.01e-26		MT1X	-1.6021	6.91e-10		CPA4	1.20861	0.0334202
BTG1	0.743257	1.94e-07		TRIM22	2.73517	6.93e-10		COL14A1	-1.42881	0.0336251
FAM177A1	0.739153	0.0250984		SPARC	-1.97585	7.62e-10		ASPG	1.00899	0.034679
CTSB	0.73867	1.24e-21		DRAP1	1.19846	7.75e-10		SIPA1L3	-0.518073	0.0358632
UQCRH	0.73512	2.46e-11		LCE2C	-5.00085	7.99e-10		ADAMTSL3	-2.00261	0.036017
LY6D	0.733062	2.88e-31		OAS2	3.4084	8.15e-10		SLC2A9	1.45252	0.0363247
RB1	0.731822	0.00862334		SOX6	-4.74709	8.17e-10		DDAH1	-1.54869	0.0368984
PSMB7	0.726392	0.00272182		BCAS1	4.4084	8.43e-10		SOX9	3.44629	0.0369712
RIPK4	0.723805	0.0301123		GPR68	2.51135	8.82e-10		MCAM	1.64892	0.0376364
AL365205.1	0.723461	7.06e-06		BCL11A	-2.30777	9.3e-10		GARS	0.6197	0.0385862
PRDX1	0.722096	2.27e-11		NELL2	2.64041	9.52e-10		MPHOSPH8	-0.710954	0.0388902
PDXK	0.721724	0.00236456		DDB2	-2.76286	9.87e-10		S100A1	-3.19395	0.0391801
MPHOSPH6	0.71908	0.00933585		AHCYL2	-2.7418	1.01e-09		IGFL4	-2.00743	0.0393636
METTL9	0.718288	0.00242338		IRS2	-3.05308	1.13e-09		MRPS21	0.612157	0.0394483
VDAC2	0.717815	0.00449776		HSPE1	1.5197	1.16e-09		KLK13	1.52158	0.0403503
GNA15	0.705812	2.58e-05		NET1	1.17574	1.17e-09		LARGE1	-0.687601	0.0410352
PLIN3	0.705295	4.55e-16		APOD	-5.27547	1.18e-09		UST	-0.979385	0.0414699
RPL17	0.700143	1.22e-12		COL6A3	-2.5709	1.19e-09		HS3ST4	2.61197	0.0418683
SKP1	0.696964	6.21e-06		SPTSSB	-3.0154	1.23e-09		SUSD2	-2.09803	0.0420588
EIF2S2	0.695968	6.25e-05		UBE2F	1.60237	1.23e-09		RAB5IF	0.913012	0.0422576
CKAP4	0.694871	1.05e-07		SDC1	0.5006	1.29e-09		CCSER1	-0.894312	0.0423637
PPIB	0.694262	5.02e-05		NDUFA3	1.40894	1.36e-09		GFOD2	1.02973	0.0426124
KLK11	0.692003	9.04e-10		LTA4H	1.30227	1.44e-09		MRPS30-DT	-2.01314	0.0430138
CALML3	0.691773	2.7e-35		NCOR2	-2.08729	1.6e-09		SOX6	-0.788485	0.0441883
SNX3	0.690254	0.00134913		UNC13D	2.82782	1.63e-09		TBC1D9	1.50854	0.0450372
IDH2	0.684802	3.22e-08		ATP2B4	-1.45316	1.74e-09		TLDC1	1.78333	0.0453518
C10orf99	0.684083	0.00211555		C5orf46	-4.99418	1.77e-09		BICDL2	0.73001	0.0471943
TUBA1B	0.681785	0.00111104		TMEM45A	-1.27145	1.92e-09		KIF13A	-0.654648	0.0477551
ROMO1	0.677227	8.79e-13		TARS	1.4329	1.95e-09		PGM2	0.81186	0.0495097
NDUFV2	0.676586	0.0117317		PPIB	0.941945	2.04e-09		HSDL2	0.720439	0.0496722
NDUFC2	0.675969	0.0276264		TNFRSF12A	2.43448	2.3e-09		BOD1	-1.05196	0.0496914
CTNNA1	0.675513	7.24e-09		KRT5	0.496665	2.34e-09		HTR7	2.67846	0.0500703
SAP18	0.673565	0.0114585		KAZN	-1.80375	2.46e-09		DNAJB2	-0.645879	0.0506511
RNF11	0.667102	0.000345141		MIR99AHG	-2.77845	2.56e-09		MFSD2A	-0.67684	0.051185
PSMA2	0.666442	0.0440374		IGFL1	3.35631	2.56e-09		TP53INP2	2.10842	0.0514635
FTH1	0.661197	0.0118993		PLEKHA1	-2.05692	2.69e-09		SSR4	0.346809	0.0522871
IGLL5	0.660197	4.87e-50		PRELP	-4.43159	2.69e-09		PGAP1	-0.854879	0.0529114
RBFOX2	0.655978	4.06e-14		ADAM23	2.46525	2.74e-09		FNIP2	-0.840784	0.0537286
C6orf132	0.655902	0.000388466		FBXW7	-1.76599	3.02e-09		ZKSCAN1	-0.568367	0.053818
RCOR1	0.652284	0.0316483		SGMS1	-1.74291	3.05e-09		MAPK6	0.682005	0.0543297
AK2	0.646154	0.0310531		MPHOSPH6	1.2894	3.37e-09		GNB4	-0.804899	0.0552269
CALR	0.645538	2.36e-14		GDPD2	-5.21658	3.43e-09		LINC01605	2.52971	0.0559664
KRT6C	0.640904	2.33e-42		SENP3-EIF4A1	0.557063	3.53e-09		ATP5MPL	0.40889	0.0560102
BRI3	0.639468	0.00516686		DOCK1	-1.64444	3.67e-09		WNT5A	1.03976	0.0568717
BICDL2	0.638377	0.0216522		HMGCS1	1.05545	3.99e-09		PCP4L1	2.17499	0.0581866
COX7B	0.63583	0.000414595		ZYX	2.01962	4.03e-09		AGFG2	-1.48965	0.0582176
HM13	0.635144	0.00153069		TNS4	-2.02129	4.19e-09		DDR1	-0.572316	0.058771
SULT2B1	0.633905	0.000408472		SEC61B	0.955412	4.64e-09		ALCAM	-1.07971	0.058854
COX7C	0.633162	6.91e-08		C1QBP	1.70249	4.75e-09		PLEKHH2	-0.902305	0.0588733
RNH1	0.631803	1.65e-05		COX5A	1.09127	4.77e-09		FEM1B	-0.660354	0.0605868
MBOAT2	0.631538	2.62e-07		AKR1A1	1.19252	4.86e-09		TFDP2	-0.65709	0.061573
B2M	0.627607	1.33e-65		CALM2	1.16037	4.91e-09		SPAG16	-1.0862	0.0624253
PCBP1	0.627374	8.4e-05		RASAL1	1.76808	5.29e-09		CXCR4	1.03051	0.0634851
CAPNS1	0.627247	0.000183384		MACF1	-1.11166	5.3e-09		COL6A1	-0.771997	0.0635248
FAM83H	0.623709	2.03e-05		CWH43	1.0938	5.52e-09		RP1L1	3.1625	0.0654047
TPI1	0.621955	1.84e-10		NDUFB3	1.4549	6.31e-09		SEM1	0.327986	0.0656495
EIF5A	0.610807	0.000833604		STAG1	-1.78031	6.36e-09		AKR1B15	2.84057	0.0658012
RAN	0.60779	0.00754813		SRP19	1.43581	6.96e-09		DCN	-0.801997	0.0661995
LGALS3	0.603337	0.00414668		MRPS10	1.622	8.17e-09		TAX1BP3	0.690697	0.066209
ATP5IF1	0.601197	1.89e-05		THBD	1.40604	8.23e-09		IFI16	0.645208	0.0690192
NPC2	0.600484	0.000701661		TMBIM1	0.839759	8.73e-09		STEAP4	1.36686	0.0706057
MCL1	0.600093	7.97e-06		DYNLL1	0.429775	8.93e-09		XBP1	0.443211	0.0710517
NEDD8	0.595786	0.00142659		ITPR2	-1.36819	8.98e-09		LNPEP	-0.561781	0.0715746
HMGA1	0.593004	1.28e-06		GALNT7	2.11685	9.22e-09		ID2	-1.30217	0.0716486
DHRS3	0.590745	0.000644856		LRP4	-3.36342	9.4e-09		LCN2	1.54967	0.0752808
LYPD3	0.587723	4.71e-24		NFAT5	-1.81578	9.93e-09		PPP2CA	0.628668	0.0753519
MTPN	0.585716	0.00811469		MFSD2A	-2.39345	1.04e-08		NTRK2	-1.29693	0.0770361
NDUFA4	0.583349	0.00372134		COBL	-2.32144	1.35e-08		RASAL1	1.076	0.0774155
PYCARD	0.57763	0.00129864		COMTD1	1.1196	1.37e-08		PLA2G4E	0.772687	0.0774676
TMEM40	0.571853	6.32e-05		NDUFB2	0.80283	1.42e-08		ROMO1	0.432485	0.0789632
PSMB1	0.568797	0.000775228		TMPRSS2	3.94833	1.48e-08		ANKRD36C	-1.29966	0.0796127
NDUFB2	0.566518	0.000554849		LGALS3BP	1.85381	1.53e-08		GJB4	-1.30217	0.0799541
MYL6	0.56462	8.15e-27		PMP22	-3.18501	1.65e-08		ARHGAP24	-0.657521	0.0833828
RPS15	0.562303	2.92e-15		CLDN1	-1.40922	1.66e-08		ZFP36	-0.745229	0.0844083
RER1	0.559349	0.00390771		DYNC1H1	-1.31308	1.71e-08		ZDHHC3	-0.605798	0.0852898
AP2S1	0.555727	1.18e-05		SNX21	-3.49668	1.72e-08		SERPINB7	-0.812348	0.0854003
IFI27	0.552988	2.83e-23		GRIP1	-1.4116	1.75e-08		SSC5D	-2.20906	0.0868571
ACTR2	0.551913	8.86e-05		CARD16	2.58013	1.78e-08		RNF24	-1.15753	0.088217
RPS18	0.551514	2.36e-29		MINOS1	0.809449	1.83e-08		FAM201A	-3.94603	0.0897759
RPL14	0.551343	1.39e-06		GPR155	-2.49803	1.9e-08		LTBP1	0.863935	0.0907108
TGM1	0.547736	0.00010873		H2AFJ	0.709319	1.98e-08		ACSF2	-0.990421	0.0926835
CAPZA1	0.543693	0.029621		TIMP3	-4.61433	2e-08		FGF22	2.18326	0.0932013
COX6B1	0.542659	0.00170508		MAML2	-1.84979	2.01e-08		ANXA1	-0.730961	0.0948086
GRHL1	0.541959	0.000650327		LYZ	1.31819	2.09e-08		KLHL18	0.924064	0.0949359
LRRFIP1	0.536806	0.000117169		DAD1	1.38553	2.12e-08		NAPA	0.642342	0.0950897
NECTIN4	0.531093	0.0238223		NUCKS1	-1.43808	2.14e-08		ZNF652	-0.594468	0.0969969
SERF2	0.528142	3.8e-12		PAMR1	-5.23365	2.18e-08		SOX7	1.01864	0.0974074
RAC1	0.527523	5.8e-12		HSPA1B	-1.5247	2.2e-08		PTPRS	-0.794863	0.0992531
ACTG1	0.527171	7.39e-20		ERC1	-1.50438	2.24e-08		HCFC1R1	-0.666644	0.0993314
COX6A1	0.526218	0.0103946		CLEC2A	-6.14619	2.3e-08		NIPBL	-0.583811	0.101263
ACTB	0.525002	9.18e-18		MLANA	-6.23365	2.31e-08		SRGAP2C	-1.01878	0.101959
SH3BGRL3	0.521565	1.29e-06		RAN	0.961003	2.35e-08		TENM2	0.781499	0.102069
RBX1	0.521189	0.00241642		FLRT3	3.05021	2.52e-08		TMEM245	-0.586946	0.102192
LAD1	0.516486	0.00377624		SLC16A10	-3.75161	2.65e-08		FURIN	0.819508	0.102242
CHCHD2	0.50869	0.00865891		UCHL3	1.12003	2.74e-08		CABLES1	-0.914318	0.102707
PSMA7	0.508055	1.87e-08		PEA15	1.11338	2.8e-08		APOL2	1.48936	0.102844
TSPO	0.507702	1.98e-13		RABGAP1L	-1.59364	2.81e-08		CYP2W1	-4.75338	0.103408
RAB11A	0.507233	2.6e-05		EGR3	-5.25052	2.84e-08		PROM2	0.473117	0.103723
RPS10-NUDT3	0.502318	4.11e-07		BTG2	-2.08428	2.84e-08		RETREG1	-1.02198	0.103754
CFL1	0.500086	2.24e-11		RBM6	-1.73115	3e-08		ANK2	-1.48519	0.104714
ENO1	0.498165	7.33e-08		PRKN	-2.96039	3.19e-08		CRNN	2.0896	0.10547
BTF3	0.497169	2.09e-05		AC006262.2	-6.09104	3.85e-08		LDLR	0.797875	0.105777
TXNRD1	0.490721	1.61e-06		RPLP0	0.294662	3.87e-08		ATP13A4	1.26512	0.106567
RPL26	0.489981	2.13e-17		RAC1	0.441319	3.89e-08		INSR	-0.615202	0.109647
RAB10	0.487862	1.22e-08		ATP6V1D	1.22783	4.03e-08		SLC6A14	1.99739	0.110878
PPDPF	0.482905	0.000113565		RAB40C	-3.29096	4.04e-08		CTSF	-0.956674	0.111949
PRRG4	0.480772	0.0338473		GBP1	1.96794	4.12e-08		CLVS1	1.11287	0.112075
ELOB	0.473327	0.0012093		SH3RF2	-1.46728	4.23e-08		PGF	1.38787	0.113401
TUBB4B	0.467359	0.000177238		EEF1A1	-0.567232	4.58e-08		AOAH	1.18827	0.113957
RPS23	0.462324	4.99e-09		RALGAPA2	-2.71503	4.62e-08		AC245041.2	-0.8668	0.118
HNRNPK	0.46226	0.00431539		RPL12	-0.639987	4.66e-08		DNMBP	-0.665321	0.119581
COPS9	0.457417	8.83e-06		RNH1	0.8258	4.77e-08		ARHGEF12	-0.525419	0.119752
SDC1	0.447191	1.72e-08		HSPA5	0.790825	4.89e-08		LCE1E	1.07146	0.122238
GRN	0.433128	1.4e-05		PTPRS	-3.44317	5.09e-08		RABGAP1	-0.702423	0.125554
CLTB	0.431252	0.000140358		CDK5R1	3.7118	5.24e-08		ITPR3	-0.836955	0.125991
MZT2B	0.422915	0.000128462		UBB	-0.986529	5.4e-08		ST6GAL1	0.616096	0.126548
NDUFA13	0.41981	0.00153291		BNC1	2.17574	5.48e-08		MT-CYB	-0.182153	0.128809
TMBIM6	0.397879	0.000471278		SSH2	-1.76767	5.48e-08		CNNM4	1.31564	0.133576
CST3	0.388162	1.27e-05		INSR	-2.00913	5.6e-08		TPI1	0.300767	0.134568
NDRG1	0.375526	0.0184161		TANC1	-2.1412	5.69e-08		DIAPH2	-0.635687	0.135455
KRT5	0.369457	7.77e-12		NCOA7	1.44285	6.04e-08		KTN1	-0.477593	0.138249
YWHAZ	0.36273	3.44e-08		ZNF652	-1.71689	6.13e-08		GJB5	-0.960673	0.138701
AKAP13	0.361287	2.15e-05		VWA1	1.96629	6.54e-08		KLK7	0.719673	0.140094
EDF1	0.360281	0.00567514		SLC9A3R1	1.29122	7.64e-08		RALGDS	-0.852109	0.140153
RPL22	0.350808	0.00196967		VNN1	5.17574	7.72e-08		NRG4	-1.50402	0.140944
NDUFS5	0.348422	0.0050927		GBP5	5.08263	7.73e-08		COX7B	0.539913	0.142863
NCCRP1	0.347627	4.14e-07		BNC2	-2.82426	7.74e-08		SLC7A11	2.06892	0.142962
P4HB	0.339299	0.000468859		C1orf21	-1.33814	8.18e-08		KIAA0513	0.931117	0.14358
H3F3B	0.337873	3.01e-06		MUC4	4.6676	8.65e-08		CCL5	2.25909	0.144188
RNF145	0.32433	0.00207355		RER1	0.86054	9.07e-08		HSPA2	-0.935056	0.144324
RPL7A	0.300118	1.07e-07		ATP1B1	1.60063	9.92e-08		ASPRV1	1.36505	0.145277
RPS16	0.299535	0.0159106		PHLPP1	-1.88973	9.93e-08		PIBF1	-0.686939	0.145697
RPL35A	0.29715	1.62e-06		TIMP2	-1.61703	1.11e-07		MAPRE2	-1.13045	0.145987
EIF1	0.278664	0.000203049		MMP14	-1.97462	1.13e-07		SERPINB1	0.811403	0.147265
RPL17-C18orf32	0.260585	0.00594418		SRSF9	0.899411	1.17e-07		HMGB2	-1.05924	0.14921
PERP	0.155416	0.0139302		MAGI1	-1.5706	1.21e-07		CYB5R3	-0.611785	0.151942
RPLP0	0.150456	0.0427525		DUOXA1	1.00066	1.23e-07		FCHSD1	1.3019	0.153903
SPINK5	0.120681	0.000675998		SERPING1	1.64967	1.26e-07		SOX21	-0.957804	0.154385
IGHG3	-0.204924	0.00690448		AIF1L	2.27196	1.27e-07		KIAA1522	-0.596084	0.155619
IGHG2	-0.205136	0.0452556		MIR4435-2HG	1.86258	1.27e-07		IPMK	-1.24642	0.157393
RPL31	-0.354467	0.00334053		SMYD3	-2.12273	1.33e-07		ABI3BP	-1.54594	0.162053
RPL37	-0.391492	0.0376784		GNB4	-2.41493	1.34e-07		RNF180	-1.68299	0.164932
JUP	-0.39253	0.0109804		ADAMTSL4	2.56806	1.37e-07		BMP4	-1.70502	0.165807
RPS10	-0.392908	0.00504654		REXO2	0.91877	1.38e-07		ORMDL2	0.855254	0.166366
HLA-B	-0.394729	6.25e-08		TCF12	-2.00712	1.4e-07		LGMN	0.847207	0.16908
RPL21	-0.396495	2.67e-05		IGHG4	0.163092	1.41e-07		CSNK1A1	0.205308	0.169615
RPS29	-0.408901	2.79e-06		MTPN	0.919797	1.42e-07		APOLD1	-0.946027	0.170626
TRIM29	-0.42487	0.0371151		TRIM29	-0.698944	1.51e-07		S100P	1.56642	0.175438
RPS11	-0.46554	0.00317652		FAM3D	4.59078	1.59e-07		PADI1	1.16089	0.178296
AHNAK	-0.492399	0.000736023		IFI27L2	1.16596	1.64e-07		KCNMB4	-1.73958	0.179701
RPL32	-0.509187	8.36e-06		PTPN13	-1.31152	1.64e-07		KCNJ15	1.68402	0.180055
MT-ND4	-0.551571	4.03e-20		RPS17	-0.53574	1.7e-07		KREMEN2	-1.97705	0.18176
RPL3	-0.592788	1.69e-12		DUSP7	1.1221	1.7e-07		BAG1	-0.593395	0.183399
RPLP2	-0.597294	8.15e-22		CHL1	-4.21658	1.88e-07		LAPTM5	0.854079	0.184402
RPLP1	-0.622751	7.58e-31		DIP2B	-1.47671	1.97e-07		JAML	1.36763	0.185048
EEF1B2	-0.623955	2.64e-08		COX6B1	0.753422	2.14e-07		BCHE	-1.99333	0.186576
MT-CO2	-0.625871	6.22e-27		EFNA1	-1.96267	2.15e-07		TMEM40	0.57532	0.187573
RPL36	-0.632044	9.89e-16		C11orf91	3.83871	2.16e-07		KTN1-AS1	-1.43583	0.192208
RPL8	-0.638963	2.95e-15		NMB	3.7607	2.16e-07		HES5	-2.09803	0.19344
MT-CO1	-0.640321	2.77e-21		C14orf132	-5.05308	2.31e-07		AGTRAP	1.25191	0.195702
RPL12	-0.64795	2.36e-07		ROBO1	-1.8669	2.32e-07		CITED4	0.750941	0.20143
MT-CO3	-0.659659	3.99e-40		MACC1	1.93607	2.39e-07		IGFL2	-1.55371	0.20263
RPS12	-0.664221	3.7e-40		RRAGD	1.5791	2.39e-07		CYP2C18	2.67288	0.20609
RPL9	-0.666182	1.56e-21		STK17A	1.73646	2.39e-07		ATF3	-1.35514	0.208817
RPL39	-0.670081	4.34e-11		AIF1	2.64523	2.43e-07		UBB	-0.335709	0.209891
FTL	-0.673537	0.0361587		CERS6	-2.11212	2.43e-07		STX12	0.570651	0.210389
MALAT1	-0.675318	3.88e-14		MPZL1	1.38318	2.43e-07		SPRY2	-1.08898	0.212873
DSC3	-0.684278	4.06e-09		LRRC59	1.59757	2.49e-07		IFI44L	1.90903	0.213821
PKP3	-0.693363	0.00112025		KLHDC7B	4.8196	2.54e-07		BMP2	-1.50062	0.230778
RPL7	-0.70402	5.34e-19		ALDOA	2.56277	2.63e-07		LYPLA1	0.679881	0.234596
PSAP	-0.733803	4.26e-06		FYB1	1.77185	2.74e-07		S100B	1.25909	0.238684
MT-CYB	-0.749686	8.77e-39		GRHL1	0.839994	2.81e-07		MTERF4	-0.934153	0.241068
DSP	-0.752008	5.43e-26		CAPZA1	0.834705	2.81e-07		COL16A1	-0.774604	0.242477
RPL36A	-0.754516	2.78e-11		RPS15A	0.36809	2.84e-07		UGT1A8	1.36556	0.242534
PTMA	-0.754979	1.29e-10		KRTDAP	0.232686	2.93e-07		AC009034.1	-4.19395	0.24376
CHCHD3	-0.762692	1.31e-07		CCDC80	-3.66975	2.94e-07		PGP	1.0668	0.243799
RPL30	-0.776781	3.63e-18		UGP2	1.10965	2.95e-07		COL1A2	-0.554408	0.24704
MT-ND2	-0.799136	8.77e-11		METTL7A	-1.87488	3.18e-07		PRPF19	-0.63444	0.256878
AHNAK2	-0.812512	0.00120656		TUBA1A	-1.84663	3.18e-07		TRPS1	0.499113	0.258558
IMPA2	-0.826492	0.00460692		ANKRD12	-1.28146	3.3e-07		RBM3	0.327734	0.258849
RPS4X	-0.828899	1.8e-16		NDUFA11	0.799408	3.34e-07		IFI35	1.11537	0.26002
DDX17	-0.836366	0.00114899		PATJ	-1.62505	3.35e-07		CD164L2	1.5134	0.260855
CD44	-0.836601	1e-09		TPM3	0.941277	3.36e-07		IGHA2	1.00393	0.267719
ZFP36L1	-0.847278	0.0320779		ANTXR1	-2.05179	3.42e-07		NUCKS1	-0.406202	0.26954
EEF1G	-0.850908	1.41e-22		PCP4L1	2.94128	3.48e-07		PPIF	0.75526	0.272566
MT-ATP6	-0.90817	1.2e-41		DHRS9	3.13922	3.49e-07		GALNT1	-0.720524	0.274984
NDUFA10	-0.927379	0.00723052		MRC2	-2.69638	3.51e-07		ABCC1	0.688888	0.276926
ZFP36L2	-0.931963	7.36e-05		DIAPH2	-1.84362	3.63e-07		TBC1D4	-0.742864	0.277139
PKP1	-0.941974	4.93e-25		DAAM1	-1.13467	3.71e-07		GPR1	0.843756	0.278107
ALDH2	-0.955148	0.00113176		RPS11	-0.631613	3.76e-07		ROBO1	0.373097	0.281498
EEF2	-0.968447	1.14e-21		PPP3CA	-1.27376	3.85e-07		TNFAIP3	-1.22982	0.290061
ERP29	-0.973567	0.0351889		NDUFB11	1.00328	3.94e-07		MT-ND4	-0.152017	0.296771
MT-ND5	-0.988098	1.8e-05		AQP3	0.509309	4.04e-07		LIPE-AS1	0.854665	0.297858
DYNC1H1	-0.991089	0.00163087		ADAP2	1.50255	4.16e-07		RPS7	-0.438552	0.301606
NOP53	-0.991973	1.14e-06		RBM47	1.09013	4.3e-07		HLA-C	0.229855	0.301834
FAF1	-1.00449	0.0102961		CLEC2B	-1.48722	4.31e-07		OASL	2.57754	0.302436
EIF3L	-1.01832	1.58e-07		NUAK1	-3.86865	4.56e-07		ALDH2	-0.52337	0.302509
MAF	-1.02462	0.000108635		EIF5A	0.823071	4.61e-07		TBC1D15	-0.696855	0.305949
EGFR	-1.02644	0.00508682		LINC01515	-4.51542	4.62e-07		SGK3	-0.658929	0.306002
KMT2E	-1.05055	0.0139794		ARHGEF28	-2.5247	4.72e-07		HES2	0.748235	0.306937
MTDH	-1.05869	0.00291463		HIST1H2BC	3.53831	4.81e-07		AHCYL2	-0.716077	0.3095
MACF1	-1.06698	1.23e-06		THBS2	-2.44698	4.83e-07		SLC16A6	2.3019	0.310398
C1orf21	-1.08618	0.000321036		S100A4	-1.75161	4.86e-07		IGLC2	0.452677	0.310917
VPS13D	-1.0935	8.52e-05		GAS7	-1.99863	5.13e-07		CDH1	0.322278	0.311369
AC027644.4	-1.09483	8.51e-05		SLC16A9	4.39813	5.16e-07		DDX5	0.40416	0.314907
N4BP2L2	-1.09614	0.000349079		FOXN1	-1.99418	5.38e-07		LAMC2	-0.789907	0.315274
LAMP1	-1.10504	8.5e-11		IL20RB	-1.24786	5.39e-07		AC138123.1	-1.38213	0.315783
FAM160A1	-1.10965	0.0221969		ITGB5	-1.40628	5.44e-07		EIF4A1	0.472724	0.317338
PLXDC2	-1.11648	4.06e-05		GPSM2	-1.72548	5.55e-07		NRTN	-1.8954	0.32012
FOS	-1.11694	7.88e-11		RNF11	0.967299	5.62e-07		FBXL3	-0.874325	0.321944
DSG1	-1.11965	4.29e-12		CARD6	3.10174	6.16e-07		CYB5A	-1.20729	0.32256
LRBA	-1.12299	0.00166713		ATP5IF1	0.661169	6.57e-07		MEOX2	-2.44079	0.324893
SLC7A5	-1.1236	4.32e-06		STK39	1.47661	6.6e-07		FAM110C	1.1046	0.327468
BNIPL	-1.12897	0.00730288		LGR4	-2.10038	6.65e-07		DDIT3	-1.63408	0.329479
KANK1	-1.13037	4.89e-08		GNG4	3.80023	6.74e-07		PCSK6	1.4052	0.333907
TXNIP	-1.13919	1.41e-07		IDE	-2.00748	6.88e-07		HLA-DPB1	0.653178	0.334064
PARD3	-1.14698	5.01e-09		TP53INP2	2.86762	6.94e-07		RPN2	0.445842	0.335304
TP63	-1.15222	6.02e-11		HR	-2.28369	7.03e-07		NDN	-1.77094	0.337654
SPPL3	-1.15318	2.48e-06		IL36RN	1.07405	7.08e-07		AC007325.4	-1.5501	0.353212
TNRC6B	-1.15546	0.00977375		CERS3	0.68349	7.49e-07		LYPD5	0.797938	0.353426
SPTBN1	-1.17391	0.00267329		GSDMC	1.3421	7.67e-07		ALDH5A1	1.59587	0.358461
MEF2A	-1.18046	0.0299031		MCUB	1.45814	8.17e-07		MXD1	0.987422	0.359267
FOXO3	-1.18681	0.0226531		CDKN2A	4.8196	8.29e-07		CPEB3	-0.765454	0.359821
TACC2	-1.18866	0.00382922		B3GNT5	1.38915	8.76e-07		UCHL3	0.602036	0.359825
ERC1	-1.19359	0.000103829		NTN4	1.80579	8.88e-07		TMPRSS13	0.656826	0.36519
TRAPPC9	-1.20016	0.0474646		LHFPL2	1.98933	9.06e-07		PYCARD	0.636758	0.366579
HSP90AA1	-1.20869	1.56e-20		N4BP2L2	-1.3286	9.09e-07		DKK2	-2.37052	0.369889
DOCK9	-1.21362	0.00172658		HERC6	2.79045	9.3e-07		FGF14	-1.87564	0.370529
EIF4G3	-1.21547	0.000560716		ORMDL2	1.51454	9.54e-07		MLXIP	-0.742154	0.372294
ANKRD11	-1.22401	0.00198375		WNT4	-3.20123	9.63e-07		HERC6	1.75441	0.372539
MAML3	-1.22873	3.53e-05		MAST4	0.709113	9.65e-07		AC010967.1	-3.0615	0.374834
HOPX	-1.23078	3.79e-06		MXRA5	-3.00085	9.71e-07		GGT6	-0.743921	0.376184
NFAT5	-1.25977	0.00876919		LYN	1.56569	1e-06		LGR4	-0.64095	0.376885
DMKN	-1.26147	1.47e-28		SAA2-SAA4	5.87618	1.12e-06		SERGEF	-1.00678	0.390725
RETREG3	-1.26399	0.0275843		FAT1	1.42284	1.2e-06		GAS6	-0.617526	0.390783
RABGAP1L	-1.26429	0.00101162		ATP5PD	0.870116	1.21e-06		ANG	-1.94603	0.392997
SEL1L	-1.26616	0.0308672		BPIFC	-3.26166	1.22e-06		LAPTM4A	-0.357442	0.396457
TSPAN5	-1.27055	4.19e-05		PFDN2	1.29122	1.22e-06		EDA	-1.40546	0.397876
SBF2	-1.27055	0.00520133		DNMBP	-1.88654	1.26e-06		AQP3	0.314998	0.400275
TXNDC5	-1.27215	0.00679699		DPH3	3.30503	1.26e-06		DNAJC5	0.571249	0.403719
NCOA2	-1.27563	0.00302324		MCC	-1.57207	1.27e-06		STK10	0.894851	0.412839
IFFO2	-1.27759	1.3e-06		HMGA1	0.622826	1.29e-06		ETS2	0.451121	0.413327
EVL	-1.2815	0.000935615		KMT2E	-1.57835	1.35e-06		COL6A2	-0.598694	0.415424
C1R	-1.28288	0.0287395		P2RX7	-3.10038	1.37e-06		MLLT10	-0.617009	0.418541
MT1X	-1.28722	2.21e-05		MCL1	0.682376	1.39e-06		NOD2	1.27385	0.426372
IGHV5-51	-1.29217	0.00610498		PSME1	0.951036	1.42e-06		TSPAN14	-0.725637	0.434302
GPHN	-1.29217	0.0325339		HTR7	3.49767	1.54e-06		FRMD4A	-0.613707	0.436361
SLC24A3	-1.29254	0.00162143		EFNA3	-2.04843	1.55e-06		OAZ1	0.236552	0.437525
DOCK1	-1.29819	0.00106061		PEBP1	-1.01444	1.64e-06		TEX101	3.00817	0.448846
ARHGEF3	-1.30002	0.00113188		AF127577.4	1.52367	1.65e-06		LCE2A	1.36036	0.449167
EXPH5	-1.31233	0.00506973		AZGP1	-2.49668	1.66e-06		UQCR10	0.52167	0.458533
EXOC6B	-1.32323	6e-09		C1QA	1.30127	1.71e-06		2026-09-10	-0.740912	0.462784
TTC39B	-1.32531	0.00878811		RAPGEFL1	-1.60124	1.72e-06		SAMD9	2.2239	0.470173
GPT2	-1.32904	5.39e-05		PLLP	-3.65208	1.72e-06		HMGB1	-0.422322	0.470528
SLC39A11	-1.33421	0.0396192		ZNF292	-1.96809	1.73e-06		PNP	1.17796	0.476395
MCC	-1.33519	1.13e-06		UST	-3.46811	1.87e-06		BBOX1	-0.882212	0.489102
QKI	-1.33766	0.0104582		HSPH1	1.16269	1.92e-06		RAPGEFL1	-0.556426	0.519635
BPTF	-1.33965	0.000129133		ZNF503	1.37505	2.1e-06		DMD	-1.02158	0.52366
GPATCH8	-1.34405	0.0306751		SMIM3	2.32461	2.19e-06		ARHGAP30	1.16945	0.526151
ANKRD35	-1.3501	0.0018843		NPC2	0.768199	2.28e-06		AC016708.1	-0.405458	0.539786
UBE4B	-1.35249	0.00274848		NDUFA13	0.567905	2.38e-06		TENT5C	0.949087	0.543784
SLTM	-1.35966	1.73e-05		COX7C	0.588081	2.51e-06		EPHB3	-0.876985	0.547209
IRX3	-1.35972	2.27e-06		HCFC1R1	-2.05077	2.55e-06		GCNT4	1.70167	0.549144
MBNL1	-1.35988	1.35e-05		FAM83H	0.675777	2.64e-06		TMEM45A	0.294351	0.550274
SEMA3F	-1.36112	1.11e-05		SRP14	0.979477	2.64e-06		RNASET2	0.880437	0.551304
BCAS3	-1.37051	6.71e-07		EMC4	1.2838	2.68e-06		LMO1	-1.55371	0.553061
EXOC4	-1.37466	6.99e-08		C5orf66-AS1	4.87618	2.69e-06		FBXO17	-1.26205	0.562638
MYO1D	-1.37489	6.4e-05		BCAS3	-1.46272	2.77e-06		APBA1	-1.48036	0.574542
ZCCHC7	-1.37506	0.01906		EIF6	0.614287	2.78e-06		TMEM168	-0.654169	0.577639
NCOA3	-1.37694	0.000262733		ABRACL	1.7701	2.85e-06		LRG1	1.73205	0.580506
BTBD9	-1.38158	0.00200889		CHMP5	1.06981	2.86e-06		ANAPC7	0.73534	0.592608
SH3RF2	-1.38626	8.63e-07		CYB5R2	1.80801	2.9e-06		LAT2	2.10708	0.622915
CTDSP1	-1.38919	0.0433484		RTKN2	3.94128	2.99e-06		RECK	-1.53099	0.62984
SPIDR	-1.39656	0.0029198		PDXK	1.11208	3.02e-06		PTGDS	1.07387	0.642675
CEBPA	-1.40805	0.00667379		CDON	-5.11888	3.05e-06		CIB1	0.78049	0.647315
ACAD9	-1.40875	0.011371		LGALS3	-0.744823	3.08e-06		RPS15	-0.372411	0.650189
FP671120.1	-1.40995	0.0425243		USB1	1.66117	3.09e-06		FLCN	-1.3866	0.651314
CYP4F22	-1.41117	0.0100004		FBXL20	-1.8589	3.09e-06		C1QA	0.853276	0.659974
C11orf80	-1.41486	0.00716262		AL121594.1	0.971543	3.18e-06		OSBPL8	-0.553485	0.665469
SNX29	-1.43168	0.000417179		CTSF	-3.91172	3.36e-06		HLA-E	0.185306	0.669419
TAF15	-1.43428	2.64e-05		CASP1	1.78718	3.38e-06		BTBD3	-0.896699	0.673388
WBP1L	-1.43518	0.00748609		SRGAP2	-2.23284	3.52e-06		HDAC5	-0.780967	0.67688
CTNNBIP1	-1.46193	1.12e-07		TAF10	1.13548	3.52e-06		FLOT2	0.810889	0.683043
KIAA2026	-1.4662	0.0226468		PTPRG	-2.36423	3.63e-06		MINDY2	-0.883966	0.686585
SSH2	-1.46781	8.86e-05		FOXC1	1.87618	3.73e-06		TIMP3	-0.920187	0.695482
MAML2	-1.47176	3.82e-05		MEGF9	-2.0169	3.75e-06		TBXAS1	1.1994	0.705593
CDC25B	-1.47769	0.0393678		PDLIM2	-2.25964	3.76e-06		SERP1	0.463127	0.72332
ARID1B	-1.48529	2.35e-10		EDF1	0.494811	3.78e-06		NUB1	-0.839111	0.733697
SPRR2E	-1.48881	2.49e-05		UTRN	-2.27394	3.84e-06		EPB41L4A-AS1	-1.28588	0.735005
KLF3	-1.49089	0.00105034		ULK1	-1.87156	4.09e-06		PRDM1	0.60366	0.735336
HERPUD1	-1.49239	8.04e-08		LEPROT	1.03924	4.12e-06		AC018742.1	-1.5981	0.750081
THRB	-1.49352	0.0019354		IRX2	-2.05077	4.33e-06		SLC4A7	0.913558	0.75293
PTPN3	-1.49671	0.000303475		ARHGEF12	-1.25332	4.34e-06		AKR1C2	-1.4866	0.759271
PATJ	-1.49714	1.79e-06		C11orf80	-1.75114	4.41e-06		SGK2	2.88686	0.765693
EHMT1	-1.49917	0.0274704		CHODL	-2.87262	4.46e-06		CD3E	2.78189	0.781967
FBXW7	-1.50272	8.77e-07		EPB41L3	1.38086	4.58e-06		GPR68	1.58052	0.788405
ATXN7L1	-1.50272	0.0461015		TNRC6B	-1.55264	4.64e-06		SH3BP2	-0.698759	0.789502
MSI2	-1.50407	0.0055229		AL513165.2	1.7607	4.7e-06		MID1IP1	1.42523	0.789616
NEAT1	-1.50425	1.63e-64		RUFY3	-1.91701	4.72e-06		ZER1	-0.714356	0.793607
ALDH3A2	-1.50453	0.0028453		HS3ST6	-4.14619	4.86e-06		UBE2L6	0.819508	0.803049
ANK3	-1.50501	2.71e-09		CASP14	-1.01051	5.04e-06		FTX	-0.357106	0.809481
ATP10B	-1.51823	0.0493582		RPS27A	-0.567349	5.2e-06		ACACA	0.48931	0.8095
TSHZ2	-1.52349	0.00880455		SCEL	1.01248	5.26e-06		PGLYRP4	1.13644	0.811272
CIRBP	-1.52417	2.08e-13		ACAT2	2.09328	5.27e-06		CTSA	0.547606	0.811882
RBM6	-1.52636	1.43e-06		SDC4	-1.23847	5.29e-06		ELF2	-0.558034	0.816197
AGAP1	-1.52676	0.0345122		WNT3	-3.32979	5.41e-06		CLEC3A	4.41153	0.816612
FBXO42	-1.529	0.0438449		SMARCA2	-1.79749	5.54e-06		MRPL12	0.614153	0.820763
GPSM2	-1.53672	9.27e-06		VPS51	-1.94172	5.65e-06		ME1	0.85044	0.837125
ANKH	-1.53874	0.00536713		TNNT1	-2.01067	5.75e-06		C15orf53	1.16017	0.842239
METTL7A	-1.5412	0.000173737		RPL26L1	1.87618	5.78e-06		PLAC9	-1.32606	0.844257
FOXN1	-1.54242	0.00401501		KLHL2	1.85381	5.85e-06		STAG2	-0.49928	0.859604
COL6A2	-1.54336	0.00073598		CPA4	-3.11493	5.91e-06		NBR1	-0.622949	0.86687
MPP7	-1.54458	1.84e-06		EIF2S2	0.849831	5.92e-06		P4HA1	-1.0862	0.86857
LENG8	-1.54593	0.00289729		STN1	2.03556	6.42e-06		PCAT1	0.956906	0.875205
MAGI1	-1.54614	1.03e-07		PALMD	-1.67138	6.89e-06		ALOX12B	0.848859	0.877041
CALD1	-1.54808	0.00397571		PGLYRP4	1.92117	6.93e-06		TRAK1	-0.683607	0.890856
MLLT10	-1.55066	0.000385448		RAB22A	1.19039	6.96e-06		TNNI2	-1.57406	0.906809
SDCCAG8	-1.55151	0.00286924		SPON2	-2.10966	7.07e-06		SVEP1	-1.55371	0.906831
GAS6	-1.55525	3.12e-06		RHOT1	-1.98864	7.16e-06		RAB27A	0.861328	0.911427
PHLPP1	-1.5563	0.00161902		RAET1L	3.13922	7.32e-06		SPTLC2	0.632912	0.920519
STAG1	-1.5608	2.95e-05		CHST2	2.66117	7.42e-06		TNFRSF18	-1.04696	0.933448
COL3A1	-1.56214	6.4e-11		TCEAL4	-2.11704	7.78e-06		ANKRD18A	-1.6523	0.945555
RHOT1	-1.56328	0.013509		BNIPL	-1.41515	7.93e-06		GNAI2	0.4097	0.950336
TMEM45A	-1.5658	1.72e-25		BMP7	-2.41627	8e-06		SLC6A1	2.59003	0.950995
FBXL20	-1.57249	0.00121893		LMO7	1.36283	8.28e-06		TALDO1	0.526855	0.953561
MT-ND3	-1.57303	3.11e-77		GSTM3	-2.36858	8.47e-06		SLC35F2	-1.09122	0.959512
CCND1	-1.57867	1.18e-07		ZFP36L2	-1.14619	8.49e-06		GGH	0.686916	0.967525
CAV1	-1.5846	1.95e-07		FLRT2	-2.51728	8.51e-06		NAB1	-0.538851	0.970527
KIFC2	-1.58559	0.00315529		EHF	1.3519	8.7e-06		KLC2	-1.58346	0.990409
MED13L	-1.59214	4.76e-11		TRPM1	-5.96381	8.78e-06		EREG	0.941029	0.990682
VPS51	-1.59444	0.00161703		SYNE1	-2.67225	8.88e-06		STRN3	0.635569	0.991592
LANCL1	-1.59705	0.00563265		CCT5	1.1206	8.96e-06		BLNK	1.03026	1
TIMP1	-1.59784	0.0437227		LAD1	0.719104	9.09e-06		YWHAH	0.533966	1
IGHA1	-1.5989	2.64e-10		KLF3	-1.87373	9.21e-06		GIPC2	-1.38963	1
TRERF1	-1.60145	0.0101563		GDPD3	2.14098	9.31e-06		TTC39C	-0.536636	1
IL18	-1.60337	0.00012919		FCGR3A	3.9831	9.32e-06		DLG5	-0.603472	1
CASZ1	-1.60388	3.45e-05		AP001453.2	1.83179	9.34e-06		RPS29	-0.184932	1
MYO19	-1.61068	0.0188796		ZNF395	-1.95596	9.51e-06		NCKAP1	-0.629694	1
C9orf3	-1.61687	2.34e-12		C1QB	2.07265	9.56e-06		PTGIS	-1.48445	1
TNS4	-1.62397	0.000445526		EIF4A1	0.791767	9.57e-06		SNX21	-0.748087	1
SMYD3	-1.62794	0.0095084		USP12	-3.09104	9.59e-06		RPL17-C18orf32	-0.269267	1
GCOM1	-1.63449	0.0122671		BCL11B	-1.32433	9.93e-06		FER	-0.557813	1
DCN	-1.64171	4.99e-05		KRT80	-1.92167	1.01e-05		DSC3	-0.239414	1
CLSTN1	-1.642	1.01e-06		VPS13D	-1.27613	1.04e-05		SERPINB6	0.618587	1
MAP4K3	-1.642	0.00375186		YIPF4	-1.60187	1.04e-05		KLF13	-0.473504	1
EPB41	-1.64326	5.31e-06		DLX3	-3.55761	1.06e-05		LRRC59	0.940763	1
MMP14	-1.64441	5.6e-05		NME1-NME2	0.507639	1.08e-05		MORF4L2	0.421617	1
COL6A1	-1.64578	5.09e-06		DHCR7	1.61631	1.08e-05		KRT15	-0.604807	1
NCOR2	-1.65082	0.000148376		AC044810.3	-4.15517	1.16e-05		LPAR1	-1.20511	1
GSE1	-1.65472	0.00761253		ACAA1	1.42728	1.18e-05		ALOX15	-3.68299	1
KIAA0930	-1.66657	2.6e-11		AC099329.3	1.4753	1.19e-05		HK2	1.0719	1
RBBP6	-1.66673	8.84e-05		ARF4	0.964238	1.19e-05		MGST2	-0.617078	1
KLF13	-1.66878	1.11e-05		DPH1	1.03191	1.24e-05		TRIM29	-0.274074	1
TCEAL4	-1.669	0.00524656		DLC1	-2.87592	1.27e-05		TAF13	0.605088	1
TCF4	-1.66947	6.66e-07		FAM3C	1.28617	1.29e-05		NFAT5	-0.556006	1
SUFU	-1.67574	0.0203546		MICALL1	0.989646	1.3e-05		NETO2	1.48183	1
SH3D19	-1.68183	8.22e-10		SMARCD2	-1.53554	1.37e-05		SLC22A3	0.898102	1
MAP2	-1.68226	0.00217052		AL357060.1	-3.53392	1.39e-05		ROR1	-1.08191	1
GLCCI1	-1.68559	0.0111487		TALDO1	0.928361	1.4e-05		SH3BGRL2	1.49255	1
PPM1L	-1.68902	0.0101276		CLTB	0.422867	1.41e-05		PTPRU	-1.49351	1
CYTH3	-1.6894	0.0215825		CDRT1	2.80377	1.47e-05		TUBA1A	-0.54213	1
MKL2	-1.69244	0.0112304		CD47	0.85692	1.48e-05		AC008050.1	2.43644	1
EPPK1	-1.69552	0.000224672		RGS20	1.88624	1.5e-05		TLL1	-1.16842	1
ENOSF1	-1.69957	0.0460068		MRPS21	0.938348	1.65e-05		ATG9B	1.33938	1
FTX	-1.70816	2.93e-16		SLK	0.842448	1.67e-05		POLR1D	-0.578818	1
MFSD2A	-1.71661	0.0260921		BIN1	1.77298	1.7e-05		TUBB2A	0.323057	1
ST6GAL1	-1.73238	6.09e-05		CABLES1	-3.57915	1.71e-05		AC015802.6	-0.889884	1
ARHGAP26	-1.74073	0.003376		ATP1A1	0.763419	1.81e-05		PTGER3	0.766095	1
COL1A2	-1.74107	4.29e-16		CACNB4	-5.73115	1.88e-05		MPST	-0.596513	1
GPNMB	-1.76359	6.9e-12		ARPC5L	0.665004	2.12e-05		DPYSL3	-1.12342	1
CA12	-1.76684	6.01e-18		SORL1	2.26321	2.15e-05		ADRB2	-1.33834	1
PTPN14	-1.76965	6.87e-08		GPHN	-1.78412	2.16e-05		C5orf15	-0.782051	1
FKBP5	-1.77655	1.08e-13		ELOC	1.08752	2.2e-05		AIF1	1.65731	1
TCF12	-1.77991	2.34e-05		C2orf54	1.19606	2.21e-05		MXRA5	-0.868374	1
VAV3	-1.78174	3.8e-09		MID1IP1	2.0445	2.27e-05		YAP1	-0.525988	1
SLC44A1	-1.78701	9.19e-10		SPTBN1	-1.47095	2.39e-05		FOPNL	-1.05792	1
IGFBP7	-1.79311	0.00106867		RBM38	2.33621	2.4e-05		HMOX1	0.951762	1
SIPA1L3	-1.80063	8.9e-08		CTNNA1	0.552227	2.45e-05		APLP2	0.35213	1
ANTXR1	-1.80423	1.17e-05		SPINT1	0.956429	2.58e-05		ATL1	-1.34938	1
SRGAP2	-1.80784	0.00363756		ADGRL2	1.21388	2.59e-05		ANKRD36B	-1.28045	1
KAZN	-1.80973	3.47e-12		ARL5A	-1.57796	2.59e-05		SMPDL3A	-0.806302	1
THBS2	-1.82394	0.000331644		TAX1BP3	1.08395	2.61e-05		SCEL	-0.611096	1
CD36	-1.84146	1.71e-13		ATP13A4	1.7607	2.61e-05		2026-09-09	0.370264	1
ARL5A	-1.84376	1.64e-13		SMG1	-1.78578	2.62e-05		CDV3	0.428061	1
PDE4D	-1.84588	1.52e-05		ORAI1	-2.61085	2.77e-05		TMEM159	-0.602072	1
ASAP3	-1.85224	0.00323593		MAML3	-1.32676	2.81e-05		AL034376.2	2.31271	1
JMJD7-PLA2G4B	-1.86008	0.0251545		TRPM7	-1.79301	2.83e-05		ATP5MF	0.563603	1
PDLIM2	-1.87001	0.0040822		MALL	4.87618	2.85e-05		AC020928.1	-1.24559	1
PIK3CB	-1.87823	0.0055719		APPL2	-2.23025	2.95e-05		AL162718.1	2.05397	1
SLC5A1	-1.87823	0.0290546		NDUFA4	0.688136	3e-05		BRD1	-0.731014	1
MYCBP2	-1.88057	1.73e-16		PGLS	0.942858	3.04e-05		CERS4	0.546572	1
SOX5	-1.88543	0.000472381		PMEPA1	1.38433	3.06e-05		DEK	-0.65	1
CSNK2A2	-1.89729	2.25e-07		DDIT4	1.0431	3.17e-05		HRH1	-0.771422	1
UBL3	-1.89742	0.00235614		GM2A	0.727862	3.17e-05		HFM1	0.5627	1
FAM25A	-1.92062	1.64e-05		LRBA	-1.18181	3.19e-05		RB1CC1	-0.571808	1
GSDMA	-1.9437	0.00120616		SRI	1.19186	3.21e-05		YIF1A	0.777133	1
APPL2	-1.94862	0.00162391		CDR2	-1.90348	3.22e-05		UBXN6	-0.517005	1
PLA2G4D	-1.96215	0.00104207		CACNA2D1	-3.21658	3.23e-05		FN1	-1.13585	1
BCL11A	-1.96255	2.09e-06		FAF1	-1.24149	3.24e-05		STX8	-0.593574	1
VIM	-1.96412	4.71e-15		SOX21	-3.76677	3.36e-05		COL18A1	-0.513951	1
EXT1	-1.96569	1.67e-14		LINC01214	3.05021	3.43e-05		RAB11A	0.451003	1
CKB	-1.96569	0.00112198		LFNG	-2.88315	3.47e-05		NR3C1	-0.622412	1
FRY	-1.96569	0.0113318		CAB39	0.706746	3.5e-05		OPHN1	-0.815323	1
OLFM2	-1.96569	0.0195708		COL23A1	-3.83325	3.61e-05		IL17RE	-1.21979	1
HYAL1	-1.9746	0.000195284		LCE3D	-2.49354	3.67e-05		RDH16	1.46426	1
BMP7	-1.98059	0.0168136		TBC1D4	-2.33381	3.68e-05		CYP8B1	3.57754	1
ELMO1	-1.98059	0.049622		TAF15	-1.37445	3.7e-05		PPIL6	-1.58757	1
MACROD2	-1.98676	0.000265471		PDCD6	0.929832	3.7e-05		ATG14	-0.93273	1
SPARC	-1.98866	1.26e-12		ITPRIPL2	-2.06973	3.73e-05		SCARA5	-2.58346	1
PDZD2	-1.98866	0.000751776		TMEM165	1.02102	3.81e-05		LINGO4	-1.68299	1
C16orf70	-2.01924	0.0251885		SORCS2	1.63969	3.88e-05		ESRRG	-1.57052	1
AHCYL2	-2.02572	0.00102626		VNN3	5.8196	3.9e-05		XDH	1.82336	1
COL17A1	-2.02696	1.55e-22		CCBE1	-3.34782	4.09e-05		HIBADH	-0.970072	1
TBC1D5	-2.0274	2.03e-08		SBF2	-1.52042	4.14e-05		HS1BP3	-1.47277	1
TENM4	-2.02798	3.15e-08		MIR4458HG	1.43483	4.17e-05		DIP2B	-0.458341	1
NFIB	-2.03474	6.53e-06		ELOVL4	-1.93278	4.18e-05		ZNF107	-1.16015	1
KCNK7	-2.04198	0.0335753		WDR47	-2.39501	4.32e-05		CKAP4	0.427432	1
SRPK1	-2.04242	1.91e-06		GSE1	-2.02357	4.33e-05		FYB1	1.14341	1
AC104123.1	-2.04242	0.0230082		C1orf122	1.38805	4.35e-05		MEGF6	-1.18549	1
HMOX1	-2.04451	0.00247945		TSTA3	0.914157	4.36e-05		TRIM25	0.597485	1
COL6A3	-2.05124	1.71e-05		DNAJC15	1.07386	4.39e-05		ITGBL1	-2.36106	1
GAMT	-2.06985	0.0330459		PTRHD1	1.31776	4.41e-05		PLCB4	-1.46449	1
AC000093.1	-2.07261	0.00816245		MANF	0.698929	4.44e-05		ATP6V1D	0.588562	1
HFM1	-2.0821	5.56e-09		RBPMS	1.4806	4.62e-05		BACH2	-1.13244	1
CASP14	-2.1015	1.7e-27		PRSS3	0.846241	4.62e-05		DEFB4A	1.71109	1
IRX2	-2.10165	8.16e-08		PDGFC	-4.38904	4.75e-05		RHOB	-0.586356	1
JUND	-2.10198	1.09e-06		TLCD2	2.08647	4.77e-05		HS3ST3A1	2.5134	1
GATA3	-2.10223	2.03e-16		FRY	-2.27638	4.91e-05		DTX2	-0.98165	1
CTDSPL	-2.1043	7.24e-05		PSMA5	1.32258	4.95e-05		ANXA9	0.905875	1
FOXP2	-2.10919	0.0403368		MYADM	-2.44093	4.97e-05		RPL27	-0.220708	1
GPR155	-2.11527	6.48e-05		EHD3	2.59078	5.02e-05		YIPF4	-0.486595	1
NFIC	-2.11687	3.9e-13		NPEPPS	0.760705	5.41e-05		FAM172A	-0.580534	1
OSBPL1A	-2.12616	0.00689681		IL36G	1.7516	5.43e-05		METTL24	-1.99665	1
PPP1R13B	-2.13015	0.00675561		DUOX1	0.912708	5.51e-05		FBXO8	-1.19114	1
COL5A1	-2.13121	0.00273076		PLD1	-1.40573	5.6e-05		PLEKHG3	1.0896	1
LRCH1	-2.13275	0.00070624		VPS4B	0.814286	5.74e-05		ZNF570	-1.94603	1
HR	-2.13413	3.12e-06		IFI44L	2.21756	6.14e-05		TRIP11	-0.601379	1
HIP1	-2.14876	2.01e-05		NHSL1	-1.18809	6.19e-05		AP001453.2	1.1181	1
MRC2	-2.15303	0.0260685		ZNF273	-4.14619	6.19e-05		ANKRD16	-1.02849	1
THSD4	-2.15952	1.47e-14		MFSD10	1.80896	6.33e-05		PDCD6	0.584074	1
GSTM3	-2.15952	4.76e-05		KIFC2	-1.85216	6.34e-05		HOXA9	-1.14766	1
KRT80	-2.17231	4.38e-08		FAM57A	-2.48247	6.35e-05		RPS6KB2	0.352259	1
MAP1LC3A	-2.17689	5.9e-06		PLAC8	3.27528	6.42e-05		GDPD3	1.44302	1
KRT23	-2.18404	0.000736022		EIF1	0.291435	6.46e-05		MCF2L	-1.31526	1
GAN	-2.19378	3.3e-08		OLFM2	-2.41778	6.48e-05		TIMM8A	1.4499	1
ELOVL4	-2.22253	8.8e-09		RDH10-AS1	2.96001	6.49e-05		MX1	1.26697	1
ZBTB7C	-2.22782	1.35e-09		CFI	3.27528	6.51e-05		PALD1	1.43864	1
COL18A1	-2.22917	8.19e-12		TYR	-4.71908	6.58e-05		C2CD5	-1.07531	1
UTRN	-2.23448	6.35e-07		TAP2	1.41453	6.6e-05		VPS36	-0.463288	1
C12orf75	-2.23578	7.91e-07		PGRMC2	-1.35319	6.62e-05		ATP5F1E	0.228967	1
ROBO1	-2.24	1.31e-18		TMEM184A	0.998865	6.71e-05		TTC39A	1.06833	1
APOE	-2.24925	0.00143356		MATN2	-3.91172	7.03e-05		FTO	-0.743718	1
SELENOP	-2.25169	1.53e-12		DGAT2	-1.6728	7.04e-05		BNC1	1.26208	1
GAS7	-2.26289	1.53e-07		EXOSC7	-1.80826	7.09e-05		RPL10A	-0.350751	1
GGCT	-2.26308	1.65e-13		MRPL51	0.908856	7.2e-05		SLC16A1	1.00732	1
WLS	-2.27626	0.0324266		LAMTOR5	1.01468	7.66e-05		MEGF9	-0.406868	1
ZBTB20	-2.28299	5.64e-12		EPN2	-1.41286	7.84e-05		GTF3C6	0.789353	1
RHOB	-2.29101	9.72e-08		NDUFC1	0.683889	7.84e-05		PAIP2B	-0.88632	1
DEGS1	-2.29665	6.32e-31		TOMM40	1.82427	7.85e-05		PDGFC	-1.07341	1
CENPP	-2.29889	4.65e-08		MAP3K14	-2.69215	7.85e-05		HERC4	-0.644371	1
SSBP2	-2.29969	2.32e-07		COL5A1	-2.40118	7.93e-05		PLEKHG6	-1.01878	1
RAPGEF4	-2.3188	0.000292996		METTL9	0.87235	7.94e-05		GTDC1	1.0421	1
STK10	-2.32245	0.00106551		ANK3	-1.19623	8.03e-05		CHAF1A	-1.27787	1
GPX2	-2.34064	1.39e-09		MYDGF	0.868561	8.03e-05		ZG16B	0.632987	1
CENPT	-2.3413	0.00044217		ZNF703	-2.623	8.06e-05		AC008763.3	0.369673	1
HSDL2	-2.34467	1.79e-10		PPDPF	0.478707	8.15e-05		MT-ND6	-0.480773	1
C11orf49	-2.35165	0.00223943		TC2N	1.3408	8.31e-05		IGLC3	0.569716	1
SPARCL1	-2.35396	0.0114696		KLK11	0.587195	8.36e-05		RAB10	0.290428	1
PTPRG	-2.35482	2.43e-05		ESYT2	-1.60809	8.54e-05		ABHD10	-1.18209	1
2026-03-03	-2.35936	0.0112341		FBLN1	-2.40288	8.88e-05		HEXB	0.4758	1
CRIP2	-2.37922	5.06e-05		BAG1	-1.13632	9.05e-05		DUS1L	0.58401	1
COL7A1	-2.38073	3.47e-15		HSD17B6	4.08263	9.09e-05		PLCB1	-1.04556	1
CXCL14	-2.38376	9.81e-54		CSNK2A2	-1.72088	9.19e-05		TOP1	0.632049	1
CAMK1D	-2.38391	3.35e-24		SKP1	0.559753	9.37e-05		SMOX	1.52528	1
AEBP1	-2.40179	2.08e-06		HDAC5	-2.28369	9.46e-05		IL20RB	-0.429534	1
RAB40C	-2.40179	0.046025		TTC22	1.17574	9.48e-05		PTPRD	1.02423	1
MIPEP	-2.4188	0.00352669		RPL22L1	0.911797	0.000101058		ZBED6CL	1.97151	1
DLG2	-2.43963	2.29e-06		ZDHHC12	1.6676	0.000108596		IDI1	0.759449	1
FOXN3	-2.45048	3.24e-30		POLR2I	0.864955	0.000110785		AL109930.1	-1.05294	1
CCDC3	-2.48613	0.000658202		ENAH	0.750136	0.000112322		GLB1L2	1.90197	1
TTC28	-2.50921	0.0150228		REV3L	-2.10503	0.00011475		CCDC85B	-0.823543	1
PAQR7	-2.55214	3.36e-08		GLG1	-1.48591	0.000115422		WDPCP	-0.71358	1
ZC2HC1A	-2.57072	0.04439		TENM4	-1.74312	0.000115748		GAS1	-1.09803	1
FGFR2	-2.57867	7.87e-07		TMEM19	-1.83548	0.000115773		ANP32B	-0.512051	1
EEF2K	-2.57867	1.97e-06		PDCD4	-1.18793	0.000115822		ADAMTS9-AS2	-1.37992	1
PMP22	-2.59373	6.12e-05		PPIF	0.975209	0.000124089		YWHAG	0.369279	1
IMMP2L	-2.6152	1.25e-08		EMB	-2.81521	0.000124998		FBLN1	-0.90221	1
ELOVL7	-2.61808	1.78e-10		LANCL1	-1.974	0.000125525		HM13	0.419968	1
LYPD6B	-2.64377	0.000170312		EIF4H	1.17574	0.000125745		EHD4	0.793157	1
PTPRS	-2.6483	0.0184454		SEC14L2	1.8162	0.000127147		TMEM167B	-0.792552	1
CDH13	-2.65208	6.83e-15		ENKUR	5.63517	0.000127448		CTDSP2	-0.632486	1
NEO1	-2.6572	2.12e-05		NANOS1	5.56806	0.00012745		MRC2	-0.543358	1
IGFBP3	-2.68987	1.02e-05		UNC5B	1.38056	0.000127603		WWC1	0.605383	1
TMEM164	-2.69492	4.54e-05		CDH1	0.37568	0.00013033		TMEM87A	-0.585395	1
CHODL	-2.7042	2.89e-05		FTO	-2.14102	0.000135657		HSP90AB1	-0.368851	1
RNASE7	-2.70882	0.00740303		PAN3	-1.66975	0.000137767		EIF3E	-0.425039	1
EMB	-2.72623	0.00023487		LYST	-1.53176	0.000137939		EVL	0.546508	1
SERPINF1	-2.73621	2.93e-07		PSMB1	0.616315	0.000138461		ENDOU	-0.574516	1
TSC22D3	-2.74822	9.89e-27		NTM	-4.57915	0.000141377		HPS4	-0.811485	1
SNX21	-2.7486	0.00233268		B3GNT8	2.59078	0.000142737		SLC44A1	0.317761	1
KRT10	-2.75937	1.85e-179		BCL2	-2.91878	0.000144074		CCT6A	0.484359	1
P3H2	-2.76359	0.000735578		APOE	-2.59142	0.000144806		NLRX1	0.86867	1
PKIA	-2.77132	0.0338019		PIK3CB	-2.18334	0.000155524		EGR3	-0.833133	1
ZBTB16	-2.7787	6.77e-10		SERPINB6	0.95335	0.000158599		DAAM1	-0.39025	1
CCDC80	-2.78512	0.00141606		KANTR	-2.83424	0.000163284		PRELID2	-1.14534	1
AUTS2	-2.78658	3.44e-20		AC010132.3	1.36216	0.000165052		MLLT6	-0.582388	1
MEIS2	-2.81369	0.000150639		NDUFS6	0.747649	0.000166687		IFITM1	3.26343	1
DST	-2.8536	2.17e-45		TTTY14	0.762961	0.000167657		FBXO2	-1.83355	1
ATP6V1C2	-2.87586	7.11e-08		CCNYL1	2.2582	0.000169155		BCL2	-0.988882	1
HSPB8	-2.88386	0.000169035		FAM177A1	0.784952	0.00017011		SLC7A1	0.609592	1
QPCT	-2.89742	0.000897555		AAMDC	-2.05831	0.000172134		NEMP1	-1.71156	1
AL357060.1	-2.90798	0.0171673		IL34	-2.63161	0.000173833		ALDH4A1	0.730858	1
BNC2	-2.91065	9.63e-08		WLS	-2.50608	0.000173903		NOTCH1	0.638936	1
PIK3C2G	-2.91465	7.17e-07		GNGT1	4.29122	0.000177355		AEN	1.71109	1
AL117329.1	-2.93815	1.5e-08		RPS14	-0.46214	0.000181387		SPRR2G	1.29874	1
IDE	-2.96097	1.3e-18		ARMH4	-1.86865	0.00018758		TWIST1	-1.26795	1
POU2F3	-2.9704	1.58e-05		P3H2	-2.86379	0.000190843		ARMH4	-0.589541	1
NAALADL2	-2.97509	6.62e-05		C19orf53	1.07039	0.000191432		CYCS	0.630323	1
WFDC12	-2.98124	1.37e-06		ZCCHC7	-1.64982	0.000196307		ASB13	1.40312	1
FHIT	-2.98786	1.32e-14		PIBF1	-1.8008	0.000196842		SMIM14	0.381548	1
KRT1	-2.99325	1.99e-173		SORT1	0.860241	0.000199996		MYCBP2	-0.421734	1
CACNA2D1	-2.99569	0.000888008		GPATCH8	-1.58045	0.000204973		NME1	0.630965	1
RALGAPA2	-3.01892	1.36e-10		SMURF2	-1.64968	0.000218434		C15orf48	1.21816	1
FGFR3	-3.02435	7.92e-47		SDCBP2	0.712952	0.000221449		TMEM117	0.379915	1
ARHGAP24	-3.03023	1.58e-05		GFOD1	1.20644	0.000222024		KLHL24	-0.795085	1
CXCL12	-3.0821	8.47e-05		KIF13A	-1.36858	0.000228352		USP37	-0.988255	1
TGFBR3	-3.10705	0.0008414		MRPL13	1.1062	0.000233764		CKMT1B	0.776439	1
APCDD1	-3.12616	8.63e-26		IFI44	3.32258	0.000240987		ZNF415	-2.40546	1
WNT3	-3.12616	2.43e-05		GOLGA4	-1.16919	0.000248033		AL683813.1	-1.64263	1
PARD3B	-3.14331	3.19e-08		MKKS	1.15759	0.000249285		NAV3	-0.813779	1
NFIX	-3.15436	2.02e-12		ENOSF1	-2.07219	0.000250327		ZNRF3	-0.670847	1
SPTSSB	-3.18323	3.74e-12		EIF5	0.684439	0.000256899		PON2	0.942717	1
JCHAIN	-3.2057	9.11e-19		ACSL3	1.22411	0.000266281		SSBP2	-0.51595	1
MITF	-3.20735	0.00374754		AC118549.1	-2.01126	0.000270856		EML1	-1.07727	1
HLA-DQB2	-3.20915	0.00840949		B4GALT1	1.10359	0.000274734		BAD	-0.744393	1
MPIG6B	-3.20915	0.020813		RNF145	0.391152	0.000276195		ARHGAP26	0.621014	1
MMP28	-3.22991	5.09e-05		ATP9A	1.23803	0.000291836		L3MBTL4	-0.926398	1
COMP	-3.23898	3.6e-10		SNTB1	-3.32676	0.000293622		ACAT1	-0.819578	1
FCHSD1	-3.24164	0.000216877		SRGN	1.5197	0.000294983		B4GALT2	0.803995	1
DAPL1	-3.25225	6.64e-19		B3GNT3	4.6993	0.00030067		ABCB6	0.923079	1
SLC46A2	-3.29608	0.0214348		MKL2	-1.92299	0.000302755		AC092069.1	0.79979	1
SLCO5A1	-3.32302	3.04e-13		MIR3945HG	4.42367	0.000303185		LGALS9B	2.5134	1
WWOX	-3.32741	4.92e-55		BTF3	0.516377	0.000304766		JPT1	0.465951	1
CLVS1	-3.32944	0.0139606		PTPN3	-1.56676	0.000313678		MBD2	-0.521925	1
PTGER3	-3.36294	1.52e-08		FRMD4A	-1.52687	0.000314377		PSMD14	0.914878	1
TPPP3	-3.38481	3.44e-18		GRHL2	-1.76286	0.00031783		INPP5J	-2.08353	1
RORA	-3.41087	6.59e-37		TFAP2A	-1.24167	0.00031983		MFSD10	0.914997	1
PYDC1	-3.41117	5.6e-09		WWC1	1.09912	0.000322897		HLA-DQB2	0.958625	1
NUAK1	-3.45717	3.39e-05		IFITM3	0.699823	0.000326727		GRIK1	-2.14397	1
CALML5	-3.45749	8.59e-80		RBP7	2.6232	0.000350705		H6PD	-0.64278	1
AZGP1	-3.53882	1.43e-13		UAP1	1.77719	0.000352863		MTSS1	0.443638	1
HAL	-3.58314	5.13e-26		BLNK	1.67455	0.000356286		XAF1	0.710019	1
TNFRSF19	-3.58789	6.63e-13		PUM2	-1.45576	0.000376293		PAQR7	0.727887	1
HRNR	-3.60502	7.74e-16		CDC42SE1	1.07845	0.000379285		PCDH15	-1.81276	1
CDHR1	-3.60615	1.83e-15		DLEU2	-1.83026	0.000379583		SFRP1	0.806046	1
SPRR2B	-3.60978	1.12e-11		NAB1	-1.57523	0.000380906		HS6ST1	0.949785	1
TIMP3	-3.69415	0.00149298		SLFN5	2.00973	0.000382215		MSN	0.39967	1
AC090204.1	-3.70917	2.34e-19		MRPL36	1.13777	0.000383027		UBA6	0.58122	1
BPIFC	-3.72511	4.34e-11		FOSL1	2.7607	0.000389424		ERBIN	-0.40774	1
AC068547.1	-3.76697	0.000663879		ZMAT5	2.79465	0.000393611		HSD17B4	0.662783	1
SLC47A2	-3.77305	6.96e-05		RBX1	0.588818	0.000395804		EMX2	-2.48208	1
EPHB6	-3.88573	1.2e-11		PLSCR3	1.59078	0.000404784		CPNE5	1.0326	1
CRIP1	-3.90463	2.8e-45		PTP4A2	0.851544	0.000405776		EEF1A2	-1.66592	1
SOX6	-3.9586	0.000755332		WNT5A	1.52568	0.000412108		EPHB1	-1.34458	1
UGT1A8	-3.99717	0.000156175		ACLY	1.3477	0.000414193		LY6D	-0.205596	1
AR	-4.00751	0.036781		PDE4D	-1.77093	0.000414869		ARMC7	-1.18481	1
CNNM4	-4.01437	0.00190987		SULT2B1	0.808437	0.000416643		RASAL2	-0.568142	1
LY6G6C	-4.06266	7.71e-30		PLEKHH2	-3.03927	0.000417293		TGIF2-RAB5IF	0.936137	1
ARHGAP29	-4.12141	2.31e-05		AK2	0.960891	0.000421528		ZNF430	-0.740802	1
ACP7	-4.12236	1.84e-05		NETO2	2.10535	0.000432431		SIM1	-2.03349	1
LCE2D	-4.15125	0.000387115		PRR34-AS1	1.28764	0.000447401		PTPRF	-0.370416	1
SLC16A10	-4.17416	1.03e-12		GALNT3	1.66117	0.00044986		MIGA1	-0.803582	1
LAMB4	-4.17744	4.77e-08		SEMA3F	-1.35704	0.00047293		FUT3	2.26899	1
CDON	-4.18201	0.0167927		ARL15	-1.68423	0.000487034		PPP1R14C	-0.500615	1
RNF227	-4.25327	0.00873054		CYP39A1	-3.21658	0.000498155		SORT1	0.456072	1
CHP2	-4.27911	0.00158419		COX17	1.00747	0.000501902		KRT75	1.99257	1
CPA4	-4.32354	6.26e-14		NDUFA12	1.03419	0.00051048		STOX2	0.521842	1
AC044810.3	-4.32531	1.95e-06		TTC39C	-1.53148	0.000510709		PPM1J	-1.94603	1
PMEL	-4.32944	1.97e-14		DCTD	1.59843	0.000518014		LIN7B	-0.961293	1
PSORS1C2	-4.33109	2.62e-10		SPRY1	-3.12543	0.000520033		RIC8A	0.703286	1
DPP6	-4.33766	0.032106		CYTOR	1.87235	0.000520063		PLEKHA7	-0.359933	1
LCE3D	-4.35576	2.94e-21		NR3C1	-1.38413	0.000535797		LIF	-3.19395	1
AQP5	-4.37008	4.52e-05		AC011483.1	1.36839	0.000557329		TAF7	-0.953889	1
RERG	-4.37808	0.00452676		PLD2	1.60638	0.000578015		CLEC3B	-1.60899	1
EGR3	-4.41739	0.000929472		ATP5F1E	0.275365	0.000597217		HOXC-AS1	-2.53099	1
CHL1	-4.52928	5.67e-11		ZNF426	1.73646	0.000611196		MAF	-0.377579	1
TYR	-4.55771	0.000320867		SSBP1	0.530092	0.000612184		REV3L	-0.719003	1
LCE3E	-4.63579	1.23e-11		ATP5F1D	0.77427	0.000614863		AQP9	-1.35202	1
TGM3	-4.76494	1.03e-09		RIPK4	0.955777	0.000620989		LINC00640	-1.09605	1
C1orf68	-4.81133	8.05e-13		MEIS2	-2.75972	0.000632569		PCAT19	2.56494	1
CCL27	-4.81683	2.34e-21		C8orf59	1.00582	0.000633103		NOP10	0.618544	1
C5orf46	-4.8707	2.77e-09		CDCA7L	-4.59244	0.000638409		HSPA4	0.751945	1
POF1B	-4.89453	4.57e-31		AXIN2	-4.51076	0.000640909		HOMER2	0.484902	1
ELMOD1	-4.94969	5.69e-06		RNF227	-4.39411	0.000642791		NOS1	-1.05792	1
TRPM1	-5.01778	0.0221372		ALOX5AP	1.84132	0.000668508		SLC43A1	-0.858564	1
AADACL2	-5.19111	4.22e-09		AKIRIN2	1.49062	0.0006716		GPC1	-0.452161	1
CDSN	-5.19293	9.25e-37		AC008763.3	0.619349	0.000695326		MAP4	0.295622	1
SMPD3	-5.24746	3.23e-10		TRERF1	-1.89109	0.000711544		ITGA11	-1.49857	1
LCE1C	-5.25079	5.83e-20		CCDC124	1.2897	0.000713614		LYST	-0.532164	1
LCE1E	-5.25327	1.22e-07		TPD52L1	1.33801	0.00071465		CCDC8	2.78189	1
AC092809.4	-5.3045	0.00274058		KIAA2026	-1.63676	0.000725114		KDM4B	-0.602542	1
LCE6A	-5.37008	0.0016213		FAM96B	1.17574	0.000725799		PDGFD	-1.22356	1
LCE2C	-5.38603	1.3e-11		IFNGR1	1.28497	0.000730456		NCOA7	0.647064	1
DSC1	-5.5817	4.46e-84		PSMD14	1.2582	0.000732955		CRYAB	-0.946027	1
PSAPL1	-5.60615	2.44e-10		CD81	-0.991955	0.000766211		MPHOSPH6	0.570319	1
SPRR2G	-5.71171	4.57e-64		IGHV5-51	-1.46106	0.000767089		AC005162.3	2.96086	1
BLMH	-5.74507	6.51e-35		TSPAN5	-1.11581	0.000770292		STAC2	-1.83355	1
LCE1B	-5.88386	5.41e-15		SIDT1	2.7607	0.00077747		PLA2G4A	-1.27667	1
LCE2A	-5.99197	5.26e-06		TCF25	-1.42081	0.000793682		SORBS1	-1.09965	1
TYRP1	-5.99976	1.85e-17		ATP5MG	0.506168	0.000800166		SCCPDH	-1.26014	1
MLANA	-6.06806	7.54e-08		MZT2A	0.748571	0.000829925		ZNF655	-0.553981	1
KRT2	-6.07217	1.46e-90		NTN1	-3.77845	0.000882169		EPN2	-0.426737	1
DNASE1L2	-6.18201	6.58e-08		TFDP2	-1.71555	0.000884941		ARHGAP42	-1.04965	1
DCT	-6.37008	2.23e-22		DSTYK	-1.9258	0.000910899		MYO1B	0.644935	1
FLG2	-6.41202	5.64e-100		PDAP1	0.956908	0.000911631		PAIP2	-0.59754	1
FLG	-6.48709	4.97e-116		DNAJB2	-1.35843	0.000913939		CYP4F22	0.525137	1
GDA	-6.56123	3.52e-09		SLC52A3	3.8196	0.00091482		KRT9	2.35514	1
ARG1	-6.56298	9.72e-29		TM4SF19-TCTEX1D2	3.7607	0.000919936		SOS1	-0.542929	1
LOR	-6.58918	1.35e-94		PPP1R14C	-1.20892	0.000933482		GLUL	0.45512	1
ASPRV1	-6.60547	3.55e-59		LARGE1	-1.94665	0.00094685		HUNK	-1.43907	1
CACNB4	-6.61632	3.9e-13		LAMB2	-2.01292	0.000950031		FOXO3	0.435554	1
SERPINA12	-6.62306	8.5e-20		SP110	1.48386	0.000955285		KANSL1L	-0.865856	1
LCE2B	-7.3024	4.99e-14		EHD4	1.19777	0.000962272		NEURL1B	-1.07156	1
KPRP	-7.607	4.3e-28		FBXO42	-1.79511	0.000967997		TST	0.66915	1
OCIAD2	0.854777	0.0518602		WWP1	-1.49668	0.000996388		ATRNL1	1.82656	1
XYLT1	-1.53534	0.0523385		AQP1	-2.25249	0.00103802		RPN1	0.421146	1
RPS27A	-0.42588	0.0528875		EEF1B2	-0.57902	0.00107121		SH3BP5L	0.876515	1
TBCK	-2.16363	0.0539503		SLC16A3	1.66117	0.00107313		RPAIN	-0.837967	1
NCBP2	0.924323	0.0544303		NF1	-1.96063	0.00108092		UBE2F	0.762742	1
SMARCA2	-1.36442	0.0544965		MBTD1	-2.25531	0.0011145		DOCK1	-0.346245	1
TULP4	-1.17047	0.0546905		AC008575.1	2.39813	0.0011471		AC093525.2	0.263165	1
IGFBP4	-1.24963	0.0547943		SPATS2	-1.61433	0.00114834		ENTPD1	0.616216	1
MXRA5	-2.13247	0.0549238		HBEGF	2.51678	0.00115725		FGD3	0.958113	1
CRYBG2	0.836367	0.055395		MAPKBP1	-1.51614	0.00115959		RPS15A	-0.383035	1
EIF5	0.493495	0.0554423		COL27A1	-1.48322	0.00119705		NALCN-AS1	2.70933	1
HIF1A-AS2	2.35623	0.0561045		PROM2	0.593128	0.00119844		ZC3H3	0.819508	1
ATP13A3	1.03431	0.0567374		PBX3	-1.96603	0.00123335		MAPKAPK3	0.672103	1
RAC2	1.81921	0.0567576		TET3	-1.61085	0.0012342		PGBD5	1.69338	1
NIPAL2	-1.33241	0.0569364		ANKHD1	-1.21843	0.00123522		RPL18	-0.283172	1
SLC39A6	-1.2184	0.0569709		CXADR	-0.849914	0.00124889		HBP1	-0.868444	1
FAM83F	-1.29061	0.0570433		GLI3	-1.93179	0.00125575		CREBL2	-0.678923	1
ACKR4	2.19577	0.0571019		CD109	-1.49228	0.00128608		IFITM10	1.34816	1
GJA1	-0.660259	0.057194		IL18	-1.48567	0.00131652		AASS	2.2239	1
RAP2B	1.22486	0.0573325		NCOA3	-1.46399	0.00133721		LGALS7	0.331532	1
MIR4458HG	0.852162	0.0581822		SLC16A1-AS1	-2.7215	0.00133971		RPL24	-0.32948	1
LUM	-1.61206	0.0592813		KLF5	-0.945856	0.00136274		ROBO2	-0.780742	1
ITGB4	-0.831664	0.0600701		GATM	-1.90398	0.00136982		ZNF385D	-1.35202	1
CDK5R1	1.6222	0.0600791		TCEA3	-2.17142	0.0013989		CD44	-0.142141	1
SLC52A3	2.18066	0.061016		MRPL20	0.73895	0.00143696		PYDC1	0.62344	1
DGCR2	-1.16055	0.0611315		EEPD1	-2.85768	0.00146257		HOOK2	-0.329563	1
NEB	-2.70605	0.0613625		ZKSCAN1	-1.24546	0.00153201		ARHGAP19-SLIT1	-1.27723	1
ATP5MG	0.376597	0.06171		NDUFV2	0.81534	0.00153988		SMYD3	-0.494789	1
CCT4	0.582097	0.062074		FAM83F	-1.58228	0.00158204		HMCN1	-1.00615	1
MIRLET7BHG	-1.6428	0.0627256		MAP2K1	1.10097	0.00158835		CLEC7A	0.151821	1
SMARCD2	-1.15709	0.0630024		CTDSP1	-1.63161	0.00160069		CCDC34	-0.742013	1
VPS53	-1.43443	0.0650465		TENM2	1.07845	0.00160681		STS	1.68785	1
CD207	-3.31564	0.0652881		ATP5MPL	0.48914	0.00161578		AZGP1	1.04214	1
SCAMP2	0.733953	0.0653046		PNISR	-1.52997	0.00162714		CRBN	-0.79278	1
EEF1D	-0.693159	0.0653352		HLA-DRA	0.553344	0.00162893		PLPP3	-0.722959	1
ESYT3	-3.08768	0.0659282		NLRP1	-2.00114	0.00174753		PRIMA1	-2.53099	1
SNRNP70	-0.979514	0.0660348		EMX2OS	-4.37885	0.00174899		YY1	-0.554226	1
PPP1R12B	-1.67619	0.0663932		CXCL12	-3.18683	0.00177763		IL18R1	1.96086	1
C3orf14	1.77385	0.066604		CLASP2	-1.66909	0.00178321		SLC43A2	1.05397	1
LGALS7B	0.121366	0.066778		TTC28	-2.69873	0.00180306		C3orf67	-2.3086	1
INSR	-1.39393	0.0676388		COL22A1	4.29122	0.00181461		ACAT2	1.14458	1
MAFB	0.469062	0.0684673		LRRC4	4.17574	0.0018289		ELF5	2.78189	1
COL5A2	-1.60406	0.0687931		VAMP3	0.942543	0.00184267		MT1H	-2.11595	1
RUFY3	-1.44809	0.0695813		APOL4	3.7607	0.00185038		AC010503.4	-2.04556	1
FBN1	-2.642	0.0698782		COLCA1	2.8196	0.00186533		SRSF9	0.29981	1
SMG1	-1.3785	0.0699242		NDUFS8	0.950676	0.00186635		CDK5R1	2.0896	1
CYP27C1	1.3848	0.0705338		FAM83G	-1.21658	0.00196379		STYK1	2.15351	1
GFOD1	0.802881	0.070669		TRAK1	-1.50455	0.00197946		PCBP2	-0.429628	1
COMMD2	1.32822	0.0712102		IGFBP5	-2.86865	0.00199548		MIGA2	0.764467	1
TUBA1A	-1.3045	0.0719684		MYH14	-2.22514	0.002003		RGMB	-0.840232	1
DIP2B	-1.01837	0.0736052		RTN3	-1.16689	0.00200366		UBXN7	-0.807896	1
GPR68	0.930826	0.0747748		CYP4F12	-2.36858	0.00206242		IRS1	-1.32218	1
ULK1	-1.45918	0.0759213		SECTM1	1.73964	0.00206434		HIPK2	0.542617	1
PTPRF	0.38075	0.0766314		SESN1	-2.28369	0.00210198		RGS1	1.75441	1
RPS19BP1	0.736479	0.0769881		SLC43A1	-3.82426	0.00212536		FHOD1	1.40761	1
ABL1	-1.3188	0.0775437		ERBB3	-0.926619	0.00213954		RLF	-0.733366	1
LRP4	-2.43282	0.0781143		PDLIM5	0.704193	0.00214077		SNHG8	-0.530989	1
BLACAT1	4.92912	0.0784131		CENPX	1.15925	0.00219801		RPL19	-0.178635	1
LINC00330	4.70673	0.0784138		AC006064.4	1.11015	0.00223178		CARD16	1.44224	1
CLLU1OS	4.70673	0.0784138		BACH2	-5.45361	0.00224064		BCAR3	-1.11375	1
AC121764.1	4.70673	0.0784138		PHGDH	-1.15886	0.00229336		PROS1	-0.846031	1
SRSF9	0.599602	0.0794149		SMO	-2.93577	0.00229446		ATP11B	0.501628	1
PRKN	-2.01437	0.080417		COX16	0.754605	0.00231105		PDIA4	0.596501	1
STXBP6	-5.0381	0.0810201		ALDH3B2	0.874278	0.00234432		UGGT1	0.820686	1
TFAP2C	-1.16215	0.0817914		NDUFS5	0.310585	0.00241862		CPNE4	-1.0262	1
NDUFS6	0.515111	0.0822531		NME1	1.06423	0.00246805		OAS3	1.46901	1
PRDX3	1.51296	0.0827645		VDAC2	0.775502	0.00250814		GAS1RR	-1.37345	1
NKPD1	-3.33766	0.0855281		HERPUD1	-1.26124	0.00251179		POLR1C	-0.655685	1
TPD52L1	0.934891	0.0860791		TOLLIP	0.834274	0.00251649		SIDT1	1.90642	1
CYBRD1	-3.18201	0.0864418		MFSD1	1.14745	0.00256359		MYB	-1.79402	1
MRPL32	1.00147	0.0870637		MXI1	-1.31952	0.00257718		GLI3	-0.638518	1
SGMS1	-1.25723	0.0874216		CXCR2	2.49767	0.00267378		SNED1	-1.14004	1
LINC01214	1.35881	0.0879446		N4BP2L1	-3.21658	0.00271196		OAZ2	-0.596791	1
CD55	0.820388	0.0880539		ANKRD33B	-3.89751	0.00271382		AP000439.2	-2.94603	1
SGMS2	1.01485	0.0890034		XYLT1	-1.76767	0.00275826		PLA2G3	0.955195	1
BCL11B	-1.01339	0.0896781		ATP6V0E1	0.800405	0.0028611		MYO10	-0.419235	1
DNAJB5	3.02866	0.0907794		GSTO2	-3.03927	0.00287425		CHP1	0.302597	1
MBTD1	-1.89106	0.0917673		DSCAM	2.88624	0.00291019		RHOH	1.15351	1
BTG2	-1.16511	0.0917723		H6PD	-1.99418	0.00291747		STXBP5	-0.487886	1
GRPEL1	1.00629	0.092353		PCBD1	2.17574	0.0029213		BCL7C	-0.542531	1
GLG1	-1.11301	0.0933499		RGS17	3.6087	0.00293164		FASN	0.599542	1
PAN3	-1.29889	0.0937932		TRIB1	1.00379	0.00295904		CABIN1	0.611969	1
ARL15	-1.20016	0.0954938		GLDC	3.34567	0.00295983		CCDC85C	0.638936	1
HSBP1L1	1.198	0.0957957		ZNF117	1.4329	0.00298122		TNNC2	-1.85292	1
NCOA7	0.795783	0.0959806		TSPAN6	2.42367	0.00300533		SLC25A10	1.17596	1
TAOK1	-1.2316	0.0972009		IL19	4.9831	0.00316812		SYF2	-0.659269	1
SPR	2.46281	0.0973103		RSAD2	4.49767	0.00319483		TMBIM6	0.132706	1
LFNG	-2.34493	0.0993483		FERMT1	0.894933	0.00326996		SDC2	-1.21313	1
EXOSC3	1.39594	0.0997101		CNP	1.38987	0.00328543		SKIV2L	0.905875	1
EEPD1	-2.44047	0.099868		PUM1	-1.31524	0.0033238		CXorf56	-1.11041	1
CLIC1	0.503176	0.100469		ANKRD11	-1.33029	0.00343494		PSCA	-2.04556	1
PIK3R1	-1.5744	0.102099		ZCCHC10	1.0779	0.00347864		CDON	-0.936867	1
PFDN4	1.18888	0.10219		MS4A6A	1.49767	0.00349095		AGO4	-0.642634	1
ZNF609	-1.21213	0.103916		FUNDC2	1.45138	0.00349206		MAP3K9	1.28224	1
CNN2	0.529854	0.104172		SLC15A1	1.17574	0.00352728		FHL1	-1.09455	1
DSG2	1.62134	0.104434		FAM71E1	1.91271	0.00357619		IL1RN	-0.443816	1
C18orf32	0.980108	0.104594		DDX17	-0.857494	0.00358734		SLC44A5	1.20237	1
DAAM1	-0.744425	0.105375		BRD1	-2.04665	0.0037029		DHRS7	0.576652	1
TTTY14	0.47503	0.105512		TMEM245	-1.39362	0.00373227		ATP1B3	-0.311627	1
ATF4	0.525265	0.105697		IGF1R	-1.32011	0.00379161		HEBP1	-1.18549	1
IL24	2.63634	0.10601		H2AFY	0.513324	0.00386449		ACTN4	-0.323249	1
PPP1R11	1.41455	0.109215		EYA2	1.94442	0.00392053		RGS2	-1.04224	1
AFF1	-1.03435	0.109331		SQSTM1	-1.09954	0.00393074		RORC	-1.56494	1
FARP2	-1.56714	0.110013		COL5A2	-1.87201	0.00397412		UBL5	0.239378	1
AC078923.1	1.82631	0.111689		PYDC1	-2.78773	0.00401691		PLCG1	0.780292	1
DGAT2	-1.15461	0.1119		GPC1	-0.978586	0.00404262		FAM229A	-1.40546	1
ALOX12B	-1.58872	0.113866		AKAP9	-1.28369	0.00404744		RPS19	-0.167533	1
FAU	0.260411	0.114243		NOL7	0.917945	0.00410726		GBP6	1.96086	1
EML4	-1.22112	0.114305		EEF1D	-0.829941	0.00423218		SPATS2	-0.492401	1
CCNYL1	1.3848	0.114596		COBLL1	1.13621	0.00430255		BCAP31	0.391555	1
MRPL52	0.600937	0.115189		SLC25A5	0.568296	0.00440633		SMAP2	0.529132	1
NUCKS1	-1.03187	0.116311		ARTN	5.17574	0.00446778		DGKQ	-1.43635	1
ANKRD44	-1.52766	0.116466		ZNF521	-3.85401	0.00447393		LRP10	0.363392	1
ST14	0.492564	0.117249		ACSF2	-3.13169	0.00449117		VAV3	-0.3945	1
SNRPB	1.02584	0.117909		VMP1	0.750857	0.00449859		NOTCH3	-0.478759	1
PSME2	0.511834	0.118266		WDR45B	0.965819	0.00451759		SP110	0.749119	1
AC010894.3	0.96257	0.119158		FBN1	-3.08479	0.00463444		AC068547.1	1.03583	1
C1orf122	0.833644	0.120364		DANT2	-3.09728	0.00464893		UBE2N	0.701672	1
DDX6	-1.0405	0.121166		FBL	-1.07112	0.00464934		MAP7	0.60417	1
ZCCHC10	0.815108	0.12217		MVP	0.939444	0.00469046		SYK	0.514608	1
PUM1	-1.08452	0.122435		ELMOD1	-4.33205	0.00475778		COPS9	0.198864	1
YOD1	-1.98257	0.1226		CBFA2T2	-1.70125	0.00476406		CFD	-0.824238	1
SFRP2	-1.91971	0.122924		NHP2	0.831408	0.00482334		TMEM156	1.62032	1
ADH5	1.07367	0.122937		LIPE-AS1	1.11232	0.00489568		AC022217.3	-1.25269	1
APOL4	2.12177	0.123051		EMP2	-0.785369	0.00492199		SEMA3A	-1.57608	1
GNB4	-1.61003	0.124569		GLO1	0.538879	0.0051911		SCPEP1	0.499006	1
PPP3CB	-1.64377	0.125459		AC011473.2	3.12327	0.00536638		ZNF662	1.23231	1
TMED9	0.583029	0.12806		TBCA	0.764316	0.00536852		ZNF503	0.57521	1
TP53AIP1	-2.23969	0.129033		CYP20A1	-1.74907	0.00539128		CEP112	-0.997252	1
DANT2	-2.84016	0.129904		NEDD8	0.50077	0.00542294		CAMSAP3	-0.86489	1
TRAF4	1.30011	0.130446		CCDC85B	-1.88011	0.00547257		UFD1	0.569562	1
EFNA5	-1.01614	0.130699		FCGBP	1.3852	0.0054802		CD79A	0.913111	1
PAX9	4.53681	0.132585		AL049629.1	4.05021	0.00578469		AP000721.2	-1.68299	1
AC018709.1	3.85873	0.133967		HNRNPUL2	-1.18559	0.00591385		AL359220.1	-1.46959	1
TMEM199	1.22365	0.134308		RASGRP1	1.15405	0.00593441		DR1	-0.543062	1
VGLL1	4.29169	0.13459		ACTR2	0.499785	0.00596643		LCP1	0.740219	1
SLC13A5	4.12177	0.134853		RPS25	-0.655199	0.0059981		RPL17	-0.358787	1
OGA	-0.89789	0.13582		TMEM43	-1.44317	0.00606793		CDKN1A	0.320552	1
MARVELD3	1.4895	0.136074		SLC39A11	-1.48322	0.00608842		HMGN2	1.26697	1
MRPL14	0.532838	0.13608		CAMKK1	-4.14619	0.00610345		MYLK	0.737946	1
AL160408.6	3.34416	0.136717		SRGAP2C	-2.755	0.00616651		KIAA1217	0.271849	1
ASAP1	-1.258	0.136758		POLB	1.17574	0.00632354		ELL2	0.359158	1
LYPD5	0.239862	0.137481		SNX3	0.641035	0.00635684		MACROD1	-1.01507	1
PSORS1C1	-2.2161	0.137978		TMEM168	-1.62516	0.00639509		FAM189A2	-1.66849	1
OSTC	1.02826	0.139953		JUP	-0.466524	0.00647661		NFASC	1.17659	1
KTN1	0.428576	0.139996		MSI2	-1.59563	0.00654729		GAL3ST4	-0.865856	1
NBL1	-0.876332	0.140024		MLLT6	-1.96561	0.00655342		AC027097.1	-1.21396	1
SIL1	-1.22293	0.140211		COL14A1	-3.59244	0.00658814		MTF1	0.654617	1
IL20RB	-0.818323	0.142428		ZC3H12C	-2.58507	0.00662105		CXCR2	1.5351	1
ZNF521	-3.5412	0.142641		AC078923.1	2.46525	0.00662817		TOMM5	0.654203	1
CAMKMT	-1.33454	0.143072		TRIM16	1.04144	0.00663311		LTB4R2	0.91647	1
AEBP2	-1.16069	0.143733		PRRC2B	-1.14283	0.00679688		FAM66C	-2.64647	1
TBC1D22A	-1.11964	0.144272		COX6A1	0.62574	0.00693961		AC118549.1	-0.697206	1
KIAA1522	0.743257	0.144567		OSBPL5	-2.19349	0.00696605		RPS27L	-0.64065	1
PUM2	-1.11491	0.144599		AC011473.4	2.31325	0.00705529		RINL	3.18326	1
ANKHD1	-1.00193	0.144653		MTF1	1.1992	0.00709808		GSTA4	0.588487	1
TET3	-1.33766	0.145266		AKIP1	1.5492	0.00719475		ZDHHC21	0.557348	1
STOX2	-1.49294	0.14724		TINCR	-1.21128	0.00734795		GOLGA8A	0.610367	1
ANXA9	-1.83976	0.147251		FAM49B	0.847938	0.00768969		YBX3	-0.285616	1
WDR1	0.473435	0.148141		CREBBP	-1.48546	0.00778105		MOCOS	1.27637	1
TRIM11	1.27849	0.148316		STRAP	1.03581	0.00785471		PPA1	0.589641	1
TAP2	1.0619	0.148894		SH3PXD2A-AS1	2.26321	0.0079503		ALDH9A1	-0.674041	1
GRPEL2	1.36688	0.15002		SH3D21	2.17574	0.00795547		SUSD4	2.79094	1
RBM38	1.3253	0.152298		CELF2	-1.66161	0.00796085		GNG12-AS1	-0.927411	1
SETD5	-1.16428	0.152552		CYC1	0.80696	0.00804154		IL12RB2	1.20081	1
TMEM19	-1.45943	0.153716		SPIN4	2.38219	0.00810626		SCRN1	0.955793	1
ID4	-4.59248	0.154389		PC	2.31325	0.00820246		TMPRSS11F	1.86133	1
ARPC5L	0.517782	0.154522		OAS3	2.17574	0.0084895		ABHD17C	0.841244	1
JUN	0.809332	0.155852		TIMM8A	1.97221	0.00851749		NOP56	0.523956	1
LAMB2	-1.77376	0.157046		PGF	1.54498	0.00856299		FDFT1	0.338812	1
DENND4C	-1.45392	0.157725		NCOA4	0.688555	0.00877998		CPLX3	1.75441	1
RNF167	-1.09641	0.157936		IGF2BP2	1.3187	0.00883473		PRC1	-1.12006	1
LBR	1.00988	0.158646		MRPL32	1.57002	0.00888144		RUNDC3A	1.28663	1
ADA2	-1.44213	0.159639		NIPBL	-1.1687	0.0089001		SLC4A11	1.62032	1
HES1	0.729452	0.159885		TNFSF12-TNFSF13	3.34567	0.00915488		CSMD1	-1.15248	1
TM9SF2	0.455395	0.164386		CCDC8	3.26321	0.00921181		UHRF2	-0.852917	1
NME1-NME2	0.307444	0.164869		MSRB2	1.66117	0.00921406		CCDC85A	-1.56494	1
FBXO6	1.33517	0.167603		TRIM14	1.66117	0.00927526		PC	1.29683	1
SLC25A5	0.453645	0.167736		PKIA	-2.95942	0.00933373		LTB	1.25833	1
PTPMT1	1.18736	0.168831		CCSER1	-2.33733	0.00944661		TMEM254	-0.567515	1
DLEU2	-1.53358	0.169132		SNRPD1	0.937878	0.00955718		IRAK3	1.32699	1
ADAM9	0.832262	0.16998		SCRN1	1.38725	0.0097344		FAHD2B	-1.29395	1
ZNF706	0.616241	0.170209		KLHL29	-2.78509	0.00991081		KIAA0895	-1.71156	1
ZNF652	-1.12242	0.171267		MKLN1	-1.71588	0.00991659		NCOR2	-0.436472	1
APOPT1	0.951844	0.171317		AC005165.1	-5.16411	0.00995127		CEP19	4.18326	1
PDAP1	0.840199	0.171393		CYTH3	-1.73471	0.00998135		CREBRF	-0.723634	1
ACTR3	0.433059	0.172331		PIK3C2B	-1.98018	0.0100031		FST	-1.45299	1
FAM49B	0.576607	0.175782		WRN	-4.28369	0.0100436		KIF21A	-0.984162	1
CDKN2A	1.67816	0.179076		OSBPL8	-1.4425	0.0100591		RPL22L1	0.398479	1
SEM1	0.255562	0.17951		AGO4	-1.91941	0.0101433		FMNL2	0.341071	1
H2AFY	0.40466	0.181011		OTUD1	-2.73115	0.0102069		RACK1	-0.175736	1
ATP6V1D	0.639268	0.187021		IRF6	-1.0423	0.0102477		SUCO	0.638936	1
PHACTR1	-3.12616	0.187138		IFIH1	1.79241	0.0102711		ACOT7	0.371714	1
LONRF1	-1.94739	0.187233		PPP1R13B	-2.08412	0.010281		DSTN	-0.305752	1
NSG1	-0.762634	0.193044		OLAH	4.17574	0.0103999		IGSF9	-0.836402	1
RAMMET	1.85873	0.194158		RBM3	0.482207	0.0104304		CSNK1G2	0.606946	1
FARS2	-1.39571	0.194728		KLF7	0.925199	0.0105561		MOXD1	0.537789	1
NDUFA2	0.533275	0.197254		ARHGEF26	-3.42417	0.0107429		FBXO33	-0.859222	1
CDCA7L	-3.92263	0.198048		AXL	-2.64444	0.0108024		RSL24D1	-0.504428	1
NDUFA6	0.619982	0.20264		ASH1L	-1.10887	0.0108138		ALOX5	1.03195	1
CTSH	-1.22752	0.206494		ARHGAP29	-3.46811	0.0108276		LRRC2	-1.4606	1
TMEM184A	0.579242	0.209713		TNXB	-2.38497	0.0109896		GJA1	0.259236	1
CAPG	0.384803	0.210992		USP40	-1.76571	0.0110048		LANCL1-AS1	-2.43145	1
GRHL2	-1.33036	0.211487		NFX1	-1.56722	0.0110704		AC010636.2	-1.22613	1
PNISR	-1.20016	0.212671		PCBP1	0.516398	0.0112351		TCF25	-0.485546	1
FAM84B	1.36688	0.213058		RPS10-NUDT3	0.377279	0.0113702		AC123777.1	-2.33834	1
PLXNB2	0.834606	0.214316		EBP	1.19282	0.0114356		GOLT1B	-1.01112	1
TMEM86A	-2.32302	0.217369		CAPN1	0.640192	0.0116462		FAM95C	-1.53099	1
MBD3	-1.44047	0.217395		HOOK3	-1.18133	0.0116609		ERC2	1.83358	1
CUL9	-2.05542	0.218707		EBF1	-2.82426	0.0117046		AC008764.1	1.17427	1
GSDMC	0.819979	0.219444		PSORS1C2	-3.17475	0.0117774		MAP3K14	-0.652035	1
SERPINB11	1.55473	0.222302		MPHOSPH8	-1.44201	0.0118544		NDUFB9	0.301283	1
UTY	-1.65082	0.226569		CASZ1	-1.39411	0.0118892		FBXO4	2.57754	1
PLD1	-1.14475	0.228864		ZNF430	-2.21199	0.0120531		LRCH3	-0.757582	1
TM4SF19-TCTEX1D2	1.95184	0.230397		MAPRE2	-3.14619	0.0120593		TTC39B	0.518063	1
DNAJC8	0.91645	0.230698		AC091167.2	1.23803	0.0120791		TTC37	-0.694965	1
CALHM6	2.01074	0.231917		LAMA2	-3.10437	0.0121424		TNS4	-0.397328	1
RPS3A	0.237978	0.232944		WISP3	3.31325	0.0123319		ASH1L	-0.427678	1
SNRPD3	0.526753	0.234402		HMGA2	3.11434	0.0126798		NRP2	1.66063	1
CCT5	0.702055	0.236542		HOXA-AS2	3.05021	0.0127019		PGAM5	1.08456	1
SLC27A1	-2.71617	0.238204		MUC20-OT1	0.841912	0.0127141		CDKN2A	3.14144	1
TNRC18	-1.22956	0.240033		DPP6	-4.10966	0.0128741		UQCR11	0.319264	1
ACAP3	-1.64073	0.24022		ATXN1	-1.30506	0.0129137		CAPNS1	0.446958	1
SERPINB5	0.289646	0.240406		VPS53	-1.51884	0.0129473		GSDMC	0.522122	1
CCND3	-1.37614	0.242699		WEE1	-2.7034	0.0131311		ATP5F1D	0.365349	1
CTSF	-2.95505	0.244076		AC000093.1	-2.13505	0.0131542		CTNNAL1	-0.730298	1
LGR4	-1.45943	0.244787		ROBO2	-2.08896	0.0134937		AVEN	0.695243	1
ATAD2B	-1.58278	0.246032		KRT77	-3.69873	0.0136777		ST6GALNAC1	3.0236	1
KIAA1217	-0.742332	0.247716		UBE4B	-1.39273	0.0137491		PDLIM4	-1.03092	1
JAG2	-1.99623	0.24976		RNF39	-3.36342	0.0137825		HSBP1	0.369642	1
CXADR	-0.674698	0.251396		MZT2B	0.353741	0.0138684		SEMA5A	-0.68939	1
SMAP2	-1.36366	0.25196		XG	-1.43756	0.014029		GRIN2A	-1.90022	1
APOD	-3.7486	0.257675		RFX2	-2.40922	0.0140632		LINC02345	-2.60899	1
RPS6	-0.275739	0.257803		PSMA2	0.81819	0.0144949		CCDC26	1.32076	1
DIAPH2	-1.20794	0.258622		STARD4	4.87618	0.0146561		TP53INP1	0.638936	1
GLDC	1.76813	0.259106		PPBP	4.87618	0.0146561		CNTN3	-1.94603	1
GBP3	1.6072	0.259491		LINC01091	-3.07219	0.0146567		SPOP	-0.471346	1
HSPH1	0.61311	0.260391		CXCL8	4.9831	0.0146569		NFKBIA	-0.515269	1
DAPP1	0.938169	0.268461		UBE2Q2	1.08162	0.0147175		ARNTL	-0.689251	1
SLURP1	-1.02411	0.268986		SGK3	-1.94859	0.0151366		FRG1	-0.525088	1
CEMIP	-3.22696	0.272212		CALHM6	3.23464	0.0153128		NAP1L1	-0.405031	1
MMP2	-1.36856	0.277428		ANKRD35	-1.37445	0.015471		PDE4DIP	-0.745329	1
AL513165.2	0.974015	0.277555		MCF2L2	1.95335	0.0155469		TPM1	0.661132	1
CD274	2.2473	0.281155		MAGI2	-3.71503	0.0156044		FBXO10	1.5279	1
MXI1	-1.04474	0.281647		SRGAP2B	-3.48722	0.0157617		CDKAL1	-0.497907	1
JMJD1C	-0.957276	0.282119		SLC25A48	-2.86239	0.0160075		RAN	0.353214	1
MKLN1	-1.3684	0.282645		ASAP1	-1.48377	0.0161143		ZNF704	-1.05138	1
NPL	-2.26366	0.283905		UNG	-2.73115	0.0163221		TRIM14	1.14708	1
PPP2R3A	-1.16296	0.285145		CKMT1B	1.31325	0.0164285		NDUFAF8	0.414376	1
UBB	-0.650821	0.285691		PHYHIP	-4.01408	0.0165652		CNTNAP3B	-1.03484	1
MARCO	3.12177	0.289728		BAG3	0.625908	0.0165764		AC011447.3	-1.5627	1
FRMD6	-0.776806	0.291417		PTGER3	-2.59685	0.016705		NEBL	-0.315402	1
UBE2D1	1.03213	0.293128		SLC16A1	1.32512	0.017447		CDKN3	-1.559	1
DPYD	0.582499	0.295692		TRIOBP	1.12683	0.0177411		ULK1	-0.412383	1
TTC3	-1.28886	0.302778		NCBP2	1.04701	0.0179229		NR3C2	-1.29395	1
TAX1BP1	0.654933	0.307635		APBB2	-1.94764	0.0179842		MTHFD1L	0.798512	1
MEGF9	-1.61003	0.31247		TJP3	2.24974	0.0183982		HYAL4	4.14144	1
ACSL3	0.759199	0.313682		TNS1	-2.21199	0.0185005		PRKCQ	2.05397	1
BRAF	-1.24436	0.318287		MLLT3	-2.35824	0.0187519		TSPOAP1	-1.94603	1
HOOK3	-0.987614	0.320388		SGMS2	1.37368	0.0187997		FILIP1L	-0.910403	1
PALLD	-0.792984	0.320844		ALAS1	2.09328	0.0188912		NECTIN4	-0.624811	1
AL355312.4	0.686832	0.321544		SH2D5	3.63517	0.018904		TRPM1	-0.946027	1
WNT4	-2.12616	0.325284		LGALS9	2.46525	0.0190074		UBN2	-0.706356	1
MRPL51	0.643524	0.325752		RNF141	0.740527	0.0191031		ADIRF	-1.13045	1
GATM	-1.373	0.32765		PROS1	-2.00805	0.0191779		BLOC1S4	1.2239	1
RPL11	0.11236	0.32884		MIRLET7BHG	-1.76571	0.0193427		PTPN21	-0.865295	1
ABCA1	-1.48704	0.329098		RB1CC1	-1.47899	0.0202199		DEFB1	0.360463	1
ALOX5AP	1.10617	0.330785		MRPL33	0.764316	0.0203346		AC145422.1	-2.23553	1
SNX6	0.637058	0.332951		WDR70	-1.621	0.020663		GATAD1	-0.993855	1
TRPM7	-1.33015	0.333843		TMEM258	0.798105	0.0208969		CDCA5	-2.09803	1
MOXD1	-2.36205	0.338708		SLC46A2	-3.28369	0.0210134		IRAK2	1.1644	1
PTBP3	0.436084	0.338917		AR	-4.10966	0.0211234		SRSF7	0.590474	1
SNRPF	0.647838	0.343978		QKI	-1.41455	0.0214183		STXBP5-AS1	1.79094	1
VASN	-2.2161	0.347452		ACKR2	2.39813	0.0214993		ATAD3B	1.15831	1
CELF2	-1.40548	0.347626		CDV3	0.674438	0.0221179		TJP1	0.48128	1
CMAS	0.981109	0.350408		ALCAM	-2.32251	0.0221572		PPP1CB	0.304669	1
PDGFC	-3.31564	0.352003		ZNRF3	-2.12543	0.0224461		KLHDC2	-0.758941	1
NFATC1	-3.27055	0.352647		PSMB2	0.540828	0.0229079		ATP5PF	0.377069	1
ABCA12	-1.13053	0.353277		MALAT1	-0.171065	0.0229325		TRPM7	-0.462858	1
MRPL13	0.720152	0.355273		TRAPPC3	0.651583	0.0232553		KRT78	0.742559	1
NHSL1	-0.932257	0.357529		ACP1	0.964238	0.023634		RSRC1	-0.660624	1
TRIR	0.539974	0.359167		TUBG1	1.80023	0.0236754		RAD18	-1.34196	1
SLC12A4	-1.95018	0.359968		GRPEL1	1.35471	0.0237164		CBFA2T2	-0.529102	1
TNS1	-1.82309	0.360336		PLEC	-0.935419	0.0239041		CENPP	-0.479561	1
MINK1	-0.967236	0.361988		FLOT1	1.26689	0.0239606		B3GNT8	1.65884	1
ARF4	0.678535	0.365307		CRTAP	-1.67364	0.0244436		LST1	0.992573	1
CCDC51	1.58411	0.365476		ARL2	-1.54536	0.0245836		VSIG8	-1.36106	1
MAP3K14	-2.04012	0.366557		MYO1D	-1.28696	0.0249374		HSPB8	0.536036	1
CDC42SE1	0.721485	0.368995		UBXN7	-1.88776	0.025008		SLC26A9	2.05397	1
ARL2	-1.24017	0.372089		ATXN7L1	-1.81878	0.0252395		EVA1C	0.772997	1
SYNE2	-0.971218	0.37671		COL21A1	-3.64869	0.0254508		SMAD4	-0.695483	1
UST	-2.48873	0.378642		VPS25	1.28468	0.0256262		RNF39	-0.784746	1
DDIT4	0.580199	0.382011		ZC3H13	-1.91172	0.0257033		RFC1	-0.663627	1
SRRM2	-0.678336	0.382598		NDUFC2-KCTD14	1.07265	0.025896		LCE3A	3.26343	1
KLF7	0.830003	0.383162		ABCA5	-2.10966	0.026301		RPLP0	0.144206	1
CERS6	-1.36795	0.383582		CUTC	1.2255	0.0264733		RBPJ	-0.552154	1
TMEM131	-1.09324	0.386432		RBPJ	-1.34083	0.0269423		RPTN	0.968243	1
TEX2	-2.09122	0.387704		POLR2F	0.80896	0.0273657		AKR1C1	-1.09042	1
IVNS1ABP	-0.931342	0.393223		PARK7	0.756028	0.0273903		ERG28	0.5394	1
LIMCH1	-1.49176	0.393588		LCORL	-2.10719	0.0280536		LCE5A	-1.10215	1
ANKRD13C	-1.53644	0.400079		GSDME	3.26321	0.0283578		CYB561	-0.804671	1
BIRC6	-1.06063	0.409895		TSHZ1	-3.55218	0.0284545		PTPN14	-0.424772	1
TM7SF2	-1.03128	0.418722		RPL17	0.341356	0.0284588		ZFY	-0.915653	1
PDLIM7	1.35125	0.419167		DLG5	-1.54211	0.0285257		LINC00667	-0.723634	1
AP3S1	0.883364	0.419645		FNIP2	-1.60075	0.0291296		ADAR	0.419078	1
BTAF1	-1.95352	0.420359		SH3GLB1	0.776335	0.0291517		SNAP29	0.608004	1
UBTF	-0.98443	0.428691		MCAM	1.59078	0.029524		PSMA5	0.684024	1
SPRY1	-2.48873	0.43322		SH3BP2	-1.42182	0.0295289		GYG1	0.872135	1
ARPC5	0.440981	0.437023		OSTC	1.08828	0.0295527		TNRC6A	-0.454846	1
CAB39	0.434927	0.445989		MRPL52	0.745108	0.0299369		PDPN	0.994267	1
ACAP2	-1.13427	0.448632		MMP2	-1.80698	0.030107		FBL	-0.472267	1
CASP1	0.972391	0.449469		TIGAR	1.60105	0.0301143		AKAP13	0.166971	1
ARL4D	0.722162	0.450539		RAB7B	-1.41696	0.0303065		MT-ATP8	-1.09803	1
MFSD12	-1.30551	0.451857		UBL3	-1.63161	0.0305335		RUFY3	-0.468928	1
MRPL18	1.13864	0.45191		DYRK1A	-1.29886	0.030733		VSNL1	0.620138	1
DYRK1A	-0.931747	0.454847		EPB41	-1.51409	0.0309706		INPP5A	-0.700616	1
BNC1	0.913661	0.455596		CPEB3	-1.73115	0.0310007		CKMT1A	0.603312	1
ZNF131	-1.57867	0.456178		STX12	0.77815	0.0312855		AC124312.1	-0.646466	1
HMG20B	-1.33313	0.456704		NCALD	-2.99418	0.0318639		PIK3C2B	-0.74899	1
ATP2B4	-0.823283	0.461776		MAP3K2	-1.49982	0.0325151		DYNC1H1	-0.321995	1
MARK4	-1.23578	0.46179		GARS	0.731753	0.0326586		PFKFB2	1.10128	1
APOL6	0.757886	0.46579		FDFT1	0.672632	0.0329925		GALNT18	0.632912	1
MANSC1	1.13688	0.468886		BIRC6	-1.24632	0.0330898		SDHA	-0.844147	1
SGK1	-0.729627	0.469765		HFM1	-1.5194	0.0332608		ARHGEF26	-0.791052	1
EPHX3	0.505713	0.470095		RINL	3.87618	0.0339343		PABPC1	0.126466	1
IGHA2	-1.33343	0.471672		OCIAD2	1.05418	0.0339866		GIT1	-0.996653	1
CLASP2	-1.27776	0.472235		SYT17	-4.95354	0.034283		LSM14A	-0.509022	1
CNST	-1.97174	0.47239		COA6	1.44493	0.034578		IL2RG	2.0896	1
TINF2	1.25607	0.473152		ZEB2	-2.10312	0.0349624		TMBIM1	-0.526002	1
PAIP2	0.781145	0.476855		HIST1H2AC	1.1152	0.035277		NSF	0.457973	1
RAPGEFL1	-1.04481	0.477214		HSPB1	0.189247	0.0353433		RALB	0.545362	1
CAPZB	0.401877	0.479917		TIMM10	1.38874	0.0353669		JMJD7-PLA2G4B	0.512264	1
GSTO2	-2.52209	0.486966		HNRNPK	0.373751	0.0355827		VNN3	3.86133	1
AC003991.1	3.3848	0.48741		YWHAH	0.764316	0.0368291		CYP4F2	4.00817	1
NDUFB7	0.364442	0.495697		EPPK1	-1.51392	0.0373708		SPTSSA	0.631031	1
SYTL5	2.99624	0.495758		PHACTR1	-3.18181	0.0374289		SAR1B	0.428369	1
RND1	2.99624	0.495758		SLC2A4RG	-1.45523	0.037859		AC004076.1	-1.14306	1
WNT11	1.61481	0.499733		ATP5MF-PTCD1	2.94128	0.0382443		NELFCD	-0.825275	1
TGFBR2	-1.28082	0.513993		BCL6	-1.34027	0.038457		RUNX1T1	-1.33649	1
OSBP2	-1.97339	0.52046		CTSS	1.3408	0.0388916		TMEM79	0.267291	1
GCLC	-1.98104	0.521636		ARPC1A	0.783425	0.039063		FGD6	-0.599749	1
HIST1H3E	2.70673	0.523107		PPP2R3A	-1.27652	0.0391996		MAB21L3	-1.10357	1
FGF11	1.26117	0.531389		CAPZB	0.500121	0.0394726		TBC1D8	0.777912	1
CHKB-DT	2.36278	0.532531		SHISA5	0.993539	0.03949		CRY1	-1.02695	1
ARRDC3	0.929124	0.532927		DOK4	-1.54141	0.0395581		TUBB6	0.390698	1
PFN1	0.310036	0.540951		TNRC6A	-1.39917	0.0398178		WDR19	-0.972499	1
SPRR5	-2.84402	0.542147		PAQR5	1.67824	0.0407884		SIPA1L2	0.767669	1
ZNF330	1.30818	0.544046		BTBD9	-1.27843	0.0409241		GCNT2	-0.830549	1
RNF181	0.729452	0.550974		C16orf74	1.42085	0.0409352		DHRS3	-0.326299	1
RAB14	0.767485	0.554049		DYNLL2	-1.55656	0.0411587		CEP295	-1.18307	1
FAM83G	-0.917759	0.555134		SBDS	1.27132	0.0412409		SRGN	0.892692	1
GAS2L1	-1.37008	0.555591		DGKA	-1.32676	0.0416657		GNG12	-0.454977	1
CD1A	-4.33766	0.560643		VPS8	-1.50544	0.0420503		C22orf46	1.28279	1
DYNLL2	-1.28598	0.57081		AC006581.2	1.59078	0.0423473		SHISA5	0.550709	1
PAIP1	1.27377	0.571136		HSDL2	-1.62423	0.0424457		NPAS2	-0.598103	1
ARSF	-2.28762	0.574185		PARD6G	-1.53024	0.042724		SAA1	1.5134	1
KREMEN1	-0.94815	0.576844		PAQR7	-1.82426	0.0429331		CAPS	-1.7303	1
ACPP	-1.71819	0.581065		VEGFA	1.70299	0.0436596		KLHDC10	-0.562979	1
GLRX3	0.661135	0.585657		RAP2B	1.47913	0.0440728		RAB3D	0.424708	1
EHD2	-1.1065	0.589851		MAP2	-1.65796	0.0442897		TAOK1	0.413471	1
PTPN12	0.681196	0.59339		FHL2	1.13875	0.0443002		HSPH1	0.549576	1
MAP4	-0.690629	0.601208		KIT	-4.14619	0.0443023		FAM222A	-1.43145	1
QTRT1	-1.48027	0.612498		SLC44A1	-1.46924	0.0445318		N4BP3	-1.23143	1
RPS20	-0.386341	0.619639		THRB	-1.37583	0.0445932		TNFRSF25	-0.705018	1
FRMD4B	-0.892505	0.622715		TNRC18	-1.47826	0.0447088		SLC1A5	0.598294	1
ATP5PB	0.639753	0.623247		NECTIN1	0.556014	0.0456844		IKZF3	1.00335	1
SESN1	-1.68559	0.628594		LRRFIP2	-1.06796	0.0460476		PSTPIP2	0.536125	1
DNMBP	-1.22122	0.62984		WNT11	2.83871	0.0464801		NUDT8	0.70213	1
GRAMD2B	-2.33766	0.631209		STYK1	2.82782	0.0466484		VAMP2	-0.715543	1
RPL10A	0.218826	0.637069		DNPEP	-1.9752	0.0470932		ING4	-0.682992	1
EBF1	-2.17591	0.640235		LUC7L3	-1.25235	0.0475591		CASK	0.33092	1
NFATC3	-1.09843	0.646866		AC027644.4	-1.0519	0.047856		VEPH1	-0.946027	1
MRPL57	0.789194	0.649233		AC005392.2	4.87618	0.0481827		TM9SF2	-0.331397	1
CHD3	-1.37393	0.653083		AC024592.2	5.17574	0.0481852		SPATA6L	1.21151	1
CLDN4	0.516907	0.654267		KANK1	-0.731148	0.048331		CAP1	0.375901	1
PBDC1	0.963071	0.654473		SRPX2	1.94626	0.0487146		ZYX	0.823854	1
FCGR3A	1.6812	0.654639		TOP1	0.827819	0.0491595		TFAP2B	-1.27465	1
SRGAP3	-2.27911	0.659776		L3MBTL4	-2.42912	0.0493203		ABCA8	-1.69605	1
ATP5MC2	0.449608	0.662339		HLA-C	0.304148	0.0493214		REV1	0.656858	1
ZC3H13	-1.49026	0.663139		LHFPL6	-2.4777	0.0493259		SIRPA	0.405446	1
MUCL1	-2.1032	0.669008		RPS15	0.189892	0.0493828		ING5	-0.899232	1
FRMPD1	-3.27055	0.670637		ATP13A3	1.31067	0.0499871		GREB1L	-1.61161	1
SRGAP2B	-3.18809	0.67186		PSMA4	0.658343	0.0519096		EFS	-0.798596	1
AP006621.4	1.70673	0.674179		SNED1	-2.4777	0.0529966		KANK1	0.399223	1
DDB2	-1.82725	0.676607		TMEM30A	0.785158	0.0530231		CASP1	0.814786	1
SSH1	-1.97416	0.678071		BAZ2B	-1.35953	0.053612		BBS2	-1.03814	1
ABCC1	-1.24621	0.692578		GRAMD2B	-2.63161	0.0541527		FBXO21	-0.912474	1
ABLIM1	-0.62639	0.709189		WASF2	-0.953155	0.0542395		MET	-0.818915	1
ABLIM3	2.70673	0.720517		ANKRD29	1.39813	0.0563483		GADD45GIP1	0.249941	1
NOL12	1.61157	0.720667		NOP16	1.28266	0.0566417		SRPRB	0.393026	1
AC135050.2	1.33589	0.722111		LCE1E	-4.18181	0.0569167		MYL12B	0.224171	1
ACADM	1.19577	0.723064		DYM	-1.53121	0.0569418		PCGF5	-0.480803	1
WRN	-3.71112	0.723216		MRPL17	1.14537	0.0570442		AC011374.1	-2.75338	1
TTC17	-1.23053	0.725763		TMPRSS11F	2.27528	0.057139		HDDC2	-1.01237	1
UCHL3	0.517997	0.729227		TRAF4	1.43208	0.0574165		CCDC65	-1.49146	1
CHCHD5	1.15348	0.738079		QPCT	-2.58676	0.0578544		C9orf84	2.2438	1
XKRX	-2.64377	0.741018		HIST1H1C	2.28266	0.0585944		TLE3	0.268824	1
OSBPL5	-1.89318	0.744827		TEPP	3.91271	0.0587703		ADA2	0.649583	1
SMPD1	-1.93268	0.746164		KANSL1	-1.2084	0.0589782		ZNF264	-0.580155	1
KCTD11	-1.93506	0.747155		CORO1C	-1.12911	0.0592708		AMMECR1	0.365332	1
NFE2L3	-2.17285	0.750894		CCT4	0.734667	0.0593457		TIMM8B	0.27697	1
ACE2	2.12177	0.751479		ANKRD65	3.26321	0.0604972		DDX21	0.31627	1
TACC1	0.596927	0.752363		CFD	-1.89315	0.0607726		IL20RA	-0.450289	1
ZC3H12C	-2.08335	0.758677		FAM172A	-1.19437	0.0608204		FKBPL	1.33408	1
NISCH	-1.42913	0.760259		PPP1CB	0.464291	0.0610018		MCTS1	0.587711	1
ATXN1	-1.0836	0.761545		EPS8L2	0.631919	0.0610061		EIF3B	0.32637	1
OSTF1	1.00744	0.761877		SDCCAG8	-1.69873	0.0616358		CAPZA1	0.291013	1
AC018413.1	3.25927	0.781276		CAMK2N1	2.36017	0.0618372		OTUD6B-AS1	-1.05706	1
SULT1B1	3.12177	0.783656		PSTPIP2	0.842319	0.0621166		A4GALT	-1.94603	1
NIFK	0.891471	0.796735		RAD9A	-1.48137	0.062703		DNAJB6	0.321584	1
SPINT1-AS1	0.828987	0.797762		CSNK1G2	1.03634	0.0641304		PKD1	-0.484123	1
DLGAP4	-1.10062	0.797833		ASAP3	-1.61185	0.0643561		RTF1	-0.535651	1
OXR1	-0.99797	0.800758		SPEN	-1.81361	0.0644481		RSRP1	-0.490228	1
ATP2A2	0.454574	0.808677		MED8	1.12765	0.0648843		NR1D1	-1.53099	1
FGF22	-3.59248	0.821091		NTRK2	-2.69873	0.0649098		SLC2A1	0.161706	1
METTL8	-1.37573	0.823372		MITF	-3.08729	0.0658844		MXRA8	-0.73744	1
INO80C	1.0932	0.824105		SOX7	1.17574	0.0666392		TKT	0.553868	1
MFAP3L	-2.01871	0.826383		MFAP3L	-2.43092	0.0671489		SOX4	-0.677411	1
TLDC1	0.872409	0.827269		KRT23	-1.91172	0.0675593		HDAC9	-0.839898	1
ARL4A	-1.69244	0.832626		HIBADH	-2.42119	0.0678048		CTNNBIP1	-0.304227	1
CFH	1.10547	0.836149		FBXL7	-2.66556	0.0688577		MRPL20	0.466064	1
NF1	-1.56328	0.837592		DICER1	0.853814	0.0693269		SERINC2	0.469011	1
WDR66	0.969766	0.840378		FURIN	1.02374	0.071238		NELL2	1.11056	1
PLLP	-2.65434	0.842086		ACVR2A	-1.89137	0.0715492		CPEB4	0.353779	1
PDP1	1.35881	0.842759		RGMB	-2.54046	0.0716285		GPN1	-0.791698	1
CNKSR1	1.79984	0.844101		NPR3	-4.91172	0.0719096		TMEM41A	-0.452987	1
XKR6	-1.43405	0.860957		HAL	-1.59798	0.0725055		CLK3	-0.93076	1
PLA2G4F	-1.25134	0.860994		ADAMTS9-AS2	-4.09104	0.0727276		NDRG4	0.925459	1
BANF1	0.921236	0.863314		TEX41	-4.10966	0.0727287		PTPRC	0.612464	1
DSTYK	-1.40701	0.863961		TIMP1	-1.62262	0.0728731		SNN	1.31271	1
IGFBP5	-2.06806	0.869244		FAM160A1	-1.11863	0.0728865		MAPT	-0.902305	1
RALA	0.501358	0.890579		MACROD1	-2.56572	0.0738041		ZCCHC14	-0.763163	1
SOX9	1.18888	0.894524		MICAL2	-1.63952	0.0739174		C1orf198	-0.870476	1
CORO1C	-0.943898	0.902368		TBCK	-2.25052	0.0752731		MICA	-1.30217	1
MCU	-1.51332	0.906085		IL20RA	-1.51567	0.0758622		KLRG2	-1.559	1
CACNB2	-2.33766	0.909404		ABI3BP	-3.42417	0.0763863		TMEM18	-1.05164	1
PA2G4	0.407171	0.910734		LENG8	-1.40922	0.0767525		FBLN5	-1.33597	1
C11orf58	0.533539	0.915468		TMEM199	1.54771	0.0779297		ARL5A	0.265802	1
NDE1	-1.8707	0.919525		YWHAG	0.689214	0.0810198		TOP2A	-1.03274	1
YIPF4	-1.11527	0.921435		ANK2	-2.77845	0.081873		ALG11	-1.23143	1
GJB5	0.735878	0.927965		IRF7	1.26885	0.0824856		BAZ2B	-0.530017	1
NANOS1	2.26616	0.929235		ERBIN	-1.05206	0.0834109		RIMS3	1.41472	1
AC016831.7	-1.17428	0.935265		AP2B1	-2.03071	0.0835773		AFMID	-1.03914	1
KIT	-3.55066	0.936388		ATP5F1B	0.427432	0.0838806		NUMA1	-0.500699	1
PTP4A2	0.438028	0.938813		HTRA1	-1.70396	0.084048		FAM20A	0.977738	1
AADAC	-4.59248	0.939136		PIK3R1	-1.71627	0.0847799		FCGR3A	2.3019	1
CABLES1	-2.66483	0.95349		OSBPL1A	-2.00483	0.0848068		SLAMF1	2.3019	1
SDHC	0.697271	0.960543		CDKAL1	-1.36528	0.0848423		CYBB	0.783326	1
HSD17B2	2.18888	0.964369		KMT2A	-1.39501	0.0850103		HLA-DQA1	0.572593	1
CENPW	2.2213	0.973404		ACER1	-2.91172	0.085098		DNAJC15	0.414721	1
LINC02323	2.89938	0.97573		RNF167	-1.27564	0.0855856		AC117386.1	2.19148	1
ZNF788P	-3.29327	0.976571		FARP1	-2.9258	0.0856925		AC128688.2	-1.84649	1
HBA1	2.12177	0.998717		ADGRF4	-1.66076	0.0869974		KMT2A	-0.506206	1
ZNF503	0.799841	1		FER	-1.25116	0.0875652		PWAR6	-2.43145	1
NINJ1	-2.65959	1		ZNF131	-1.77673	0.0875783		TSR2	-0.777904	1
ULBP2	2.41128	1		CCL20	3.17574	0.0876889		CRISPLD2	0.507431	1
SUCLA2	0.959881	1		CDK19	-1.58099	0.0877268		FASTK	-0.617605	1
SUN1	-0.940843	1		LSM14A	-1.23756	0.0881053		AL450442.1	-1.68299	1
SNX9	-1.48638	1		PGAP1	-1.64738	0.0888053		KLK1	-1.14766	1
LINC00221	-1.74972	1		GGA2	-2.03631	0.0899481		ADIPOR1	0.4244	1
NRG1	-1.60941	1		UVRAG	-1.61867	0.0899486		TMEM74B	-1.53099	1
PTK7	-1.63593	1		MAP4K3	-1.49982	0.0903646		PBDC1	-0.718616	1
BMPR1B	-3.60615	1		STXBP6	-4.755	0.0919465		GHR	-0.889443	1
CAMKK1	-3.44809	1		DNASE1L2	-4.86865	0.0919859		OLFML2A	-0.892255	1
LIPM	-4.67265	1		NIFK	1.17574	0.092011		SLA	0.757256	1
RBL1	-2.67524	1		UBN2	-1.95137	0.0926171		FAIM2	2.91195	1
SIDT2	-1.95796	1		RPS4Y1	-0.882697	0.0930874		SPPL3	-0.308758	1
PLSCR3	0.84875	1		PLXNB2	0.95335	0.0939058		FCN1	2.55647	1
B3GNT7	3.53681	1		FMN1	-1.53208	0.0942054		PSMB9	0.691403	1
PCSK5	1.36688	1		VPS36	-1.15562	0.0946098		MAP4K5	-0.639819	1
PRELP	-2.97626	1		WNT2B	-2.50233	0.0950339		TOX	1.17427	1
FMO1	-2.9006	1		GAMT	-2.06527	0.0953882		COL3A1	-0.430067	1
SOX21	-2.80897	1		TMEM33	0.829092	0.0956885		ANLN	-1.12436	1
EPSTI1	0.818577	1		SGK1	0.961148	0.0961054		TSEN15	0.933119	1
ING2	1.3848	1		TUBA1B	0.553974	0.0963086		FBXL6	1.43864	1
LINC01876	-1.35482	1		DNM1	-2.39194	0.096348		CXCL9	2.07634	1
HDDC2	1.17181	1		PDIA6	0.624727	0.0982206		WAS	1.40761	1
ARIH1	-1.21428	1		D2HGDH	-1.69873	0.098311		KDM5A	-0.721595	1
AC073896.1	1.00629	1		ATG7	-1.21275	0.0987341		MYO1E	0.378136	1
CLDN12	0.967964	1		C3orf52	-2.10437	0.100355		NEGR1	-0.557574	1
ANO9	-1.51486	1		COL4A5	-2.01864	0.101877		SFXN3	-0.960824	1
GGA2	-1.57867	1		INPP5A	-1.67034	0.103032		ADCY5	-2.53099	1
PHGDH	-0.84876	1		BOLA3	1.4753	0.103083		HMBS	1.09145	1
RNF7	0.653451	1		AKR1C2	1.23464	0.104246		CAMLG	-0.512765	1
TEX41	-3.73621	1		AC004816.1	1.72006	0.106233		C8orf88	-2.16842	1
GNAI2	-0.918456	1		ROR1	-2.97806	0.107325		FAM180A	-2.0615	1
HCFC1R1	-1.38412	1		VNN2	4.34567	0.109085		FAM184A	-2.0615	1
SOWAHB	4.29169	1		ACE2	4.17574	0.109313		LRIG2	-0.69227	1
AL391056.1	4.12177	1		PPP2R3B	-2.14619	0.109388		PMAIP1	-1.07609	1
FOXA1	3.92912	1		ATAD2B	-1.69873	0.109564		ARRDC1-AS1	2.25561	1
LINP1	3.92912	1		EIF4G3	-1.13847	0.110159		2026-03-03	0.596501	1
SLC16A1-AS1	-2.19293	1		IFITM1	3.7607	0.110245		AL050403.2	-1.3086	1
CCNA1	3.70673	1		HBB	4.23464	0.110706		DMTN	-1.13867	1
BABAM2	-1.26847	1		SLC35C1	1.64141	0.110797		CCDC80	-0.884626	1
PALM2-AKAP2	-1.66113	1		HSD17B2	3.31325	0.111341		SMARCA2	-0.433075	1
SLCO3A1	-1.29186	1		VSIG2	3.7607	0.111404		SMAGP	1.0109	1
D2HGDH	-1.48309	1		NFATC1	-3.40922	0.112259		PHLDA2	0.928442	1
ANO1	-1.9586	1		NEGR1	-1.59955	0.112282		TLL2	1.67288	1
AP000295.1	0.796869	1		HMCN1	-2.85401	0.112579		RFX2	-0.572568	1
GABARAP	-0.561642	1		NBR1	-1.15195	0.113148		SHANK2	1.29683	1
R3HDM1	-1.55536	1		FBXO6	1.69032	0.113351		ACADSB	-1.25723	1
LPAR3	1.09668	1		LGALS9B	2.94128	0.113574		MYL12A	0.259002	1
SMG6	-1.10165	1		PTPRK	-1.16331	0.115038		LRRC49	-2.11595	1
RPL23A	0.158141	1		PDLIM7	1.87089	0.116404		ADH1B	-2.22613	1
FAAH2	-1.32918	1		ACKR3	-2.54308	0.11691		SOCS7	-0.662855	1
TMEM258	0.651022	1		ZNF609	-1.21658	0.118054		DENND6A-AS1	-2.11595	1
CTSV	-2.04816	1		DIS3L2	-1.86173	0.118453		SLC25A33	1.29683	1
MDM4	-1.44527	1		RACK1	-0.457104	0.118921		WSB2	0.276366	1
RAPGEF5	0.971828	1		AC023509.3	-2.36342	0.121724		MAP3K4	-0.661146	1
NDUFS4	0.733498	1		NOL12	2.41278	0.122681		TBC1D8B	-1.87203	1
PBX3	-1.53458	1		CHCHD6	-2.2672	0.123082		IMMP1L	-0.905763	1
SH2D4A	1.23498	1		RCAN1	-1.44875	0.124531		SSR3	0.30686	1
SMARCD3	-4.3045	1		CCT6A	0.594632	0.125146		FAM71E1	1.0338	1
BICC1	-2.61159	1		LRCH1	-1.71009	0.125601		CGRRF1	-1.68299	1
CSNK1G1	-1.22956	1		SSSCA1	1.23019	0.126184		KSR1	0.829542	1
SPEN	-1.56556	1		MAFB	0.45833	0.127818		IQCC	-1.5627	1
UBE2E2	-0.801897	1		2026-03-06	-1.51231	0.128578		CTXND1	-2.09803	1
TPBG	0.578326	1		TTC17	-1.31952	0.129318		FLG-AS1	0.590474	1
ADAM8	1.16024	1		DHRSX	-2.26166	0.129978		STARD4	3.57754	1
TFAP2A	-0.815179	1		THOC2	-1.42216	0.130993		NOCT	1.0155	1
USP34	-0.917506	1		AC016831.7	-1.36031	0.131554		AGPAT2	-0.490474	1
HSPA1B	-0.814416	1		PALM2-AKAP2	-2.00358	0.132109		BCKDK	0.678464	1
ANKRD17	-0.831916	1		UBA6	0.895634	0.132634		THY1	0.656318	1
SDCBP2	0.354603	1		BSPRY	1.13267	0.132746		KMT2E	-0.527801	1
SLIT3	-2.45458	1		TWIST2	-2.14619	0.136047		RHEBL1	-1.4606	1
HIST1H2AC	0.719671	1		MEGF6	-2.91172	0.136669		RPL6	-0.404052	1
ARL11	2.12177	1		BAK1	1.46525	0.137817		APPL1	-0.69948	1
TANC1	-1.45488	1		AL078590.2	2.25374	0.138101		ANXA4	-0.362185	1
FSTL1	-1.62642	1		ANKH	-1.61153	0.138978		KLF6	-0.449601	1
SASH1	-0.680709	1		TOMM22	0.535918	0.140578		RABGAP1L	-0.329355	1
RASAL1	0.692085	1		MYD88	1.02688	0.142391		TFAP2A	-0.426487	1
GDPD2	-3.53644	1		TMEM237	-2.58676	0.142766		SEPSECS	-1.03349	1
RAB2A	0.447169	1		KCNJ15	1.82782	0.14277		NUP35	-0.970689	1
DNAJC15	0.659142	1		NOD2	1.57308	0.143309		PHACTR2	0.59512	1
MAPKBP1	-1.14358	1		LCE2D	-3.50608	0.143474		NME1-NME2	0.200194	1
ARF1	0.489501	1		MICU1	-1.58431	0.145264		RPS13	-0.226947	1
BCL2	-1.92989	1		SETD5	-1.25815	0.147049		CDK2AP2	0.756429	1
IGF1R	-1.01778	1		RAB1A	0.529606	0.14846		GPS2	0.252445	1
GBF1	-1.00347	1		RIT1	1.14179	0.149439		GALNT14	1.7264	1
FBLN1	-1.50067	1		LRRC8A	1.03824	0.149741		C15orf40	-0.702101	1
FYB1	0.628437	1		PTPN21	-2.13584	0.15047		ANKS1A	0.450554	1
BAIAP2L2	1.93734	1		LINC01698	-4.91172	0.150526		PNRC1	-0.681784	1
ELP4	-1.33766	1		KIAA0930	-1.14137	0.150617		PRRX2	-0.898198	1
SLFN5	0.987468	1		MCM7	-2.40922	0.151257		LFNG	-0.538221	1
BCL6	-1.10782	1		MREG	0.900882	0.151627		TXNRD1	0.3577	1
HLA-DRB1	0.369773	1		ARMCX4	-3.89035	0.152899		SPRED1	-0.868548	1
DNPEP	-1.58518	1		TLR2	2.70626	0.15501		MAP3K20	-0.535141	1
EMC7	0.772185	1		FOXQ1	-2.34211	0.156555		IFI44	1.94706	1
RIN2	-1.1308	1		KMT2C	-1.04665	0.157167		INHBB	-1.14766	1
AP2B1	-1.70135	1		TM4SF19	4.7607	0.158829		IMPA2	0.283748	1
PIGT	-1.10062	1		MARCO	4.7607	0.158829		NDFIP1	-0.321364	1
HIST3H2A	1.09711	1		TRIL	4.49767	0.158839		KLHL8	-1.20237	1
ACER1	-2.71617	1		F13A1	-2.32676	0.159235		FLVCR2	0.996749	1
RAET1G	2.34416	1		FOXP1	-1.0204	0.15955		MPZL3	0.722858	1
CCDC124	0.848121	1		FBXL6	2.17574	0.160326		TRIM69	0.715805	1
ATM	-1.59031	1		TTC21B	-3.10966	0.160807		NFE2L1	-0.50834	1
THEM5	-4.18201	1		FBXO28	-1.39651	0.161532		AC034206.1	-0.800596	1
CYHR1	-1.13697	1		ARHGEF3	-1.13654	0.162609		CENPB	0.440252	1
AC019205.1	-1.92263	1		MAP1B	-3.12804	0.162913		IRX5	0.692234	1
TBC1D3L	2.70673	1		RETREG3	-1.32068	0.163076		NDFIP2	-0.389897	1
PPP2R3B	-1.8707	1		USP34	-1.09663	0.16518		EID1	-0.726714	1
SLC11A2	0.803087	1		PARP14	0.989329	0.1656		VPS37B	0.707798	1
BAIAP2L1	0.780301	1		APOBEC3A	2.41675	0.16614		PITPNA	0.27345	1
LPIN1	1.4274	1		NRP2	2.17574	0.166635		NECAB3	1.78189	1
ACLY	0.758299	1		ECHDC1	0.924204	0.170735		TRPM6	2.18326	1
IL1RAP	0.782459	1		TINF2	1.58013	0.171537		MAP9	1.73205	1
ZEB2	-1.69164	1		DOCK9	-0.946654	0.171929		PRKCA	-0.458233	1
MVP	0.612095	1		RNASEK	0.583827	0.17311		KLF11	-1.40546	1
C3orf52	-1.86529	1		PTPRM	-2.13505	0.173183		RPS6KA4	0.375901	1
HMGN1	0.530143	1		DPYSL3	-2.93577	0.173287		POLE	-0.513586	1
RPS4Y1	-0.749081	1		ABHD6	-2.91172	0.173385		MRPL4	0.541239	1
CYP20A1	-1.23578	1		CDC14A	-2.93973	0.175387		TAOK3	-0.488982	1
ATP6V0A4	2.12177	1		GRPEL2	1.71631	0.175477		RHOA	0.17587	1
AIM2	2.25927	1		DOC2B	1.93473	0.175818		ITGAM	1.68624	1
NLRP1	-1.45796	1		UHRF2	-1.90107	0.176908		AL513165.2	0.786689	1
THEM6	2.02866	1		DLGAP4	-1.36031	0.179512		AMACR	0.861328	1
CPVL	-1.74972	1		CXXC5	0.983097	0.179605		HCLS1	0.919672	1
PER2	-1.80897	1		OXCT1	-1.40922	0.180646		LRP5	-0.707867	1
KDM2B	-1.55895	1		XKR6	-1.68025	0.1818		ALDOC	-1.38213	1
PLEKHH3	1.10071	1		CALD1	-1.60004	0.181907		INPP1	0.559864	1
HRH2	-4.33766	1		TMEM246	-2.22281	0.182152		DDR2	-1.34196	1
COL4A5	-1.81442	1		UBE2D1	1.50695	0.183096		RPL10	-0.349222	1
RCOR3	-1.31467	1		MAPRE1	0.949861	0.184736		BCL2L14	-1.01212	1
SOCS4	1.28047	1		ATP5ME	0.319926	0.18502		COL27A1	-0.349091	1
AC233755.1	-1.31564	1		NDRG4	1.2709	0.185651		BCL11B	-0.310941	1
REV3L	-1.38603	1		TREM1	3.49767	0.187137		RBBP6	0.54035	1
RAB1B	0.712963	1		MEG3	-2.44317	0.187866		NPDC1	-0.854879	1
LRRC59	0.656806	1		BICRAL	-1.40192	0.189951		PHLPP1	-0.333429	1
ZNF319	1.70673	1		PDGFRA	-4.18181	0.194172		TREX2	1.62472	1
AC006581.2	0.882303	1		FARP2	-1.58833	0.194904		ESYT3	0.771574	1
ENC1	1.08935	1		BICDL1	-1.54141	0.195634		CYP4F12	-0.583457	1
AC118549.1	-1.31405	1		BNIP3	0.827819	0.197307		CETN3	-0.946027	1
CLEC16A	-1.16258	1		PLPP2	-2.00748	0.202265		PPFIA3	-0.560373	1
CREBBP	-1.11374	1		REPS1	-1.50982	0.206131		NEDD1	-0.926918	1
UNG	-2.14769	1		ACAD9	-1.53698	0.207128		FARP1	-0.918282	1
OGDH	-0.774608	1		UBE3A	-1.33522	0.207856		ADGRB3	-1.31376	1
ITPR2	-0.803876	1		CXCL16	1.24613	0.208711		ATG2B	-0.588475	1
ABCA5	-1.70478	1		ELL3	-3.01408	0.20882		AEBP1	-0.518389	1
FBXL7	-2.04816	1		SNRPE	0.798268	0.209687		ZFP64	-0.682992	1
LPIN3	-1.50759	1		NDUFA2	0.747505	0.214467		RAPGEF4	0.601461	1
ARMCX4	-3.40179	1		BTAF1	-2.03927	0.215157		TYROBP	0.871109	1
KMT5A	1.24978	1		TWIST1	-3.14619	0.216189		AC004816.1	0.976805	1
SSB	0.838462	1		MDM4	-1.52058	0.217434		USP47	-0.517814	1
AXL	-1.95505	1		UTP11	1.17574	0.217591		DHX38	-0.634083	1
KLC3	-1.04513	1		KDM2B	-1.70258	0.218748		LHFPL6	-0.844581	1
MALT1	0.603149	1		RPL14	0.231025	0.220784		C12orf65	-0.812171	1
NFATC4	-1.81442	1		CMAS	1.01162	0.221312		NACA2	-1.04556	1
CENPB	-1.00994	1		NDUFB4	0.582512	0.221958		SOD1	-0.366171	1
ZBTB43	-1.22569	1		ATP7A	-2.73115	0.223739		CCT5	0.418546	1
PPP3CA	-0.72585	1		FAM162A	0.635767	0.225414		MAL	-1.77319	1
KLHL29	-2.03666	1		LIMA1	0.529795	0.226062		CD2AP	-0.433214	1
CSRP1	-1.09324	1		CHD4	-1.07112	0.226241		DTX3L	0.622062	1
ECE1	-1.27948	1		ELK3	1.06722	0.227923		CENPA	-0.715246	1
TIMM10	0.899377	1		CYP26B1	-2.63161	0.231711		TPT1	0.102674	1
ANXA8L1	1.22486	1		ACSS1	-2.44317	0.233498		AC092143.1	0.790939	1
RDH11	0.581201	1		ADCY2	-3.38904	0.234176		NAXE	0.557472	1
NORAD	-0.619698	1		ANKRD9	1.48386	0.235344		CARD9	1.67288	1
LY6E	1.0994	1		ATXN3	-1.54046	0.235641		HIF1A	0.237731	1
ZNF292	-1.27718	1		NAB2	-3.19349	0.236634		HSP90AA1	-0.211692	1
BX255925.3	0.872741	1		TMEM126A	1.67824	0.236967		F10	-1.20906	1
UNC5B	0.914611	1		ERP29	-1.1088	0.239013		AC097376.2	-0.663627	1
CNIH4	0.760887	1		RETREG1	-2.37269	0.242082		SLC25A25	0.585497	1
ADARB1	-2.04816	1		TFAP2C	-1.12292	0.243551		MTPN	0.334081	1
GPBP1L1	-0.705554	1		FTH1	0.633215	0.243621		SET	-0.428925	1
DHRSX	-1.91532	1		LCE6A	-4.43897	0.245955		PRMT7	-0.794023	1
RPS14	0.124149	1		LCE2A	-4.63161	0.246035		BAHD1	-0.717758	1
MRPL4	-1.26596	1		NIPAL2	-1.26255	0.248116		GPR183	2.09837	1
ANKRD10	-1.69926	1		TGFB1	0.794652	0.248263		RPL28	0.204635	1
POLR3G	1.29169	1		ARL4A	-1.89465	0.248329		NABP1	0.968243	1
TRMT9B	-3.33766	1		BCL7C	-1.09536	0.248862		HLA-DRB5	2.00817	1
MRPL39	1.23725	1		PRLR	-3.91172	0.250139		Z93930.2	1.24899	1
LSAMP	-1.37008	1		ERI1	1.55425	0.25863		PLIN5	2.01745	1
TUBG1	1.04582	1		WBP1L	-1.44575	0.260323		HLA-F	0.67593	1
CES2	-0.853428	1		BCAP31	0.611613	0.262628		MAPK11	1.55647	1
TOLLIP	0.556061	1		ARPC5	0.536243	0.266055		SLC2A4RG	-0.542355	1
CYP4F12	-1.78512	1		HSPA2	-1.77022	0.271101		CLK1	-0.583457	1
PLEKHA1	-0.988149	1		DPYSL2	-1.71355	0.272787		FAM167A	-1.00413	1
EPN2	-0.986122	1		IL1RAP	0.916356	0.275465		GIPC1	0.239529	1
CES4A	-2.78512	1		PRPF19	-1.38369	0.279582		LGALS9	1.61197	1
CDC14A	-2.3045	1		DPP7	-1.30758	0.281558		SUN2	-0.596975	1
NHS	-3.21213	1		SPAG9	-0.990067	0.282694		PLCD3	0.617874	1
VNN3	1.95827	1		RTN4	-0.622439	0.283524		BRD3	-0.735809	1
SEMA4D	-0.969226	1		TNFAIP8L1	-2.77845	0.284389		TINCR	-0.39204	1
[truncated: 10,926 more rows]

## Sheet: S3H
LvsHC				LvsPL				PLvsHC
Gene	log2FoldChange	log10padj		Gene	log2FoldChange	log10padj		Gene	log2FoldChange	log10padj
WASH7P	-1.05946	1.60779		WASH7P	-0.460053	1.10813		WASH7P	-0.599411	0.255873
MIR6859-1	-1.73741	0.92497		MIR6859-1	-1.22107	1.43674		MIR6859-1	-0.516346	0.0360803
ENSG00000268903	0.401619	0.128272		ENSG00000268903	-0.0569139	0.031781		ENSG00000268903	0.458533	0.0414134
ENSG00000269981	0.0479837	0.00953384		ENSG00000269981	-0.480866	0.371805		ENSG00000269981	0.52885	0.0419378
WASH9P	-0.662521	0.454441		WASH9P	-0.449573	0.708402		WASH9P	-0.212948	0.0184698
ENSG00000292994	-0.473598	0.147944		ENSG00000292994	-0.216387	0.140988		ENSG00000292994	-0.257211	0.0133028
MTND1P23	-0.493934	0.136108		MTND1P23	-0.085073	0.0419861		MTND1P23	-0.408861	0.0262363
MTND2P28	-0.503257	0.229781		MTND2P28	-0.191503	0.164807		MTND2P28	-0.311754	0.0292871
MTCO1P12	-0.495843	0.157209		MTCO1P12	0.306106	0.22192		MTCO1P12	-0.801949	0.113234
MTCO2P12	0.958396	0.69977		MTCO2P12	0.557035	0.846949		MTCO2P12	0.401361	0.0505676
MTATP6P1	-0.166038	0.0611923		MTATP6P1	0.129112	0.116868		MTATP6P1	-0.29515	0.0315164
MTCO3P12	0.351862	0.182005		MTCO3P12	0.12664	0.126894		MTCO3P12	0.225223	0.0230847
ENSG00000291215	-0.941624	0.527111		ENSG00000291215	-0.852371	1.29653		ENSG00000291215	-0.0892527	0.00405769
LINC01409	-0.77193	0.344192		LINC01409	-0.67115	0.790142		LINC01409	-0.10078	0.00485749
FAM87B	0.656121	0.135388		FAM87B	0.342794	0.155456		FAM87B	0.313327	0.00985009
LINC00115	0.217474	0.0507716		LINC00115	-0.170707	0.0980919		LINC00115	0.388181	0.0251721
LINC01128	-0.0690464	0.0667458		LINC01128	0.0322569	0.0679816		LINC01128	-0.101303	0.0267233
LINC02593	-2.10863	1.39354		LINC02593	-0.161768	0.0861226		LINC02593	-1.94686	0.677411
SAMD11	0.597395	0.175746		SAMD11	1.09527	1.29397		SAMD11	-0.497877	0.0338429
NOC2L	-0.273127	0.229455		NOC2L	-0.322519	0.842827		NOC2L	0.0493925	0.00518565
KLHL17	-0.280352	0.168263		KLHL17	-0.277053	0.46271		KLHL17	-0.00329914	0.000555178
PLEKHN1	-1.1435	1.43378		PLEKHN1	-0.7378	1.95724		PLEKHN1	-0.405697	0.0821459
PERM1	-1.3879	0.73059		PERM1	-1.05268	1.33961		PERM1	-0.335219	0.0184698
ENSG00000272512	-0.620927	0.217979		ENSG00000272512	-0.699062	0.733206		ENSG00000272512	0.0781351	0.00277005
HES4	-0.536797	0.465565		HES4	-0.38255	0.787584		HES4	-0.154247	0.0168447
ISG15	1.10404	0.629265		ISG15	0.455761	0.4517		ISG15	0.648281	0.0882808
AGRN	-0.0538908	0.0228491		AGRN	-0.450318	0.980283		AGRN	0.396427	0.0929276
ENSG00000291156	0.174731	0.059897		ENSG00000291156	-0.336174	0.374455		ENSG00000291156	0.510905	0.0787632
ENSG00000217801	-0.912599	0.460427		ENSG00000217801	-0.605742	0.681902		ENSG00000217801	-0.306857	0.0211923
RNF223	-0.563583	0.20221		RNF223	-0.379077	0.312916		RNF223	-0.184507	0.00866535
C1orf159	-0.667789	0.633951		C1orf159	-0.51343	1.20724		C1orf159	-0.154359	0.0161018
MIR429	-1.59389	0.640469		MIR429	-0.637647	0.425425		MIR429	-0.956247	0.0960121
ENSG00000272141	-1.71181	1.03874		ENSG00000272141	-1.37602	2.09885		ENSG00000272141	-0.335789	0.0184698
TTLL10	-0.917803	0.359524		TTLL10	-1.06582	1.29524		TTLL10	0.148016	0.00657704
TNFRSF18	-1.07495	0.835882		TNFRSF18	-0.450315	0.594081		TNFRSF18	-0.624631	0.127254
TNFRSF4	1.90504	1.38094		TNFRSF4	0.752443	0.841569		TNFRSF4	1.15259	0.247095
SDF4	0.0557718	0.0300286		SDF4	0.111415	0.173904		SDF4	-0.0556435	0.00540987
B3GALT6	-0.232366	0.141327		B3GALT6	-0.116812	0.15361		B3GALT6	-0.115554	0.011099
C1QTNF12	-1.2504	0.765139		C1QTNF12	-1.17793	2.05582		C1QTNF12	-0.0724705	0.00277005
ENSG00000260179	-1.79268	0.959204		ENSG00000260179	-1.08204	1.15088		ENSG00000260179	-0.710636	0.0671287
UBE2J2	-0.170285	0.147684		UBE2J2	-0.132904	0.288557		UBE2J2	-0.0373814	0.00405769
LINC01786	-0.42168	0.125257		LINC01786	-0.50973	0.450983		LINC01786	0.0880502	0.00300401
SCNN1D	-0.214264	0.115284		SCNN1D	0.00394331	0.00322992		SCNN1D	-0.218207	0.0292972
ACAP3	-0.815313	1.14519		ACAP3	-0.750768	2.94084		ACAP3	-0.0645454	0.00637269
PUSL1	0.129403	0.070284		PUSL1	-0.151702	0.227422		PUSL1	0.281106	0.05735
INTS11	-0.215677	0.216958		INTS11	-0.175867	0.446844		INTS11	-0.0398104	0.00518565
ENSG00000240731	0.0623142	0.0261172		ENSG00000240731	-0.281284	0.450663		ENSG00000240731	0.343599	0.0658022
CPTP	-0.188279	0.108364		CPTP	-0.198342	0.31506		CPTP	0.0100634	0.00123537
TAS1R3	3.03791	1.95765		TAS1R3	2.47867	4.01747		TAS1R3	0.559241	0.0315164
DVL1	-0.41882	0.558342		DVL1	-0.470668	2.02145		DVL1	0.0518481	0.00657704
MXRA8	-0.247693	0.109928		MXRA8	0.459733	0.752932		MXRA8	-0.707426	0.214083
AURKAIP1	-0.0695713	0.0293295		AURKAIP1	0.0118687	0.0100908		AURKAIP1	-0.08144	0.00712939
CCNL2	-0.508819	0.769467		CCNL2	-0.214815	0.557373		CCNL2	-0.294004	0.110615
MRPL20-AS1	-0.0918112	0.0461452		MRPL20-AS1	-0.0723399	0.0896207		MRPL20-AS1	-0.0194713	0.00141793
MRPL20	0.127151	0.0937099		MRPL20	0.0977243	0.177507		MRPL20	0.0294271	0.00277005
MRPL20-DT	0.365976	0.153779		MRPL20-DT	0.198915	0.18507		MRPL20-DT	0.167061	0.0106621
ANKRD65	0.886862	1.17373		ANKRD65	-0.214876	0.347507		ANKRD65	1.10174	1.09565
ANKRD65-AS1	-0.685158	0.238629		ANKRD65-AS1	-1.14831	1.54491		ANKRD65-AS1	0.463148	0.0346886
TMEM88B	0.555212	0.232219		TMEM88B	-0.107291	0.0724687		TMEM88B	0.662503	0.105348
LINC01770	-0.720215	0.302453		LINC01770	-1.18621	1.99422		LINC01770	0.465996	0.0444309
VWA1	0.497432	0.348797		VWA1	-0.310439	0.485029		VWA1	0.807871	0.377404
ATAD3C	1.0354	0.785261		ATAD3C	1.18733	3.00705		ATAD3C	-0.151928	0.00985009
ATAD3B	-0.309611	0.220544		ATAD3B	-0.448692	1.12043		ATAD3B	0.139082	0.0155682
ATAD3A	0.10675	0.0421645		ATAD3A	-0.308763	0.451622		ATAD3A	0.415513	0.0781013
TMEM240	0.204111	0.0696646		TMEM240	0.402901	0.471251		TMEM240	-0.198791	0.013109
SSU72	0.0831658	0.0638542		SSU72	0.0324646	0.0535315		SSU72	0.0507012	0.0073351
ENSG00000215014	-0.426241	0.20221		ENSG00000215014	-0.502292	0.710291		ENSG00000215014	0.0760511	0.00424899
FNDC10	-0.0464833	0.0174184		FNDC10	-0.473668	0.917478		FNDC10	0.427185	0.0886973
ENSG00000286989	-0.560689	0.270357		ENSG00000286989	-0.622676	0.908788		ENSG00000286989	0.0619877	0.00277005
ENSG00000272106	-0.1928	0.124688		ENSG00000272106	-0.506813	1.5651		ENSG00000272106	0.314014	0.0794102
MIB2	-0.372149	0.330485		MIB2	-0.453978	1.33864		MIB2	0.0818293	0.00779911
MMP23B	0.00394332	0.000793211		MMP23B	0.873735	1.27267		MMP23B	-0.869792	0.167627
CDK11B	-0.517426	1.02061		CDK11B	-0.262959	0.961197		CDK11B	-0.254467	0.110544
SLC35E2B	-0.0260439	0.0175735		SLC35E2B	0.0916688	0.19534		SLC35E2B	-0.117713	0.0243966
ENSG00000293187	0.0106127	0.00187101		ENSG00000293187	-0.0335413	0.0146936		ENSG00000293187	0.0441541	0.00141793
MMP23A	-0.66575	0.177849		MMP23A	0.426063	0.255411		MMP23A	-1.09181	0.136972
CDK11A	-0.692898	0.515545		CDK11A	-0.191268	0.213587		CDK11A	-0.50163	0.108829
ENSG00000268575	-0.264461	0.125148		ENSG00000268575	-0.257796	0.326156		ENSG00000268575	-0.00666492	0.000730237
ENSG00000293188	-0.209748	0.0531713		ENSG00000293188	-0.116395	0.0666729		ENSG00000293188	-0.0933532	0.00304613
ENSG00000290854	-0.625949	0.316753		ENSG00000290854	-0.238199	0.215124		ENSG00000290854	-0.38775	0.0434203
NADK	0.12892	0.122592		NADK	0.0807075	0.177616		NADK	0.0482122	0.0073351
GNB1	-0.146345	0.249818		GNB1	0.0492329	0.151182		GNB1	-0.195578	0.143568
CALML6	-1.20935	0.739463		CALML6	-0.239406	0.181336		CALML6	-0.969948	0.211832
TMEM52	-0.0296455	0.00793301		TMEM52	-0.333481	0.351403		TMEM52	0.303836	0.0283796
GABRD	-0.754473	0.213397		GABRD	-0.505659	0.322476		GABRD	-0.248814	0.00959778
PRKCZ	-0.151027	0.0882242		PRKCZ	-0.416756	1.07846		PRKCZ	0.265729	0.0547006
PRKCZ-AS1	-0.893005	0.740058		PRKCZ-AS1	-1.08779	3.05856		PRKCZ-AS1	0.194781	0.0168447
FAAP20	-0.229069	0.146599		FAAP20	-0.00703067	0.00672782		FAAP20	-0.222038	0.0358304
SKI	-0.584993	1.35207		SKI	-0.368231	1.76551		SKI	-0.216763	0.0835229
ENSG00000287356	-0.854552	0.48662		ENSG00000287356	0.510897	0.603931		ENSG00000287356	-1.36545	0.597996
MORN1	-0.0958145	0.0466744		MORN1	-0.382456	0.844494		MORN1	0.286642	0.0557637
ENSG00000292993	-0.566496	0.414808		ENSG00000292993	-0.437528	0.787149		ENSG00000292993	-0.128968	0.00985009
ENSG00000272420	-1.47683	0.821922		ENSG00000272420	-0.745151	0.756342		ENSG00000272420	-0.731677	0.0874256
RER1	0.207837	0.317958		RER1	-0.0145524	0.0291467		RER1	0.222389	0.129969
PEX10	-0.157906	0.0805362		PEX10	-0.494239	1.17887		PEX10	0.336333	0.0684597
PLCH2	-1.15935	1.07274		PLCH2	-1.24362	3.64494		PLCH2	0.0842718	0.00518565
PANK4	0.41896	0.705502		PANK4	0.0488288	0.0923731		PANK4	0.370131	0.247964
HES5	-0.503063	0.17032		HES5	-0.96663	1.35154		HES5	0.463567	0.0400587
ENSG00000272449	-1.71233	2.01797		ENSG00000272449	-0.656695	1.08736		ENSG00000272449	-1.05564	0.416577
TNFRSF14-AS1	0.451485	0.211058		TNFRSF14-AS1	0.683885	1.14449		TNFRSF14-AS1	-0.232399	0.017299
TNFRSF14	0.0212598	0.00953384		TNFRSF14	0.213717	0.373869		TNFRSF14	-0.192457	0.0293817
PRXL2B	0.3302	0.322867		PRXL2B	0.0866839	0.13902		PRXL2B	0.243517	0.0607991
PRDM16-DT	-0.144324	0.0421864		PRDM16-DT	0.479868	0.54649		PRDM16-DT	-0.624192	0.0996734
PRDM16	-0.345523	0.106076		PRDM16	0.535734	0.534979		PRDM16	-0.881257	0.154616
ARHGEF16	0.457375	0.270357		ARHGEF16	-0.459402	0.782715		ARHGEF16	0.916776	0.420319
MEGF6	-0.555198	0.578507		MEGF6	-0.471113	1.30205		MEGF6	-0.0840853	0.00775584
TPRG1L	-0.329641	0.58007		TPRG1L	-0.0864569	0.220148		TPRG1L	-0.243184	0.129969
WRAP73	0.0709206	0.0722345		WRAP73	-0.0474884	0.1151		WRAP73	0.118409	0.0352061
TP73	0.562937	0.398957		TP73	-0.594546	1.29413		TP73	1.15748	0.836473
GFOD3P	-0.455286	0.862161		GFOD3P	-0.101274	0.240653		GFOD3P	-0.354012	0.244156
SMIM1	0.527079	0.159876		SMIM1	-0.0923067	0.0489674		SMIM1	0.619386	0.0603457
LRRC47	0.0265276	0.0246419		LRRC47	-0.18293	0.803604		LRRC47	0.209458	0.126576
ENSG00000272153	0.0705422	0.0156872		ENSG00000272153	-0.394137	0.302033		ENSG00000272153	0.464679	0.0354623
CEP104	0.13175	0.169257		CEP104	-0.112627	0.374208		CEP104	0.244377	0.167627
DFFB	0.551922	0.544073		DFFB	0.233656	0.410767		DFFB	0.318266	0.070478
C1orf174	0.0683013	0.0968917		C1orf174	0.0608093	0.220148		C1orf174	0.00749199	0.00141793
AJAP1	1.4922	0.770904		AJAP1	1.39925	2.08118		AJAP1	0.0929535	0.00280939
NPHP4	-0.411531	0.402417		NPHP4	-0.599916	2.23217		NPHP4	0.188385	0.0318138
KCNAB2	0.386344	0.220255		KCNAB2	0.177122	0.201856		KCNAB2	0.209222	0.0204998
RPL22	-0.177046	0.3496		RPL22	-0.0879623	0.345179		RPL22	-0.0890841	0.0318138
RNF207	0.432648	0.241222		RNF207	-0.0356495	0.0284628		RNF207	0.468297	0.0888081
ICMT	-0.117913	0.153234		ICMT	-0.0867449	0.275391		ICMT	-0.0311684	0.00559536
GPR153	-0.259955	0.214156		GPR153	-0.134208	0.229885		GPR153	-0.125747	0.0168447
ACOT7	0.129008	0.0711132		ACOT7	-0.0223862	0.0241179		ACOT7	0.151395	0.0178772
ENSG00000271746	-1.0343	0.481713		ENSG00000271746	-0.7889	0.870264		ENSG00000271746	-0.245404	0.0125357
HES2	-0.288727	0.120775		HES2	-0.486979	0.72062		HES2	0.198252	0.0154631
ESPN	-1.43163	1.25669		ESPN	-0.892597	1.62735		ESPN	-0.539036	0.0785446
ENSG00000231868	-2.13016	0.950176		ENSG00000231868	-1.26271	1.12753		ENSG00000231868	-0.867459	0.0689648
TNFRSF25	-1.18163	1.87762		TNFRSF25	-0.792065	2.67386		TNFRSF25	-0.38957	0.0948606
PLEKHG5	-1.68988	2.70965		PLEKHG5	-0.904052	2.46502		PLEKHG5	-0.785832	0.294424
NOL9	-0.160801	0.191423		NOL9	-0.192968	0.709475		NOL9	0.0321671	0.00518565
ZBTB48	-0.0460541	0.0265834		ZBTB48	-0.222784	0.514088		ZBTB48	0.17673	0.0328065
KLHL21	-0.45829	0.462314		KLHL21	-0.633264	2.3602		KLHL21	0.174974	0.0277528
PHF13	-0.0302904	0.0213554		PHF13	-0.17249	0.489645		PHF13	0.1422	0.0329381
THAP3	0.216821	0.171736		THAP3	0.119261	0.206983		THAP3	0.0975604	0.0114539
DNAJC11	-0.211748	0.278357		DNAJC11	-0.409302	2.38912		DNAJC11	0.197553	0.0794102
CAMTA1-DT	0.460993	0.15421		CAMTA1-DT	0.734406	0.88016		CAMTA1-DT	-0.273414	0.0168447
CAMTA1	0.538663	1.78772		CAMTA1	0.229459	1.18009		CAMTA1	0.309204	0.297026
VAMP3	0.038625	0.0475937		VAMP3	0.0168092	0.0464444		VAMP3	0.0218158	0.00472248
PER3	-0.159963	0.0693602		PER3	-0.113794	0.118686		PER3	-0.0461692	0.00277005
UTS2	-0.140179	0.0183917		UTS2	0.586729	0.255417		UTS2	-0.726908	0.0315164
TNFRSF9	3.94843	3.23965		TNFRSF9	1.43502	1.57828		TNFRSF9	2.51341	0.766143
PARK7	0.38829	0.425005		PARK7	0.326614	0.939024		PARK7	0.0616755	0.0073351
ENSG00000284747	0.227394	0.0625293		ENSG00000284747	0.339999	0.275452		ENSG00000284747	-0.112604	0.00518565
ERRFI1	-1.00833	1.11944		ERRFI1	-0.37978	0.646562		ERRFI1	-0.628552	0.202448
SLC45A1	-0.927545	0.506413		SLC45A1	-0.165523	0.11989		SLC45A1	-0.762021	0.136291
RERE	-0.374958	1.11768		RERE	0.000770108	0.00166094		RERE	-0.375728	0.62071
RERE-AS1	0.578262	0.134967		RERE-AS1	1.1394	1.05654		RERE-AS1	-0.561141	0.0318138
ENO1	0.581409	0.42807		ENO1	0.162243	0.188239		ENO1	0.419167	0.0833391
CA6	-0.825937	0.199429		CA6	-0.908665	0.645574		CA6	0.0827284	0.00208091
SLC2A5	2.07804	2.4211		SLC2A5	1.06664	2.11189		SLC2A5	1.0114	0.288758
GPR157	-0.560517	0.627132		GPR157	-0.628424	2.26722		GPR157	0.0679073	0.0073351
MIR34AHG	0.078439	0.0291514		MIR34AHG	0.344437	0.498493		MIR34AHG	-0.265998	0.0315025
LNCTAM34A	-0.03336	0.00989671		LNCTAM34A	0.237044	0.237467		LNCTAM34A	-0.270404	0.0262363
H6PD	-0.796257	1.86382		H6PD	-0.437596	1.87511		H6PD	-0.358661	0.18343
SPSB1	-0.72522	0.941172		SPSB1	-0.466516	1.32112		SPSB1	-0.258703	0.0524068
LINC02606	0.240448	0.0845981		LINC02606	0.709078	1.12702		LINC02606	-0.468629	0.0617708
SLC25A33	0.419482	0.354664		SLC25A33	-0.273775	0.527903		SLC25A33	0.693257	0.401998
TMEM201	-0.203961	0.147944		TMEM201	-0.379517	1.08609		TMEM201	0.175556	0.0306939
PIK3CD	1.04749	1.05809		PIK3CD	0.616117	1.26901		PIK3CD	0.431378	0.0780136
PIK3CD-AS2	1.1281	0.711208		PIK3CD-AS2	0.904604	1.49032		PIK3CD-AS2	0.223498	0.0133028
CLSTN1	-0.457437	0.577149		CLSTN1	-0.415857	1.45886		CLSTN1	-0.0415801	0.00424899
CTNNBIP1	-1.13609	1.53258		CTNNBIP1	-0.734882	2.08959		CTNNBIP1	-0.401204	0.0863384
LZIC	0.340217	0.496368		LZIC	0.195006	0.592572		LZIC	0.14521	0.0346886
NMNAT1	0.294327	0.371835		NMNAT1	0.109275	0.24367		NMNAT1	0.185053	0.0534634
RBP7	-0.144859	0.0640814		RBP7	0.342058	0.560569		RBP7	-0.486918	0.123669
UBE4B	-0.21517	0.293089		UBE4B	-0.0897277	0.230929		UBE4B	-0.125442	0.0329754
KIF1B	-0.385878	0.492226		KIF1B	-0.329499	1.111		KIF1B	-0.0563789	0.0073351
ENSG00000284735	-1.57139	1.09329		ENSG00000284735	-0.276393	0.202975		ENSG00000284735	-1.295	0.383144
ENSG00000284642	-1.35446	1.24435		ENSG00000284642	-0.425645	0.517018		ENSG00000284642	-0.928815	0.288437
PGD	0.688167	0.969298		PGD	0.205776	0.40586		PGD	0.482391	0.224608
CENPS	0.347368	0.209072		CENPS	0.126146	0.143502		CENPS	0.221222	0.0274296
DFFA	0.328512	0.9213		DFFA	0.00699108	0.0161343		DFFA	0.321521	0.454757
PEX14	-0.275478	0.189742		PEX14	-0.3121	0.642832		PEX14	0.036622	0.00276728
CASZ1	-0.54724	0.328066		CASZ1	-0.879778	2.11995		CASZ1	0.332537	0.0434267
ENSG00000272078	-0.710644	0.250998		ENSG00000272078	-1.32796	2.00626		ENSG00000272078	0.617316	0.0606974
TARDBP	0.165787	0.369131		TARDBP	0.103129	0.509573		TARDBP	0.0626581	0.020028
MASP2	-1.17693	1.1234		MASP2	-0.387395	0.516952		MASP2	-0.789539	0.24239
SRM	0.975998	0.984396		SRM	0.690636	1.62145		SRM	0.285361	0.0362852
EXOSC10-AS1	-0.71994	0.622452		EXOSC10-AS1	-0.663205	1.54831		EXOSC10-AS1	-0.0567359	0.00305451
EXOSC10	-0.280104	0.709124		EXOSC10	-0.0997232	0.398109		EXOSC10	-0.180381	0.127969
MTOR	0.0530267	0.0603634		MTOR	-0.138967	0.60357		MTOR	0.191994	0.128885
ANGPTL7	1.31087	0.413148		ANGPTL7	0.345357	0.169755		ANGPTL7	0.965509	0.0833391
UBIAD1	-0.257452	0.229996		UBIAD1	-0.302428	0.839115		UBIAD1	0.0449753	0.00506509
FBXO2	-0.297302	0.172149		FBXO2	-0.387136	0.726808		FBXO2	0.089834	0.00743682
FBXO44	-0.425356	0.518978		FBXO44	-0.226657	0.553353		FBXO44	-0.198698	0.044775
MAD2L2	0.358041	0.26775		MAD2L2	0.297396	0.571474		MAD2L2	0.0606449	0.00518565
FBXO6	0.537538	0.327069		FBXO6	0.130653	0.128036		FBXO6	0.406885	0.0658022
AGTRAP	0.41006	0.231086		AGTRAP	0.0264436	0.0210512		AGTRAP	0.383616	0.0617708
MTHFR	-0.157348	0.200202		MTHFR	-0.269963	1.32863		MTHFR	0.112616	0.0313418
CLCN6	-0.460445	0.909752		CLCN6	-0.35533	1.71832		CLCN6	-0.105115	0.0228212
KIAA2013	-0.209796	0.202682		KIAA2013	-0.077879	0.143502		KIAA2013	-0.131917	0.0262138
PLOD1	0.832793	0.760636		PLOD1	0.46302	0.849127		PLOD1	0.369774	0.062794
MFN2	-0.321355	0.688976		MFN2	-0.458589	3.87534		MFN2	0.137233	0.0520057
MIIP	-0.0381727	0.0163076		MIIP	-0.00601547	0.00534311		MIIP	-0.0321572	0.00220654
TNFRSF8	1.24482	0.559789		TNFRSF8	1.20671	1.57739		TNFRSF8	0.038111	0.00141793
TNFRSF1B	1.50982	1.07232		TNFRSF1B	0.608616	0.694735		TNFRSF1B	0.901202	0.175727
VPS13D	-0.708628	1.60274		VPS13D	-0.521563	2.71733		VPS13D	-0.187065	0.0505676
DHRS3	-0.145084	0.0982726		DHRS3	-0.0876619	0.136966		DHRS3	-0.0574217	0.00642747
AADACL3	0.612347	0.0664089		AADACL3	-0.35789	0.0896574		AADACL3	0.970237	0.0294416
LRRC38	-1.18392	0.390762		LRRC38	-1.00228	0.853926		LRRC38	-0.18164	0.00662058
PDPN	1.7284	1.52952		PDPN	1.06	1.89815		PDPN	0.6684	0.106836
PRDM2	0.0352372	0.0274087		PRDM2	-0.0418236	0.0829873		PRDM2	0.0770608	0.013109
KAZN	-0.255581	0.213601		KAZN	-0.383992	1.14529		KAZN	0.128411	0.0168447
TMEM51-AS1	-0.485098	0.212241		TMEM51-AS1	-0.163583	0.130408		TMEM51-AS1	-0.321515	0.0294265
TMEM51	0.686566	0.823418		TMEM51	0.0792428	0.103008		TMEM51	0.607323	0.307366
FHAD1	2.33336	1.66203		FHAD1	1.56172	2.51479		FHAD1	0.771635	0.0826847
EFHD2	0.563269	0.515234		EFHD2	0.125267	0.161966		EFHD2	0.438002	0.127254
CASP9	0.781448	1.15107		CASP9	0.146115	0.239003		CASP9	0.635333	0.390106
DNAJC16	0.438626	0.842228		DNAJC16	0.221001	0.803881		DNAJC16	0.217625	0.0896393
AGMAT	1.7688	0.903335		AGMAT	0.68104	0.57455		AGMAT	1.08776	0.149667
CHCHD2P6	0.388046	0.172791		CHCHD2P6	-0.00437252	0.00276537		CHCHD2P6	0.392418	0.0504738
DDI2	0.120441	0.102577		DDI2	-0.168634	0.449365		DDI2	0.289075	0.130938
PLEKHM2	-0.227616	0.246435		PLEKHM2	-0.207401	0.608143		PLEKHM2	-0.0202146	0.00220654
SLC25A34	-1.06405	0.967482		SLC25A34	-0.679742	1.31453		SLC25A34	-0.384311	0.0557727
FBLIM1	0.899427	1.20747		FBLIM1	0.502439	1.31113		FBLIM1	0.396987	0.10767
UQCRHL	0.231433	0.141479		UQCRHL	0.132492	0.183617		UQCRHL	0.098941	0.00937919
ENSG00000178715	-0.524381	0.172791		ENSG00000178715	0.00484973	0.00238232		ENSG00000178715	-0.529231	0.0499417
SPEN-AS1	-0.646826	1.41177		SPEN-AS1	-0.062082	0.115297		SPEN-AS1	-0.584744	0.657921
SPEN	-0.426507	0.695198		SPEN	-0.459194	2.35602		SPEN	0.0326879	0.00338076
ZBTB17	0.07969	0.0575428		ZBTB17	-0.0219499	0.032424		ZBTB17	0.10164	0.0163339
HSPB7	-1.56492	1.21563		HSPB7	0.0242564	0.0137046		HSPB7	-1.58918	0.713547
CLCNKA	-2.20954	0.950278		CLCNKA	-1.50419	1.43402		CLCNKA	-0.705347	0.0440677
FAM131C	-0.99	0.449453		FAM131C	0.0513026	0.0267484		FAM131C	-1.0413	0.199018
EPHA2	0.758652	0.466185		EPHA2	-0.58047	0.884391		EPHA2	1.33912	0.704431
EPHA2-AS1	-0.393503	0.0994664		EPHA2-AS1	-0.733301	0.665343		EPHA2-AS1	0.339798	0.0168447
ARHGEF19	-0.48886	0.522172		ARHGEF19	-0.467848	1.43426		ARHGEF19	-0.0210115	0.00154702
ENSG00000291077	0.0652482	0.0225269		ENSG00000291077	-0.231884	0.264141		ENSG00000291077	0.297133	0.0338429
ENSG00000288398	-0.153761	0.106313		ENSG00000288398	-0.321415	0.867919		ENSG00000288398	0.167654	0.0297016
CPLANE2	-0.154769	0.0766558		CPLANE2	-0.384214	0.761516		CPLANE2	0.229445	0.031744
MT1XP1	-0.539484	0.231086		MT1XP1	-0.217649	0.176893		MT1XP1	-0.321835	0.0276353
FBXO42	-0.177666	0.293253		FBXO42	-0.217981	1.17409		FBXO42	0.0403147	0.00758944
SZRD1	-0.172677	0.164015		SZRD1	-0.21355	0.633945		SZRD1	0.0408732	0.00518565
NECAP2	0.15251	0.178622		NECAP2	0.0192346	0.0362043		NECAP2	0.133276	0.038109
CROCCP3	-0.819759	0.744816		CROCCP3	-0.296903	0.419466		CROCCP3	-0.522855	0.131217
LINC01772	-0.32272	0.129648		LINC01772	-0.194338	0.175138		LINC01772	-0.128382	0.00763694
NBPF1	0.650301	0.768733		NBPF1	0.2301	0.428595		NBPF1	0.420201	0.138497
ENSG00000291072	-0.196265	0.165297		ENSG00000291072	-0.12124	0.231975		ENSG00000291072	-0.0750248	0.00937919
MST1P2	-1.06043	1.01456		MST1P2	-0.596769	1.12702		MST1P2	-0.463658	0.0851884
EIF1AXP1	1.06949	0.723903		EIF1AXP1	-0.236831	0.219084		EIF1AXP1	1.30632	0.558824
ESPNP	0.0593472	0.00562532		ESPNP	-0.716923	0.235608		ESPNP	0.77627	0.0228212
CROCC	-0.90852	1.66194		CROCC	-0.626657	2.5066		CROCC	-0.281863	0.0722434
ENSG00000290851	-1.3902	0.512401		ENSG00000290851	-0.953783	0.776757		ENSG00000290851	-0.436415	0.0213281
ENSG00000228549	-1.26613	0.191568		ENSG00000228549	-1.3286	0.571855		ENSG00000228549	0.062472	0.00141793
ENSG00000238142	0.304741	0.185146		ENSG00000238142	0.105474	0.121933		ENSG00000238142	0.199267	0.0248899
MFAP2	0.483869	0.193877		MFAP2	1.13568	2.19706		MFAP2	-0.651812	0.105009
ATP13A2	0.049697	0.0222205		ATP13A2	-0.22736	0.371124		ATP13A2	0.277057	0.0505077
SDHB	0.148141	0.210326		SDHB	0.0864513	0.268003		SDHB	0.0616897	0.0128346
PADI2	-0.00829435	0.00143789		PADI2	-0.958825	1.08103		PADI2	0.95053	0.133346
PADI1	-0.420932	0.129154		PADI1	-0.572362	0.562966		PADI1	0.15143	0.0073351
PADI3	2.19339	1.22094		PADI3	-0.317932	0.179944		PADI3	2.51132	0.965859
PADI4	-2.50524	1.27956		PADI4	0.121453	0.047482		PADI4	-2.62669	0.839119
RCC2	-0.229606	0.26365		RCC2	-0.365753	1.61943		RCC2	0.136148	0.0315025
ARHGEF10L	-0.819844	1.78783		ARHGEF10L	-0.483753	2.0479		ARHGEF10L	-0.33609	0.139932
IGSF21	0.0532011	0.0114793		IGSF21	0.302027	0.215145		IGSF21	-0.248826	0.0124107
ALDH4A1	0.45408	0.280268		ALDH4A1	-0.523368	1.01399		ALDH4A1	0.977448	0.524667
IFFO2	-0.806003	0.640115		IFFO2	-0.813971	1.94017		IFFO2	0.00796701	0.000752276
ENSG00000272084	-0.746624	0.357674		ENSG00000272084	-0.600398	0.719946		ENSG00000272084	-0.146226	0.00754419
UBR4	-0.677697	1.75906		UBR4	-0.327845	1.43737		UBR4	-0.349852	0.229501
EMC1	0.0982229	0.130915		EMC1	-0.0393502	0.109444		EMC1	0.137573	0.0639708
MRTO4	0.303006	0.259997		MRTO4	0.0214049	0.0257385		MRTO4	0.281602	0.0719355
AKR7L	-0.898102	0.49389		AKR7L	-0.385471	0.370926		AKR7L	-0.512632	0.0617727
AKR7A3	-0.315421	0.0737432		AKR7A3	-0.743283	0.664741		AKR7A3	0.427862	0.0267587
AKR7A2	0.0757216	0.0444525		AKR7A2	0.102634	0.167317		AKR7A2	-0.0269121	0.00220654
SLC66A1	0.0852491	0.059112		SLC66A1	-0.160548	0.358222		SLC66A1	0.245797	0.074877
CAPZB	0.16131	0.175766		CAPZB	0.305944	1.37608		CAPZB	-0.144634	0.039459
MICOS10	0.839782	1.52191		MICOS10	0.548463	2.12114		MICOS10	0.291319	0.0833391
NBL1	-0.54261	0.528237		NBL1	-0.0588343	0.068068		NBL1	-0.483776	0.169638
ENSG00000226396	0.903855	0.851586		ENSG00000226396	0.114021	0.120128		ENSG00000226396	0.789834	0.314696
TMCO4	0.280232	0.166992		TMCO4	0.231254	0.351023		TMCO4	0.0489779	0.00300401
OTUD3	-0.878795	1.86139		OTUD3	-0.570395	2.48248		OTUD3	-0.3084	0.108829
PLA2G2A	3.28778	2.11433		PLA2G2A	1.08148	0.893604		PLA2G2A	2.2063	0.537316
PLA2G5	0.0256309	0.00676306		PLA2G5	0.657225	1.00927		PLA2G5	-0.631594	0.116535
PLA2G2D	4.19912	2.09075		PLA2G2D	1.61505	1.16987		PLA2G2D	2.58407	0.434598
PLA2G2F	-0.115739	0.0293844		PLA2G2F	-0.639441	0.720924		PLA2G2F	0.523702	0.0547006
PLA2G2C	1.68299	0.843951		PLA2G2C	1.18736	1.44577		PLA2G2C	0.495635	0.0318138
UBXN10	-0.449108	0.270392		UBXN10	0.271297	0.354494		UBXN10	-0.720406	0.245616
CAMK2N1	0.221421	0.098731		CAMK2N1	0.668711	1.45672		CAMK2N1	-0.447291	0.0851665
MUL1	0.086553	0.0615292		MUL1	-0.0595502	0.101141		MUL1	0.146103	0.0293817
FAM43B	0.567122	0.192087		FAM43B	0.512975	0.46271		FAM43B	0.0541466	0.00187871
CDA	-0.371554	0.143673		CDA	0.360479	0.380693		CDA	-0.732033	0.146459
PINK1	-0.382012	0.436947		PINK1	-0.185564	0.410801		PINK1	-0.196448	0.0444875
PINK1-AS	-0.396732	0.308198		PINK1-AS	-0.13934	0.190834		PINK1-AS	-0.257391	0.0448454
DDOST	0.320004	0.280373		DDOST	0.301571	0.732916		DDOST	0.0184329	0.00141793
KIF17	0.112046	0.0341213		KIF17	0.666412	1.0072		KIF17	-0.554366	0.085119
SH2D5	5.571	2.49519		SH2D5	0.864238	0.389161		SH2D5	4.70677	1.10508
HP1BP3	0.0299945	0.0200501		HP1BP3	-0.110715	0.239562		HP1BP3	0.140709	0.0311165
EIF4G3	0.0510794	0.0318782		EIF4G3	0.0658238	0.107833		EIF4G3	-0.0147444	0.00141793
ECE1	0.190663	0.103943		ECE1	0.0725557	0.0820431		ECE1	0.118107	0.0106693
NBPF3	0.0722094	0.0246419		NBPF3	-0.605525	1.10064		NBPF3	0.677735	0.181134
ALPL	2.39737	1.24788		ALPL	0.373599	0.197933		ALPL	2.02377	0.471417
RAP1GAP	-0.56212	0.235549		RAP1GAP	-0.970893	1.6317		RAP1GAP	0.408773	0.0388193
USP48	0.109141	0.102849		USP48	0.168959	0.522677		USP48	-0.0598179	0.00937919
LDLRAD2	-1.70383	1.10077		LDLRAD2	-0.159449	0.0933236		LDLRAD2	-1.54438	0.480349
HSPG2	-0.756704	0.597202		HSPG2	-0.192202	0.216387		HSPG2	-0.564502	0.136779
LINC00339	-0.370659	0.0987077		LINC00339	-0.349209	0.238089		LINC00339	-0.02145	0.00123537
CDC42	-0.394369	0.213998		CDC42	-0.713519	1.55686		CDC42	0.31915	0.0429943
WNT4	-0.380826	0.190239		WNT4	-0.791594	1.73991		WNT4	0.410768	0.0634127
ENSG00000285873	-1.13465	0.830729		ENSG00000285873	-0.965778	1.86531		ENSG00000285873	-0.168874	0.00985009
ZBTB40	-0.289835	0.318066		ZBTB40	0.119341	0.243805		ZBTB40	-0.409176	0.236795
C1QA	0.838855	0.388424		C1QA	0.845148	1.15388		C1QA	-0.00629317	0.00072397
C1QC	0.941173	0.426018		C1QC	0.90812	1.17649		C1QC	0.0330535	0.00141793
C1QB	1.25114	0.635169		C1QB	0.988612	1.27274		C1QB	0.262532	0.0131629
EPHB2	1.5067	1.23965		EPHB2	0.730273	1.06132		EPHB2	0.776428	0.148537
KDM1A	0.0899265	0.110808		KDM1A	-0.0684696	0.206733		KDM1A	0.158396	0.0759292
LUZP1	-0.119621	0.134666		LUZP1	-0.169906	0.629518		LUZP1	0.0502849	0.00849895
LINC01355	0.213214	0.0777026		LINC01355	0.651275	1.07488		LINC01355	-0.438062	0.0603457
HNRNPR	-0.0193457	0.0200501		HNRNPR	-0.019677	0.0489674		HNRNPR	0.000331312	0.000132542
ZNF436	-0.123098	0.0905514		ZNF436	0.0511786	0.0801143		ZNF436	-0.174277	0.0362852
ZNF436-AS1	-0.910407	0.695198		ZNF436-AS1	0.103936	0.087665		ZNF436-AS1	-1.01434	0.428027
ENSG00000271420	-1.16165	0.812382		ENSG00000271420	-0.816307	1.28076		ENSG00000271420	-0.345342	0.0318138
TCEA3	-0.63296	0.710077		TCEA3	-0.265007	0.51227		TCEA3	-0.367952	0.101766
ASAP3	-0.514048	0.797196		ASAP3	-0.266135	0.795992		ASAP3	-0.247913	0.078071
E2F2	0.144197	0.0707534		E2F2	-0.253225	0.404876		E2F2	0.397422	0.0946798
ID3	0.104647	0.0520285		ID3	-0.0997789	0.127966		ID3	0.204426	0.0298073
RPL11	-0.344376	0.428225		RPL11	-0.0748863	0.137047		RPL11	-0.269489	0.100073
ELOA-AS1	-0.473168	0.209249		ELOA-AS1	-0.228872	0.203893		ELOA-AS1	-0.244295	0.0174193
ELOA	0.160208	0.270011		ELOA	-0.0107781	0.0251253		ELOA	0.170986	0.102568
PITHD1	-0.0840148	0.0622949		PITHD1	-0.21454	0.610108		PITHD1	0.130525	0.0267233
LYPLA2	-0.0595833	0.0265019		LYPLA2	-0.221468	0.344765		LYPLA2	0.161885	0.0168647
GALE	0.608251	0.515164		GALE	-0.130916	0.155245		GALE	0.739167	0.336397
HMGCL	0.140285	0.103699		HMGCL	0.0444252	0.0654964		HMGCL	0.0958599	0.0125357
FUCA1	0.632709	0.57796		FUCA1	0.711791	2.10026		FUCA1	-0.0790821	0.00712939
CNR2	3.35633	0.917974		CNR2	2.19039	1.37597		CNR2	1.16594	0.048313
PNRC2	0.51172	0.845294		PNRC2	0.297018	1.0122		PNRC2	0.214703	0.0641954
SRSF10	0.184885	0.130098		SRSF10	0.177208	0.337995		SRSF10	0.00767721	0.000993764
MYOM3	-0.16304	0.0512619		MYOM3	0.387627	0.425763		MYOM3	-0.550667	0.0828754
IL22RA1	-0.771198	0.478382		IL22RA1	-0.491158	0.675214		IL22RA1	-0.28004	0.0267216
IFNLR1	-0.610177	0.508582		IFNLR1	-0.753775	2.14267		IFNLR1	0.143598	0.0130134
GRHL3	0.702238	0.362943		GRHL3	-0.485186	0.587361		GRHL3	1.18742	0.441613
STPG1	-0.17161	0.126499		STPG1	-0.600857	2.61387		STPG1	0.429248	0.204484
NIPAL3	-0.475803	1.11612		NIPAL3	-0.287078	1.37655		NIPAL3	-0.188725	0.0760097
RCAN3	-0.189143	0.180403		RCAN3	-0.270697	0.88492		RCAN3	0.0815539	0.0113076
NCMAP	2.21635	0.70828		NCMAP	0.54492	0.243854		NCMAP	1.67143	0.173974
SRRM1	-0.312664	0.620395		SRRM1	-0.173379	0.69771		SRRM1	-0.139284	0.0505077
CLIC4	0.857595	0.800526		CLIC4	1.03899	3.38032		CLIC4	-0.181392	0.0168447
RUNX3	0.775048	0.602647		RUNX3	0.0686808	0.0593398		RUNX3	0.706367	0.21474
SYF2	0.0471352	0.0558855		SYF2	-0.0272204	0.0737115		SYF2	0.0743556	0.0228212
RSRP1	0.508646	0.456638		RSRP1	0.38095	0.836359		RSRP1	0.127696	0.0128951
RHD	0.0164262	0.00430983		RHD	0.0678172	0.0464444		RHD	-0.051391	0.00220654
TMEM50A	0.278627	1.23902		TMEM50A	0.111873	0.781194		TMEM50A	0.166754	0.207918
RHCE	0.534795	0.241131		RHCE	0.580285	0.780851		RHCE	-0.0454893	0.00194468
MACO1	0.360954	0.75667		MACO1	0.104662	0.314492		MACO1	0.256291	0.167294
LDLRAP1	0.167256	0.200697		LDLRAP1	0.0764463	0.18552		LDLRAP1	0.0908095	0.0180955
MAN1C1	-0.199298	0.0886871		MAN1C1	0.214919	0.261098		MAN1C1	-0.414218	0.074877
SELENON	-0.0352455	0.0184928		SELENON	0.123172	0.204311		SELENON	-0.158417	0.0262363
MTFR1L	-0.183499	0.268186		MTFR1L	-0.167121	0.657886		MTFR1L	-0.0163778	0.00220654
AUNIP	1.7028	1.11431		AUNIP	0.404459	0.340177		AUNIP	1.29834	0.319465
PAQR7	-0.27641	0.188452		PAQR7	-0.276395	0.526618		PAQR7	-1.58412e-05	2.63606e-06
STMN1	0.593594	1.55325		STMN1	0.258386	1.08581		STMN1	0.335208	0.243646
PAFAH2	-0.252467	0.360739		PAFAH2	-0.358177	1.87465		PAFAH2	0.10571	0.0250359
EXTL1	-0.949885	0.23429		EXTL1	-0.991224	0.707838		EXTL1	0.0413393	0.00141793
SLC30A2	-1.96532	1.34037		SLC30A2	-0.803318	0.842943		SLC30A2	-1.162	0.228034
TRIM63	-0.0618524	0.019171		TRIM63	-0.213764	0.207572		TRIM63	0.151911	0.00985009
PDIK1L	0.184655	0.125525		PDIK1L	-0.0661061	0.0911646		PDIK1L	0.250761	0.0557727
FAM110D	-0.193755	0.0647992		FAM110D	0.00241669	0.00148829		FAM110D	-0.196172	0.012976
CNKSR1	-0.32461	0.164628		CNKSR1	-0.561984	1.09025		CNKSR1	0.237374	0.0266416
CEP85	-0.243754	0.219815		CEP85	-0.704306	3.67411		CEP85	0.460552	0.257237
SH3BGRL3	0.425113	0.328157		SH3BGRL3	0.374014	0.779927		SH3BGRL3	0.0510983	0.00327132
UBXN11	-0.548004	0.570453		UBXN11	-0.232151	0.427634		UBXN11	-0.315852	0.074877
CD52	1.40954	1.06933		CD52	0.691417	0.948419		CD52	0.71812	0.127969
CRYBG2	-0.35132	0.166742		CRYBG2	-0.610328	1.11103		CRYBG2	0.259008	0.0274296
ZNF683	1.45291	0.693332		ZNF683	0.205758	0.117626		ZNF683	1.24715	0.228071
DHDDS	-0.282222	0.509921		DHDDS	-0.100066	0.298763		DHDDS	-0.182155	0.0833391
HMGN2	0.110647	0.169691		HMGN2	0.10389	0.43299		HMGN2	0.00675734	0.00141793
RPS6KA1	0.454525	0.392257		RPS6KA1	-0.106803	0.141449		RPS6KA1	0.561328	0.2373
ENSG00000260063	-0.519913	0.174686		ENSG00000260063	-0.225119	0.150919		ENSG00000260063	-0.294794	0.0168447
ARID1A	0.171895	0.233411		ARID1A	-0.135489	0.460194		ARID1A	0.307384	0.251073
PIGV	0.195463	0.224707		PIGV	-0.0215907	0.0370824		PIGV	0.217054	0.0847723
ZDHHC18	0.0262134	0.0168893		ZDHHC18	-0.0980821	0.201944		ZDHHC18	0.124296	0.0248899
SFN	0.682258	0.275335		SFN	-0.116083	0.0709733		SFN	0.798341	0.128885
GPN2	0.098488	0.118954		GPN2	-0.0948341	0.304977		GPN2	0.193322	0.109647
ENSG00000289554	-0.291414	0.138588		ENSG00000289554	-0.629345	1.27142		ENSG00000289554	0.337931	0.0488851
GPATCH3	-0.254209	0.166668		GPATCH3	-0.286855	0.557878		GPATCH3	0.0326457	0.00220654
NUDC	-0.251492	0.172905		NUDC	-0.0804552	0.106085		NUDC	-0.171037	0.0248899
KDF1	-0.441668	0.232613		KDF1	-0.648808	1.22447		KDF1	0.20714	0.0168447
TRNP1	-0.175099	0.103671		TRNP1	-0.636868	2.13267		TRNP1	0.461768	0.162264
TENT5B	-0.499469	0.23786		TENT5B	-0.722961	1.22947		TENT5B	0.223492	0.0168447
SLC9A1	0.0846275	0.0556375		SLC9A1	-0.216152	0.526821		SLC9A1	0.300779	0.107477
WDTC1	-0.397589	0.59481		WDTC1	-0.331515	1.29906		WDTC1	-0.0660733	0.00937919
TMEM222	0.0375775	0.0207865		TMEM222	0.0235916	0.0299514		TMEM222	0.0139858	0.00141793
SYTL1	-0.307718	0.226568		SYTL1	-0.447791	1.16631		SYTL1	0.140073	0.0167144
MAP3K6	-0.630046	0.639176		MAP3K6	-0.615728	1.82492		MAP3K6	-0.0143176	0.00141793
FCN3	0.417023	0.114606		FCN3	-0.236911	0.147077		FCN3	0.653933	0.0650659
CD164L2	-0.547554	0.245985		CD164L2	-0.668083	0.961602		CD164L2	0.120529	0.0073351
GPR3	-0.818661	0.36846		GPR3	-1.06993	1.63934		GPR3	0.251273	0.0144408
WASF2	-0.324717	0.973984		WASF2	-0.150982	0.803365		WASF2	-0.173736	0.127969
AHDC1	-0.973611	2.2215		AHDC1	-0.713151	3.66553		AHDC1	-0.26046	0.0723214
FGR	1.12666	0.633951		FGR	0.730458	0.917478		FGR	0.396204	0.0318138
IFI6	0.786553	0.480145		IFI6	0.425118	0.526177		IFI6	0.361435	0.0386872
FAM76A	-0.260679	0.281303		FAM76A	-0.225027	0.638746		FAM76A	-0.0356517	0.00366809
STX12	0.227768	0.35283		STX12	0.0336256	0.0731327		STX12	0.194142	0.0920091
PPP1R8	-0.0742933	0.120967		PPP1R8	-0.0506403	0.194063		PPP1R8	-0.0236529	0.00562509
THEMIS2	1.86305	1.39434		THEMIS2	1.28441	2.14228		THEMIS2	0.578644	0.060562
RPA2	0.318353	0.581005		RPA2	0.117967	0.356221		RPA2	0.200386	0.0933405
SMPDL3B	3.65099	3.79339		SMPDL3B	2.54819	5.36573		SMPDL3B	1.1028	0.154213
XKR8	0.585927	0.745749		XKR8	0.441172	1.3752		XKR8	0.144755	0.0202268
EYA3	0.236661	0.381517		EYA3	-0.0160234	0.0318904		EYA3	0.252684	0.164429
SPCS2P4	1.11474	0.591089		SPCS2P4	0.688729	0.820786		SPCS2P4	0.426016	0.0338429
PTAFR	1.04636	1.03323		PTAFR	0.260717	0.326747		PTAFR	0.785643	0.280505
DNAJC8	0.274647	0.667316		DNAJC8	0.169227	0.88786		DNAJC8	0.10542	0.0405934
ATP5IF1	0.000970477	0.00074897		ATP5IF1	0.107043	0.325701		ATP5IF1	-0.106073	0.0293791
ENSG00000270605	0.0669202	0.0183705		ENSG00000270605	0.527505	0.644919		ENSG00000270605	-0.460585	0.0547006
SESN2	0.839169	1.1804		SESN2	0.340115	0.761422		SESN2	0.499054	0.195078
MED18	0.0875568	0.0576999		MED18	0.177984	0.390315		MED18	-0.0904272	0.0113076
PHACTR4	-0.234015	0.29051		PHACTR4	-0.310223	1.33175		PHACTR4	0.0762079	0.0121397
RCC1	0.923972	2.54179		RCC1	-0.0824474	0.155903		RCC1	1.00642	2.09576
SNHG3	0.608711	0.608419		SNHG3	-0.0787356	0.0944287		SNHG3	0.687447	0.362235
SNORA73B	1.72622	0.771653		SNORA73B	-1.0093	1.05076		SNORA73B	2.73552	1.11623
TRNAU1AP	0.0489456	0.0415695		TRNAU1AP	0.195909	0.723209		TRNAU1AP	-0.146964	0.0463284
SNHG12	0.4919	0.584321		SNHG12	-0.0805102	0.122135		SNHG12	0.57241	0.366828
SNORD99	1.5771	0.644296		SNORD99	-0.677392	0.524229		SNORD99	2.25449	0.691456
TAF12	0.415423	1.50715		TAF12	0.184751	1.09379		TAF12	0.230672	0.225938
RAB42	1.21633	0.647414		RAB42	0.967696	1.32005		RAB42	0.248638	0.0130134
GMEB1	0.334638	0.641108		GMEB1	-0.0855372	0.232117		GMEB1	0.420175	0.50622
YTHDF2	0.468581	1.58209		YTHDF2	0.158939	0.736753		YTHDF2	0.309642	0.361927
EPB41	-0.512648	0.743351		EPB41	-0.50644	2.15884		EPB41	-0.00620758	0.000815173
TMEM200B	-0.200692	0.0780991		TMEM200B	0.492505	0.761422		TMEM200B	-0.693198	0.182282
SRSF4	-0.0176669	0.0235847		SRSF4	-0.0586291	0.254032		SRSF4	0.0409622	0.0113076
MECR	-0.53619	0.800526		MECR	-0.235977	0.615782		MECR	-0.300213	0.109647
PTPRU	-0.988324	1.77593		PTPRU	-0.303269	0.686199		PTPRU	-0.685055	0.463747
MATN1-AS1	-0.423713	0.31605		MATN1-AS1	-0.293914	0.506788		MATN1-AS1	-0.129799	0.0121116
LAPTM5	1.55079	1.18415		LAPTM5	1.01077	1.66184		LAPTM5	0.540017	0.0637813
SDC3	0.223324	0.138588		SDC3	0.334931	0.714078		SDC3	-0.111606	0.0106693
PUM1	0.137353	0.120897		PUM1	0.0292327	0.047482		PUM1	0.108121	0.0184698
NKAIN1	-0.521928	0.331193		NKAIN1	-0.371809	0.557966		NKAIN1	-0.15012	0.0113076
SNRNP40	0.130345	0.146984		SNRNP40	-0.0230719	0.0461667		SNRNP40	0.153417	0.0534634
ZCCHC17	0.200815	0.331193		ZCCHC17	0.0685487	0.197493		ZCCHC17	0.132266	0.0505579
FABP3	-1.23153	0.914774		FABP3	0.645906	0.911847		FABP3	-1.87744	1.29848
SERINC2	-0.249507	0.109789		SERINC2	-0.26297	0.319636		SERINC2	0.0134636	0.00123537
TINAGL1	-0.0646525	0.0249336		TINAGL1	0.0943611	0.0958645		TINAGL1	-0.159014	0.0139901
PEF1	-0.00361141	0.00202474		PEF1	-0.0136978	0.0198361		PEF1	0.0100864	0.00141793
PEF1-AS1	-0.80179	0.360506		PEF1-AS1	-0.627536	0.693019		PEF1-AS1	-0.174254	0.00854494
COL16A1	-0.268607	0.208399		COL16A1	-0.0474904	0.0594789		COL16A1	-0.221116	0.0426352
ADGRB2	0.490818	0.271058		ADGRB2	0.397417	0.557387		ADGRB2	0.0934001	0.00637269
SPOCD1	3.11874	1.55966		SPOCD1	1.75192	1.72981		SPOCD1	1.36682	0.138722
PTP4A2	0.495903	0.983114		PTP4A2	0.463149	2.61907		PTP4A2	0.0327536	0.0040859
KHDRBS1	0.183138	0.587206		KHDRBS1	0.0550435	0.268433		KHDRBS1	0.128095	0.119442
TMEM39B	0.215167	0.156613		TMEM39B	0.0420581	0.0540522		TMEM39B	0.173109	0.0292871
KPNA6	-0.0885107	0.129385		KPNA6	-0.208784	1.36931		KPNA6	0.120273	0.0589273
TXLNA	0.0768071	0.0777364		TXLNA	-0.059331	0.147077		TXLNA	0.136138	0.0457295
CCDC28B	0.260007	0.121828		CCDC28B	0.383293	0.589834		CCDC28B	-0.123286	0.00894388
IQCC	-0.499221	0.372523		IQCC	-0.460551	0.946409		IQCC	-0.0386698	0.00230894
TMEM234	0.337182	0.305651		TMEM234	0.0687138	0.0971256		TMEM234	0.268469	0.0661199
EIF3I	0.191005	0.219191		EIF3I	0.129147	0.341227		EIF3I	0.0618581	0.00952839
ENSG00000291132	0.553375	0.26775		ENSG00000291132	1.24495	2.96324		ENSG00000291132	-0.69158	0.137111
FAM167B	2.31837	1.68407		FAM167B	0.459381	0.351023		FAM167B	1.85899	0.613427
LCK	2.28633	2.21694		LCK	1.18223	1.98553		LCK	1.1041	0.258214
HDAC1	0.407129	0.633675		HDAC1	0.0428202	0.0753458		HDAC1	0.364309	0.221996
MARCKSL1	1.32908	1.12502		MARCKSL1	0.135575	0.109284		MARCKSL1	1.1935	0.480271
FAM229A	-1.25303	1.73499		FAM229A	-0.46406	0.905518		FAM229A	-0.788975	0.360361
BSDC1	-0.0570203	0.0793139		BSDC1	-0.181929	1.19052		BSDC1	0.124908	0.0700264
ZBTB8A	0.123457	0.0786882		ZBTB8A	0.299194	0.754433		ZBTB8A	-0.175737	0.0313394
ZBTB8OS	0.396124	0.845294		ZBTB8OS	0.27947	1.40098		ZBTB8OS	0.116654	0.0318138
RBBP4	-0.0821591	0.0784213		RBBP4	-0.0291631	0.0576573		RBBP4	-0.0529959	0.00851729
SYNC	-1.15016	0.609472		SYNC	-0.399675	0.334493		SYNC	-0.750489	0.108829
NHSL3	-0.654822	0.708327		NHSL3	-0.735413	2.5854		NHSL3	0.0805905	0.00743682
YARS1	0.546931	0.836469		YARS1	0.26691	0.759375		YARS1	0.280021	0.0955852
S100PBP	0.48357	0.763399		S100PBP	0.31658	1.11225		S100PBP	0.16699	0.0380996
FNDC5	0.516196	0.182985		FNDC5	1.31777	2.3697		FNDC5	-0.80157	0.12968
TMEM54	-0.172673	0.073109		TMEM54	-0.355192	0.535491		TMEM54	0.182518	0.0168447
RNF19B	0.512054	0.762884		RNF19B	0.0555882	0.0896574		RNF19B	0.456466	0.280324
AK2	0.107701	0.147944		AK2	-0.0681599	0.216604		AK2	0.175861	0.106674
AZIN2	0.0792316	0.0392344		AZIN2	0.30522	0.610872		AZIN2	-0.225988	0.0358654
ENSG00000278997	-0.436323	0.172791		ENSG00000278997	-0.799876	1.26309		ENSG00000278997	0.363554	0.0333869
TRIM62	0.226599	0.132679		TRIM62	-0.499093	1.26305		TRIM62	0.725692	0.39659
ENSG00000279179	-0.165755	0.0505828		ENSG00000279179	-0.675466	0.967881		ENSG00000279179	0.509711	0.0671287
ZNF362	-0.602655	1.17575		ZNF362	-0.345864	1.32781		ZNF362	-0.256791	0.0955852
ENSG00000225313	-0.402555	0.137882		ENSG00000225313	0.134749	0.0899384		ENSG00000225313	-0.537303	0.0618655
PHC2	0.381239	0.374791		PHC2	0.272244	0.64124		PHC2	0.108995	0.0130134
ZSCAN20	0.637877	0.41446		ZSCAN20	0.157871	0.156794		ZSCAN20	0.480006	0.0866603
CSMD2	2.2668	1.72946		CSMD2	1.41455	2.24393		CSMD2	0.852245	0.112855
SMIM12	0.27269	0.268933		SMIM12	-0.0116037	0.0150283		SMIM12	0.284294	0.0957953
GJB5	-0.464808	0.216973		GJB5	-0.567754	0.834287		GJB5	0.102946	0.00637269
GJB4	-1.10861	0.546733		GJB4	-0.823034	0.986177		GJB4	-0.285575	0.0167702
GJB3	-0.676349	0.335802		GJB3	-0.548301	0.698669		GJB3	-0.128048	0.0073351
GJA4	0.665687	0.282606		GJA4	0.309102	0.258724		GJA4	0.356585	0.0292871
DLGAP3	0.520786	0.1594		DLGAP3	0.316667	0.220506		DLGAP3	0.204119	0.00937919
ENSG00000284773	-0.900862	0.54035		ENSG00000284773	0.334529	0.325711		ENSG00000284773	-1.23539	0.478117
ZMYM6	-0.109746	0.0717295		ZMYM6	0.172031	0.347073		ZMYM6	-0.281778	0.0833391
ZMYM1	0.207777	0.110746		ZMYM1	0.187085	0.258708		ZMYM1	0.0206919	0.00141793
SFPQ	-0.0818615	0.0900506		SFPQ	-0.16425	0.669908		SFPQ	0.0823885	0.0190262
ZMYM4	0.493925	0.820438		ZMYM4	0.312424	1.13074		ZMYM4	0.181501	0.0481505
RPL5P4	0.650149	0.495659		RPL5P4	0.628938	1.38071		RPL5P4	0.0212104	0.00141793
KIAA0319L	-0.246225	0.423399		KIAA0319L	-0.181996	0.759369		KIAA0319L	-0.0642291	0.0127161
NCDN	0.31993	0.320978		NCDN	-0.0380433	0.053354		NCDN	0.357973	0.141485
TFAP2E-AS1	0.96079	0.504536		TFAP2E-AS1	1.01794	1.63184		TFAP2E-AS1	-0.0571489	0.00220654
TFAP2E	-0.659584	0.793691		TFAP2E	-0.625853	2.15262		TFAP2E	-0.0337309	0.00260192
PSMB2	0.262032	0.431092		PSMB2	0.142573	0.482392		PSMB2	0.119459	0.0329754
C1orf216	0.153923	0.128406		C1orf216	0.430754	1.80092		C1orf216	-0.276831	0.105009
CLSPN	0.989479	0.853885		CLSPN	0.166595	0.170759		CLSPN	0.822884	0.280324
AGO4	-0.679097	1.19581		AGO4	-0.328021	1.01686		AGO4	-0.351076	0.143712
AGO1	-0.204054	0.354603		AGO1	-0.0246719	0.0577192		AGO1	-0.179382	0.0994519
AGO3	-0.115503	0.0888383		AGO3	0.0220708	0.0320741		AGO3	-0.137574	0.0276353
ADPRS	0.0159556	0.00698365		ADPRS	-0.190692	0.323874		ADPRS	0.206648	0.0328104
COL8A2	-0.303506	0.189742		COL8A2	0.253702	0.404527		COL8A2	-0.557208	0.193681
TRAPPC3	0.195059	0.300784		TRAPPC3	0.106819	0.344284		TRAPPC3	0.0882392	0.0228212
MAP7D1	0.0203475	0.00954318		MAP7D1	-0.275958	0.59182		MAP7D1	0.296305	0.0716198
THRAP3	-0.041886	0.0534069		THRAP3	-0.176165	1.10268		THRAP3	0.134279	0.0788028
SH3D21	-0.732513	0.590925		SH3D21	-0.768663	1.89688		SH3D21	0.0361508	0.00208091
ENSG00000286379	-1.41653	0.907306		ENSG00000286379	-1.09052	1.67762		ENSG00000286379	-0.326012	0.0230847
STK40	-0.338629	0.396442		STK40	-0.390957	1.48251		STK40	0.052328	0.00662058
LSM 10.00	0.659022	0.914698		LSM10	0.329997	0.852948		LSM10	0.329025	0.100609
OSCP1	-0.123001	0.0782535		OSCP1	-0.054553	0.0747002		OSCP1	-0.0684481	0.00743682
MRPS15	0.189022	0.193825		MRPS15	0.073395	0.146103		MRPS15	0.115627	0.0230094
CSF3R	0.754547	0.173905		CSF3R	0.874582	0.612566		CSF3R	-0.120035	0.00280939
GRIK3	-0.754369	0.226568		GRIK3	-0.0179916	0.00689518		GRIK3	-0.736377	0.0664419
LITATS1	0.123242	0.0590351		LITATS1	-0.173627	0.238545		LITATS1	0.296869	0.0526422
ZC3H12A	1.70272	2.11113		ZC3H12A	-0.547746	0.860088		ZC3H12A	2.25047	2.66665
MEAF6	0.00469904	0.00382748		MEAF6	-0.101857	0.307238		MEAF6	0.106556	0.0298607
SNIP1	0.0406429	0.0362988		SNIP1	0.0603043	0.147077		SNIP1	-0.0196614	0.00276618
DNALI1	-0.236465	0.118954		DNALI1	0.232102	0.309157		DNALI1	-0.468567	0.110745
GNL2	0.00153398	0.00097117		GNL2	-0.180797	0.582145		GNL2	0.182331	0.0618655
RSPO1	-0.970645	0.959204		RSPO1	-0.677706	1.52591		RSPO1	-0.292939	0.0379705
AIRIM	0.119316	0.0649906		AIRIM	-0.123463	0.178145		AIRIM	0.242779	0.0448999
CDCA8	0.779566	0.927047		CDCA8	0.0144954	0.0144171		CDCA8	0.76507	0.463768
EPHA10	0.251035	0.0627399		EPHA10	0.271581	0.18336		EPHA10	-0.0205453	0.00123537
MANEAL	0.164297	0.067572		MANEAL	-0.37293	0.564597		MANEAL	0.537228	0.127878
YRDC	0.139106	0.118371		YRDC	-0.425375	1.87366		YRDC	0.564481	0.558824
C1orf122	0.618134	0.74179		C1orf122	0.223281	0.42605		C1orf122	0.394852	0.129969
MTF1	0.0958006	0.0722345		MTF1	-0.204769	0.556239		MTF1	0.30057	0.12968
INPP5B	-0.139081	0.136485		INPP5B	-0.0228821	0.0397121		INPP5B	-0.116199	0.0267233
SF3A3	0.0890129	0.0888085		SF3A3	0.0844302	0.220148		SF3A3	0.00458264	0.000815173
FHL3	0.220606	0.151361		FHL3	0.0859045	0.119595		FHL3	0.134702	0.0168447
UTP11	0.552737	1.67886		UTP11	0.0720566	0.19329		UTP11	0.48068	0.752324
POU3F1	-0.787203	0.484318		POU3F1	-0.940362	1.92356		POU3F1	0.153159	0.00985009
MIR3659HG	-1.32	1.00988		MIR3659HG	-0.92443	1.61827		MIR3659HG	-0.395575	0.0394695
RRAGC	0.128795	0.133081		RRAGC	-0.0160644	0.0284628		RRAGC	0.144859	0.0431237
RRAGC-DT	-0.599993	0.192938		RRAGC-DT	-0.0998044	0.0516623		RRAGC-DT	-0.500189	0.0388193
MYCBP	0.29361	0.420126		MYCBP	-0.078779	0.176436		MYCBP	0.372389	0.276985
RHBDL2	-0.0478083	0.018749		RHBDL2	-0.191669	0.248824		RHBDL2	0.14386	0.0127793
AKIRIN1	0.163452	0.129666		AKIRIN1	-0.0912004	0.16277		AKIRIN1	0.254652	0.0764701
NDUFS5	0.123095	0.0835887		NDUFS5	0.0881981	0.144463		NDUFS5	0.0348969	0.00284653
MACF1	-0.417384	0.756126		MACF1	-0.35125	1.67188		MACF1	-0.0661332	0.00985009
BMP8A	0.621579	0.26775		BMP8A	0.318398	0.28198		BMP8A	0.303181	0.0228212
OXCT2P1	1.44473	0.348303		OXCT2P1	0.108571	0.0343533		OXCT2P1	1.33615	0.108829
PPIEL	-0.859235	0.74179		PPIEL	-0.374103	0.559934		PPIEL	-0.485132	0.101081
PABPC4	0.490011	1.1001		PABPC4	0.321262	1.57272		PABPC4	0.16875	0.0574669
HEYL	0.373732	0.223088		HEYL	0.399789	0.697241		HEYL	-0.0260574	0.00141793
PPIE	-0.234599	0.326039		PPIE	-0.036689	0.0737115		PPIE	-0.19791	0.0804583
BMP8B	0.671336	0.418675		BMP8B	0.365709	0.47162		BMP8B	0.305627	0.03213
OXCT2	0.0800068	0.0121947		OXCT2	-0.591574	0.338081		OXCT2	0.671581	0.0378657
TRIT1	-0.418461	0.544278		TRIT1	-0.319569	1.02439		TRIT1	-0.0988923	0.0139901
MYCL	-1.05158	1.14367		MYCL	-0.408184	0.688241		MYCL	-0.643393	0.200365
MFSD2A	-1.53939	1.69133		MFSD2A	-1.05621	2.52322		MFSD2A	-0.483179	0.074877
ENSG00000228477	-1.20961	0.76345		ENSG00000228477	-1.1639	2.08349		ENSG00000228477	-0.0457049	0.00165185
CAP1	0.380613	0.811055		CAP1	0.307795	1.68527		CAP1	0.0728181	0.0144408
PPT1	0.486208	1.05554		PPT1	0.211512	0.773903		PPT1	0.274696	0.150386
RLF	-0.193052	0.20204		RLF	-0.351044	1.47987		RLF	0.157992	0.0392438
ZMPSTE24-DT	-0.204339	0.140872		ZMPSTE24-DT	0.0902996	0.130186		ZMPSTE24-DT	-0.294638	0.074877
ZMPSTE24	0.470129	0.601918		ZMPSTE24	0.294728	0.825527		ZMPSTE24	0.175401	0.0330204
COL9A2	0.222655	0.0825803		COL9A2	-0.45789	0.620212		COL9A2	0.680545	0.14925
SMAP2	0.218588	0.140908		SMAP2	0.406646	1.02932		SMAP2	-0.188058	0.0292871
ZFP69B	1.06796	0.58439		ZFP69B	0.733962	0.947769		ZFP69B	0.334001	0.0252217
ENSG00000260920	1.29225	1.27521		ENSG00000260920	0.860909	1.88083		ENSG00000260920	0.431345	0.0627128
ZFP69	0.487053	0.504828		ZFP69	0.372235	0.953505		ZFP69	0.114818	0.0128951
EXO5	0.12583	0.0617029		EXO5	-0.352542	0.691999		EXO5	0.478372	0.143275
ZNF684	-0.580881	0.444896		ZNF684	0.0576048	0.054006		ZNF684	-0.638486	0.215905
RIMS3	0.62581	0.485499		RIMS3	0.168345	0.197929		RIMS3	0.457465	0.10162
NFYC	-0.0581306	0.073787		NFYC	-0.117983	0.528215		NFYC	0.0598525	0.0161724
KCNQ4	-0.802621	0.439165		KCNQ4	-0.89309	1.52745		KCNQ4	0.0904684	0.00499551
CITED4	-0.213369	0.0788831		CITED4	-0.329931	0.380765		CITED4	0.116562	0.00743682
CTPS1	0.65372	0.778413		CTPS1	-0.0135516	0.0144266		CTPS1	0.667271	0.401998
SCMH1	-0.092791	0.0811463		SCMH1	0.122202	0.311785		SCMH1	-0.214993	0.0833391
FOXO6	-0.6482	0.323647		FOXO6	-0.70834	1.07988		FOXO6	0.0601401	0.00277005
EDN2	1.1852	0.466073		EDN2	-1.06719	1.16306		EDN2	2.25239	0.858685
HIVEP3	-0.488064	0.351209		HIVEP3	-0.636116	1.58703		HIVEP3	0.148052	0.0132264
ENSG00000230638	-0.748821	0.431997		ENSG00000230638	-0.690019	1.10162		ENSG00000230638	-0.0588015	0.00277005
FOXJ3	-0.442787	1.46988		FOXJ3	-0.212766	1.20686		FOXJ3	-0.23002	0.190569
ZMYND12	0.416482	0.135836		ZMYND12	-0.36826	0.320325		ZMYND12	0.784742	0.127969
PPCS	0.178584	0.260155		PPCS	-0.0240674	0.0524342		PPCS	0.202651	0.110146
CCDC30	0.533964	0.388435		CCDC30	0.329155	0.530052		CCDC30	0.204809	0.0230037
PPIH	-0.0884898	0.0587454		PPIH	0.0467912	0.0690223		PPIH	-0.135281	0.0230037
ENSG00000285728	-0.96107	0.640469		ENSG00000285728	-0.868385	1.55703		ENSG00000285728	-0.0926848	0.00518565
YBX1	0.00451294	0.00387396		YBX1	-0.0477675	0.123785		YBX1	0.0522804	0.00985009
P3H1	0.938612	0.796262		P3H1	0.888476	2.17277		P3H1	0.0501361	0.00277005
C1orf50	-0.471569	0.558329		C1orf50	-0.0348435	0.0456736		C1orf50	-0.436725	0.201513
SVBP	0.0975416	0.0777245		SVBP	0.296621	1.06899		SVBP	-0.19908	0.059515
ERMAP	-0.294715	0.528034		ERMAP	-0.217053	0.925571		ERMAP	-0.0776628	0.0168447
ZNF691-DT	-0.562906	0.229781		ZNF691-DT	0.0530143	0.0308362		ZNF691-DT	-0.61592	0.0850807
ZNF691	0.927741	1.6553		ZNF691	0.47051	1.49018		ZNF691	0.457231	0.193681
SLC2A1	-0.0866905	0.0341213		SLC2A1	-0.6758	1.59172		SLC2A1	0.58911	0.167627
SLC2A1-DT	-0.825098	0.438945		SLC2A1-DT	-0.340447	0.320297		SLC2A1-DT	-0.484651	0.0569382
CFAP144	-0.395565	0.143566		CFAP144	-0.493368	0.55231		CFAP144	0.097803	0.00518565
EBNA1BP2	0.195764	0.209249		EBNA1BP2	-0.0741865	0.150071		EBNA1BP2	0.26995	0.122639
CFAP57	-0.933195	0.55087		CFAP57	0.179644	0.13955		CFAP57	-1.11284	0.357228
TMEM125	-0.590238	0.448877		TMEM125	-0.54251	1.14092		TMEM125	-0.0477284	0.00277005
C1orf210	-0.472567	0.270353		C1orf210	-0.687893	1.43103		C1orf210	0.215326	0.0189454
TIE1	0.389185	0.190771		TIE1	0.57985	1.00231		TIE1	-0.190666	0.0150631
CDC20-DT	-0.822149	0.585157		CDC20-DT	-0.578819	0.927455		CDC20-DT	-0.24333	0.0228212
CDC20	0.803379	0.491475		CDC20	0.352533	0.393056		CDC20	0.450847	0.0594844
ELOVL1	-0.236826	0.170478		ELOVL1	-0.34359	0.853926		ELOVL1	0.106764	0.0113076
MED8	0.387296	0.582173		MED8	0.144568	0.360735		MED8	0.242728	0.0929276
MED8-AS1	0.656122	0.217157		MED8-AS1	-0.0253805	0.0115275		MED8-AS1	0.681502	0.0694336
SZT2	-0.501981	0.810958		SZT2	-0.289924	0.959847		SZT2	-0.212058	0.0617708
PTPRF	-0.703702	0.755309		PTPRF	-0.733451	2.42004		PTPRF	0.0297483	0.00205265
KDM4A	-0.170149	0.200262		KDM4A	-0.21	0.775453		KDM4A	0.0398512	0.00637269
KDM4A-AS1	-0.646584	0.23051		KDM4A-AS1	-0.798475	0.897828		KDM4A-AS1	0.15189	0.0073351
ST3GAL3	0.164509	0.0554825		ST3GAL3	0.249519	0.245617		ST3GAL3	-0.0850099	0.00508422
ARTN	1.01655	0.398134		ARTN	0.808863	0.818116		ARTN	0.207686	0.00851729
IPO13	0.293081	0.326039		IPO13	0.0719338	0.128694		IPO13	0.221147	0.0645717
DPH2	-0.120033	0.106416		DPH2	-0.224953	0.734082		DPH2	0.104921	0.0185157
ATP6V0B	0.41238	0.448736		ATP6V0B	0.0192796	0.0239356		ATP6V0B	0.393101	0.157559
B4GALT2	-0.141453	0.111799		B4GALT2	-0.0264181	0.0386371		B4GALT2	-0.115035	0.0176292
CCDC24	-0.425057	0.252382		CCDC24	-0.459701	0.813326		CCDC24	0.0346446	0.00188316
SLC6A9	-0.8337	0.9209		SLC6A9	-0.807272	2.60955		SLC6A9	-0.0264282	0.00154702
ENSG00000230615	0.581024	0.185146		ENSG00000230615	0.263232	0.172004		ENSG00000230615	0.317792	0.0168447
DMAP1	-0.459615	0.68968		DMAP1	-0.230457	0.657012		DMAP1	-0.229159	0.0699832
ERI3	-0.220423	0.216876		ERI3	-0.0304415	0.0467331		ERI3	-0.189982	0.0488851
RNF220	-0.438916	0.564789		RNF220	-0.194512	0.454037		RNF220	-0.244404	0.069088
TMEM53	0.122367	0.0485903		TMEM53	-0.0536743	0.0473003		TMEM53	0.176041	0.0157
ARMH1	1.00575	0.552794		ARMH1	0.705456	0.912538		ARMH1	0.300296	0.0205694
KIF2C	0.73204	0.560206		KIF2C	0.131006	0.132148		KIF2C	0.601034	0.152709
RPS8	-0.0515484	0.0399231		RPS8	0.12452	0.3123		RPS8	-0.176068	0.0533634
RPS15AP11	0.787502	0.39825		RPS15AP11	0.779847	1.15494		RPS15AP11	0.0076547	0.00072397
BEST4	-1.80695	1.4276		BEST4	-0.968436	1.37642		BEST4	-0.838518	0.143093
PLK3	-0.425997	0.432197		PLK3	-0.540494	1.89385		PLK3	0.114498	0.0136805
BTBD19	-0.520487	0.471051		BTBD19	-0.173564	0.254122		BTBD19	-0.346923	0.0794102
PTCH2	-0.451782	0.252045		PTCH2	-0.0365682	0.0287738		PTCH2	-0.415213	0.0678674
EIF2B3	0.221733	0.229781		EIF2B3	0.103813	0.216053		EIF2B3	0.117919	0.0213281
HECTD3	-0.148406	0.220457		HECTD3	-0.113334	0.410783		HECTD3	-0.0350726	0.0073351
UROD	-0.0012763	0.000598439		UROD	0.185533	0.333875		UROD	-0.18681	0.0313394
ZSWIM5	-0.745698	0.5447		ZSWIM5	-0.418054	0.61715		ZSWIM5	-0.327644	0.0427858
LINC01144	-0.899591	0.753765		LINC01144	-0.413194	0.596216		LINC01144	-0.486397	0.0948606
HPDL	0.139403	0.0383968		HPDL	-0.440007	0.446081		HPDL	0.57941	0.0738578
MUTYH	-0.210916	0.0652373		MUTYH	-0.545147	0.648933		MUTYH	0.334231	0.0292871
TOE1	0.504082	0.786601		TOE1	0.130835	0.280677		TOE1	0.373247	0.194237
TESK2	-0.439917	0.694246		TESK2	-0.431697	1.98621		TESK2	-0.00822003	0.00125227
CCDC163	0.553096	0.16255		CCDC163	1.00767	1.16691		CCDC163	-0.454576	0.0313418
MMACHC	0.587564	0.587659		MMACHC	-0.0581427	0.066614		MMACHC	0.645707	0.318183
PRDX1	0.124912	0.0995305		PRDX1	-0.0911001	0.177023		PRDX1	0.216012	0.0639708
AKR1A1	0.429799	0.346561		AKR1A1	0.111943	0.144857		AKR1A1	0.317856	0.0670227
NASP	0.319234	0.480944		NASP	0.0436428	0.084613		NASP	0.275591	0.139932
CCDC17	-0.654496	0.432197		CCDC17	-0.567464	0.987998		CCDC17	-0.0870324	0.00562509
GPBP1L1	-0.202465	0.286544		GPBP1L1	-0.236988	1.06735		GPBP1L1	0.0345235	0.00554805
TMEM69	0.489035	0.853511		TMEM69	-0.0271506	0.04491		TMEM69	0.516185	0.49981
IPP	-0.346529	0.53135		IPP	-0.311328	1.30088		IPP	-0.0352006	0.0050541
ENSG00000230896	-0.311175	0.337247		ENSG00000230896	0.116802	0.221474		ENSG00000230896	-0.427976	0.242109
MAST2	-0.616752	1.40617		MAST2	-0.0276751	0.0473113		MAST2	-0.589077	0.754935
PIK3R3	0.962023	0.909603		PIK3R3	0.291648	0.3928		PIK3R3	0.670376	0.201796
TSPAN1	-0.586936	0.242281		TSPAN1	-0.473526	0.494092		TSPAN1	-0.113409	0.00559536
POMGNT1	-0.209931	0.306098		POMGNT1	-0.119346	0.36904		POMGNT1	-0.0905843	0.0204175
LURAP1	0.10922	0.034315		LURAP1	0.0630965	0.0455328		LURAP1	0.0461237	0.00220654
RAD54L	0.827419	0.618898		RAD54L	-0.377612	0.533697		RAD54L	1.20503	0.676818
LRRC41	-0.136769	0.16019		LRRC41	-0.149855	0.51661		LRRC41	0.0130856	0.00154702
UQCRH	0.310922	0.350765		UQCRH	0.0593477	0.100087		UQCRH	0.251575	0.0815838
NSUN4	0.422537	1.03924		NSUN4	-0.130487	0.452508		NSUN4	0.553024	1.0672
FAAH	-0.636704	0.602604		FAAH	-0.724985	2.23427		FAAH	0.088281	0.00743682
ENSG00000291138	0.0907911	0.0163076		ENSG00000291138	0.471817	0.296767		ENSG00000291138	-0.381026	0.0168447
MKNK1	0.0964073	0.11097		MKNK1	0.274677	1.53347		MKNK1	-0.17827	0.0852695
MOB3C	0.0516588	0.0383968		MOB3C	0.135416	0.335564		MOB3C	-0.0837574	0.0130398
ATPAF1	0.0158058	0.0140286		ATPAF1	-0.00752376	0.0146202		ATPAF1	0.0233295	0.00300401
EFCAB14	-0.104395	0.11678		EFCAB14	-0.111592	0.347207		EFCAB14	0.00719732	0.00141793
CYP4B1	0.17207	0.0483195		CYP4B1	-0.237325	0.188215		CYP4B1	0.409395	0.0362852
CYP4X1	-0.263127	0.109928		CYP4X1	-0.0231823	0.0164817		CYP4X1	-0.239944	0.0228212
CYP4Z1	2.03822	NA		CYP4Z1	0.249794	NA		CYP4Z1	1.78843	NA
PDZK1IP1	0.670023	0.318379		PDZK1IP1	0.211051	0.172608		PDZK1IP1	0.458971	0.0512384
TAL1	0.148899	0.0666087		TAL1	0.755625	2.0479		TAL1	-0.606726	0.195063
STIL	0.352968	0.137546		STIL	-0.384403	0.434789		STIL	0.737371	0.156308
CMPK1	0.396754	0.367526		CMPK1	0.284132	0.628872		CMPK1	0.112622	0.0125627
FOXD2-AS1	1.11926	0.725593		FOXD2-AS1	0.659341	0.915327		FOXD2-AS1	0.459917	0.0505676
FOXD2	0.0152937	0.00290127		FOXD2	0.0554428	0.0270937		FOXD2	-0.0401492	0.00141793
TRABD2B	-0.659691	0.451975		TRABD2B	-0.322874	0.424342		TRABD2B	-0.336818	0.0452925
SLC5A9	-0.576655	0.28186		SLC5A9	-0.437648	0.521609		SLC5A9	-0.139007	0.00776538
ENSG00000272491	-1.57673	0.659704		ENSG00000272491	-0.507053	0.314346		ENSG00000272491	-1.06968	0.129969
SPATA6	-0.000949406	0.000412372		SPATA6	0.156934	0.238127		SPATA6	-0.157883	0.0189454
BEND5	0.353854	0.210644		BEND5	0.705498	1.80555		BEND5	-0.351644	0.0609223
FAF1	-0.289439	0.571137		FAF1	-0.117032	0.398232		FAF1	-0.172407	0.0809944
CDKN2C	-0.368001	0.361087		CDKN2C	0.152126	0.274667		CDKN2C	-0.520127	0.283119
RNF11	0.42131	0.309267		RNF11	0.273647	0.45734		RNF11	0.147663	0.0150631
TTC39A	0.956399	0.853547		TTC39A	-0.212464	0.241386		TTC39A	1.16886	0.701435
EPS15	0.060599	0.028736		EPS15	0.239716	0.421785		EPS15	-0.179117	0.0248899
OSBPL9	0.0677946	0.0455111		OSBPL9	0.33427	1.15664		OSBPL9	-0.266476	0.0933405
NRDC	-0.197984	0.22023		NRDC	-0.0907064	0.201657		NRDC	-0.107278	0.0205079
RAB3B	-1.38859	0.919687		RAB3B	-0.9855	1.52016		RAB3B	-0.403089	0.0330204
TXNDC12	-0.00157709	0.000412372		TXNDC12	0.0513445	0.0349632		TXNDC12	-0.0529216	0.00220654
KTI12	0.275667	0.242281		KTI12	0.180078	0.361661		KTI12	0.0955881	0.0113076
BTF3L4	0.108327	0.0835685		BTF3L4	-0.0347503	0.0546029		BTF3L4	0.143078	0.0297016
ZFYVE9	-0.275887	0.361123		ZFYVE9	-0.332744	1.43697		ZFYVE9	0.0568568	0.00776538
ENSG00000228407	-0.300516	0.0892194		ENSG00000228407	-0.225339	0.162783		ENSG00000228407	-0.075177	0.00277005
CC2D1B	0.122775	0.157862		CC2D1B	-0.0657388	0.18589		CC2D1B	0.188514	0.103416
ORC1	0.291541	0.151552		ORC1	-0.202237	0.250898		ORC1	0.493778	0.119442
PRPF38A	0.145248	0.239626		PRPF38A	-0.00879829	0.0202818		PRPF38A	0.154047	0.084998
TUT4	-0.26392	0.237657		TUT4	-0.271958	0.706601		TUT4	0.0080377	0.00123537
GPX7	0.692284	0.460427		GPX7	1.22917	3.67713		GPX7	-0.536888	0.107892
SHISAL2A	1.82147	0.504536		SHISAL2A	2.28406	2.18715		SHISAL2A	-0.462594	0.0141525
COA7	0.175695	0.226196		COA7	-0.183426	0.682331		COA7	0.359121	0.324513
ZYG11B	0.191422	0.129385		ZYG11B	0.376394	1.01257		ZYG11B	-0.184972	0.0313394
RPS13P2	0.831806	0.740433		RPS13P2	0.469175	0.853644		RPS13P2	0.362632	0.0587807
ZYG11A	-0.0299908	0.00609749		ZYG11A	0.0787928	0.0404758		ZYG11A	-0.108784	0.00405769
ECHDC2	-0.896855	1.28612		ECHDC2	-0.719857	2.57388		ECHDC2	-0.176998	0.0248899
SCP2	0.108306	0.0501595		SCP2	-0.0167909	0.0153942		SCP2	0.125097	0.0113076
PODN	-0.518505	0.235459		PODN	0.765759	1.2559		PODN	-1.28426	0.552751
SLC1A7	-0.235236	0.0869465		SLC1A7	0.993892	2.15069		SLC1A7	-1.22913	0.579047
CPT2	0.348707	0.477676		CPT2	0.0146965	0.0222675		CPT2	0.33401	0.174527
CZIB	0.327754	0.518117		CZIB	0.405262	2.19892		CZIB	-0.0775081	0.0130398
MAGOH	-0.121205	0.119019		MAGOH	-0.0529852	0.110461		MAGOH	-0.0682197	0.0106693
LRP8	0.675723	0.494671		LRP8	0.0688753	0.0607046		LRP8	0.606848	0.157996
GLIS1	-0.0467842	0.0163076		GLIS1	0.128843	0.12991		GLIS1	-0.175628	0.0150631
NDC1	0.249169	0.352194		NDC1	0.0788945	0.188783		NDC1	0.170275	0.0586329
YIPF1	0.415356	0.539127		YIPF1	0.197906	0.485029		YIPF1	0.21745	0.0583448
IFT25	0.402065	1.06487		IFT25	0.341871	2.38681		IFT25	0.060194	0.0124107
LRRC42	0.129855	0.155522		LRRC42	-0.123785	0.406031		LRRC42	0.25364	0.166822
TMEM59	0.206338	0.331884		TMEM59	0.172268	0.723319		TMEM59	0.0340704	0.00637269
TCEANC2	0.41276	0.97269		TCEANC2	0.096531	0.287201		TCEANC2	0.316229	0.276054
CYB5RL	-0.627692	0.925884		CYB5RL	-0.268588	0.658065		CYB5RL	-0.359104	0.135696
MRPL37	-0.0358353	0.0228491		MRPL37	-0.00108826	0.0014682		MRPL37	-0.034747	0.00305451
SSBP3	-0.315832	0.680933		SSBP3	-0.164805	0.69072		SSBP3	-0.151027	0.0645032
SSBP3-AS1	-0.323894	0.0829355		SSBP3-AS1	-0.379872	0.268433		SSBP3-AS1	0.0559785	0.00170264
ACOT11	0.468824	0.234474		ACOT11	0.367534	0.458479		ACOT11	0.10129	0.00657051
MROH7	-1.03187	0.50776		MROH7	-0.611213	0.616162		MROH7	-0.420653	0.0328104
TTC4	0.388314	0.226568		TTC4	-0.112607	0.117487		TTC4	0.500921	0.119772
PARS2	0.0917525	0.0457814		PARS2	0.0563834	0.0653727		PARS2	0.0353691	0.00264585
TTC22	0.0583383	0.0269683		TTC22	-0.302163	0.58459		TTC22	0.360501	0.0875371
CIMAP2	-0.0433816	0.0104758		CIMAP2	-0.465963	0.47064		CIMAP2	0.422581	0.0382513
DHCR24	-0.486279	0.306386		DHCR24	-0.676034	1.52832		DHCR24	0.189755	0.0168447
TMEM61	-1.09597	0.420126		TMEM61	-1.43051	1.88945		TMEM61	0.334534	0.0168447
DHCR24-DT	-0.226136	0.109853		DHCR24-DT	-0.268112	0.372164		DHCR24-DT	0.0419768	0.00248353
PCSK9	0.337269	0.126549		PCSK9	-0.316509	0.317915		PCSK9	0.653778	0.119772
USP24	-0.310413	0.562165		USP24	-0.171029	0.628146		USP24	-0.139384	0.0457295
ENSG00000234810	-1.39177	0.465663		ENSG00000234810	-0.423154	0.220106		ENSG00000234810	-0.968617	0.0854297
PLPP3	-0.399929	0.223849		PLPP3	0.616299	1.26766		PLPP3	-1.01623	0.537316
PRKAA2	-0.182095	0.0446913		PRKAA2	0.289777	0.206584		PRKAA2	-0.471872	0.0382683
DAB1	1.17305	0.354135		DAB1	0.881671	0.659089		DAB1	0.291379	0.00985009
OMA1	0.721831	0.999276		OMA1	0.136722	0.219084		OMA1	0.585109	0.324092
TACSTD2	-0.366883	0.185672		TACSTD2	-0.438512	0.685144		TACSTD2	0.0716288	0.00464081
MYSM1	-0.322442	0.159915		MYSM1	-0.130939	0.132148		MYSM1	-0.191503	0.0168447
ENSG00000283445	-0.286037	0.0710887		ENSG00000283445	-0.515605	0.420151		ENSG00000283445	0.229568	0.00985009
JUN	0.173225	0.073723		JUN	-0.409663	0.668967		JUN	0.582888	0.150551
JUN-DT	0.518511	0.382003		JUN-DT	0.518396	1.11754		JUN-DT	0.000115627	2.63606e-06
FGGY	-0.133025	0.091489		FGGY	0.0867451	0.140588		FGGY	-0.21977	0.0505676
HOOK1	0.163432	0.0679507		HOOK1	-0.282157	0.374392		HOOK1	0.445589	0.0851884
CYP2J2	-0.884683	0.53135		CYP2J2	-0.749614	1.18349		CYP2J2	-0.135069	0.00748507
NFIA	-0.30829	0.257582		NFIA	0.156866	0.26933		NFIA	-0.465155	0.199604
TM2D1	-0.0698813	0.0426473		TM2D1	0.106474	0.186659		TM2D1	-0.176355	0.0330404
PATJ	-0.375126	0.299414		PATJ	-0.579481	1.76802		PATJ	0.204355	0.0315025
L1TD1	0.0715365	0.0102129		L1TD1	0.541457	0.270844		L1TD1	-0.46992	0.0168647
KANK4	-1.17894	0.433579		KANK4	-0.250169	0.132323		KANK4	-0.928772	0.104479
USP1	0.0717572	0.0451533		USP1	-0.000839228	0.00114459		USP1	0.0725964	0.00849895
DOCK7	-0.277593	0.28395		DOCK7	-0.21263	0.536565		DOCK7	-0.0649633	0.0076456
ATG4C	0.760097	1.60441		ATG4C	0.597218	3.07468		ATG4C	0.162878	0.0329754
FOXD3-AS1	-0.710972	0.285418		FOXD3-AS1	-0.261741	0.189862		FOXD3-AS1	-0.449231	0.0379705
FOXD3	-0.406997	0.122656		FOXD3	-0.462007	0.39887		FOXD3	0.05501	0.00188316
ALG6	0.533726	0.784982		ALG6	0.21633	0.535424		ALG6	0.317396	0.12304
ITGB3BP	0.141977	0.086324		ITGB3BP	0.3571	0.90258		ITGB3BP	-0.215123	0.0387152
EFCAB7	-0.0396985	0.0158159		EFCAB7	0.0981675	0.109322		EFCAB7	-0.137866	0.0121397
PGM1	0.120225	0.0874945		PGM1	0.0205678	0.0281134		PGM1	0.0996573	0.0139901
ROR1	0.428918	0.20554		ROR1	0.807757	1.60748		ROR1	-0.378839	0.0481212
ROR1-AS1	2.03865	0.665403		ROR1-AS1	1.74648	1.57211		ROR1-AS1	0.292168	0.00779911
CACHD1	0.0848308	0.0345471		CACHD1	0.0353965	0.0314155		CACHD1	0.0494343	0.00277005
RAVER2	-0.240813	0.184668		RAVER2	0.145939	0.24928		RAVER2	-0.386752	0.138103
JAK1	-0.253198	0.455519		JAK1	0.0362428	0.0857033		JAK1	-0.289441	0.243696
LINC01359	0.205465	0.0418803		LINC01359	0.511573	0.349861		LINC01359	-0.306107	0.0131629
MIR3671	1.30076	0.53012		MIR3671	0.648694	0.522691		MIR3671	0.652063	0.0520057
AK4	-0.524613	0.492509		AK4	-0.449946	1.12017		AK4	-0.0746672	0.0073351
DNAJC6	0.0808723	0.020159		DNAJC6	-0.155351	0.105794		DNAJC6	0.236223	0.0132748
LEPROT	0.126769	0.104681		LEPROT	0.209562	0.59182		LEPROT	-0.082793	0.0114949
LEPR	0.451072	0.151667		LEPR	0.521916	0.526177		LEPR	-0.0708434	0.00277005
PDE4B	2.07078	2.33774		PDE4B	0.852995	1.40951		PDE4B	1.21778	0.441545
SGIP1	1.49722	1.60884		SGIP1	1.4182	4.35506		SGIP1	0.0790219	0.00465759
DYNLT5	0.634117	0.209296		DYNLT5	1.03608	1.29023		DYNLT5	-0.401959	0.0274296
DNAI4	0.12586	0.0450425		DNAI4	-0.168876	0.168046		DNAI4	0.294736	0.0320749
MIER1	0.107921	0.0575428		MIER1	0.262237	0.510912		MIER1	-0.154316	0.0184698
SLC35D1	-0.0020988	0.00097117		SLC35D1	-0.128104	0.234495		SLC35D1	0.126005	0.0176599
IL12RB2	1.03913	0.971494		IL12RB2	0.466579	0.767193		IL12RB2	0.572552	0.131822
SERBP1	0.258204	0.423044		SERBP1	0.0705308	0.181516		SERBP1	0.187673	0.0833391
GADD45A	0.159611	0.10319		GADD45A	0.146355	0.245498		GADD45A	0.0132559	0.00141793
GNG12	-0.427218	0.428494		GNG12	-0.210091	0.411554		GNG12	-0.217127	0.042182
GNG12-AS1	-1.70088	1.17713		GNG12-AS1	-1.33419	2.14228		GNG12-AS1	-0.366691	0.0274296
DIRAS3	1.06268	1.08476		DIRAS3	0.629719	1.3146		DIRAS3	0.432964	0.0784238
WLS	-0.463174	0.639609		WLS	-0.44927	1.80331		WLS	-0.0139037	0.00141793
DEPDC1	0.302167	0.136606		DEPDC1	-0.182101	0.189206		DEPDC1	0.484268	0.0892559
LRRC7	-0.159286	0.0295953		LRRC7	0.496298	0.302854		LRRC7	-0.655584	0.0457295
LRRC40	0.200194	0.0857326		LRRC40	0.345546	0.498363		LRRC40	-0.145352	0.0106693
SRSF11	-0.0963646	0.051155		SRSF11	0.215904	0.389381		SRSF11	-0.312269	0.074877
ANKRD13C	-0.0425544	0.0260853		ANKRD13C	0.0373182	0.0544432		ANKRD13C	-0.0798726	0.00985009
ANKRD13C-DT	0.453647	0.347005		ANKRD13C-DT	0.548632	1.38573		ANKRD13C-DT	-0.0949855	0.00776538
CTH	1.94361	1.68247		CTH	1.23042	2.245		CTH	0.713189	0.105752
PTGER3	0.11266	0.0525588		PTGER3	-0.103303	0.122703		PTGER3	0.215963	0.0293817
ZRANB2	0.202177	0.117237		ZRANB2	0.579368	1.65824		ZRANB2	-0.377191	0.0955852
ZRANB2-DT	-0.0822673	0.0188032		ZRANB2-DT	-0.225657	0.150244		ZRANB2-DT	0.143389	0.0073351
NEGR1	-0.196914	0.071573		NEGR1	0.690588	1.2143		NEGR1	-0.887502	0.278577
FPGT-TNNI3K	-1.91648	1.51822		FPGT-TNNI3K	-0.14126	0.0852783		FPGT-TNNI3K	-1.77522	0.780767
FPGT	0.888873	1.23638		FPGT	0.415335	0.996555		FPGT	0.473538	0.160283
ENSG00000272864	1.17063	0.35713		ENSG00000272864	0.921645	0.709475		ENSG00000272864	0.24899	0.00830571
CRYZ	0.164273	0.0858496		CRYZ	0.0150131	0.0143281		CRYZ	0.14926	0.0161018
TYW3	0.130474	0.120795		TYW3	0.189439	0.569867		TYW3	-0.0589649	0.00849895
SLC44A5	0.521382	0.136485		SLC44A5	-0.570896	0.431673		SLC44A5	1.09228	0.153975
ACADM	0.917508	0.628663		ACADM	0.152542	0.131052		ACADM	0.764966	0.188699
RABGGTB	0.17833	0.152782		RABGGTB	-0.230208	0.629076		RABGGTB	0.408538	0.229269
ST6GALNAC3	0.162169	0.0603634		ST6GALNAC3	0.708957	1.37309		ST6GALNAC3	-0.546788	0.109149
TPI1P1	0.861578	0.771252		TPI1P1	0.228888	0.29169		TPI1P1	0.63269	0.187027
ST6GALNAC5	1.19556	0.413604		ST6GALNAC5	0.408785	0.242082		ST6GALNAC5	0.786774	0.0664419
PIGK	0.458944	0.549692		PIGK	0.420956	1.41025		PIGK	0.0379885	0.00300401
RPL17P6	0.824923	1.15492		RPL17P6	0.423227	1.09207		RPL17P6	0.401696	0.12657
AK5	0.991647	0.851056		AK5	0.684708	1.37285		AK5	0.306939	0.035033
ZZZ3	0.0252747	0.0156872		ZZZ3	0.0355584	0.0542308		ZZZ3	-0.0102837	0.00141793
USP33	0.0183866	0.0107976		USP33	0.0308831	0.0466896		USP33	-0.0124965	0.00141793
MIGA1	0.24796	0.11851		MIGA1	0.0270017	0.0222739		MIGA1	0.220959	0.024327
NEXN	-0.0158694	0.00387396		NEXN	1.32733	2.87485		NEXN	-1.3432	0.524667
FUBP1	0.291448	0.325388		FUBP1	0.2051	0.543057		FUBP1	0.0863482	0.0115356
DNAJB4	-0.332484	0.152008		DNAJB4	0.109576	0.0979697		DNAJB4	-0.44206	0.0701137
GIPC2	-0.0509601	0.0212076		GIPC2	-0.399006	0.791189		GIPC2	0.348046	0.0684597
ENSG00000285928	0.599926	0.256522		ENSG00000285928	0.643863	0.819922		ENSG00000285928	-0.0439372	0.00164546
PTGFR	0.681171	0.415973		PTGFR	1.21736	3.33041		PTGFR	-0.536192	0.0963463
IFI44L	0.26452	0.0849195		IFI44L	0.481659	0.533829		IFI44L	-0.217139	0.0130134
IFI44	0.813151	0.721148		IFI44	0.824007	2.19616		IFI44	-0.0108556	0.000993764
ADGRL4	1.27407	1.30163		ADGRL4	1.05229	2.74105		ADGRL4	0.221773	0.0184698
ADGRL2	0.797736	0.974931		ADGRL2	0.417658	0.973242		ADGRL2	0.380078	0.0989881
LINC01725	-1.50585	0.884436		LINC01725	-0.132503	0.0731165		LINC01725	-1.37335	0.370983
TTLL7	-0.0929008	0.0245255		TTLL7	1.16747	2.15596		TTLL7	-1.26037	0.420085
PRKACB-DT	0.121197	0.0285919		PRKACB-DT	1.40395	2.29993		PRKACB-DT	-1.28276	0.312012
PRKACB	1.10011	1.33429		PRKACB	1.14067	4.24237		PRKACB	-0.0405545	0.00230894
SAMD13	-0.27055	0.0922958		SAMD13	0.570598	0.721811		SAMD13	-0.841149	0.192375
RPF1	0.177547	0.414808		RPF1	-0.0229799	0.0702299		RPF1	0.200527	0.207382
GNG5	-0.000738543	0.000412372		GNG5	0.0639862	0.131606		GNG5	-0.0647248	0.00985009
SPATA1	-0.767731	0.323194		SPATA1	-0.487124	0.451558		SPATA1	-0.280607	0.0168447
CTBS	0.477924	0.401113		CTBS	0.173185	0.251872		CTBS	0.304739	0.0603457
ENSG00000284882	-0.097838	0.0188286		ENSG00000284882	0.35859	0.219126		ENSG00000284882	-0.456428	0.0284763
SSX2IP	0.144873	0.106076		SSX2IP	-0.18475	0.406482		SSX2IP	0.329623	0.127254
LPAR3	0.173632	0.0695795		LPAR3	-0.422088	0.64904		LPAR3	0.595721	0.142606
MCOLN2	-0.154187	0.0556977		MCOLN2	0.293304	0.338802		MCOLN2	-0.447491	0.069088
DNAI3	-0.564327	0.273048		DNAI3	-0.240456	0.218912		DNAI3	-0.323871	0.0313394
MCOLN3	-0.858651	0.583686		MCOLN3	0.384512	0.472274		MCOLN3	-1.24316	0.612828
ENSG00000280099	-0.0878299	0.0216152		ENSG00000280099	-0.492672	0.483669		ENSG00000280099	0.404842	0.0328104
SYDE2	-0.143989	0.0415694		SYDE2	-0.401089	0.412615		SYDE2	0.257099	0.0168447
C1orf52	-0.0215214	0.0149424		C1orf52	-0.0101885	0.0155375		C1orf52	-0.0113329	0.00141793
BCL10	0.721949	0.789911		BCL10	-0.0346151	0.0355338		BCL10	0.756564	0.440676
DDAH1	0.102719	0.0517423		DDAH1	0.219931	0.371124		DDAH1	-0.117212	0.0113076
CCN1	0.386951	0.186707		CCN1	0.185732	0.186327		CCN1	0.20122	0.0168447
ZNHIT6	-0.199068	0.229781		ZNHIT6	-0.115423	0.2892		ZNHIT6	-0.0836456	0.014269
COL24A1	0.960436	0.527662		COL24A1	0.513544	0.572427		COL24A1	0.446892	0.0452925
ODF2L	0.428658	0.428811		ODF2L	0.51395	1.70566		ODF2L	-0.0852912	0.00871184
CLCA2	0.65821	0.356889		CLCA2	-0.0496578	0.0341247		CLCA2	0.707868	0.149148
CLCA4	0.394371	0.138225		CLCA4	-0.208843	0.161565		CLCA4	0.603215	0.0833391
CLCA4-AS1	-0.0274033	0.0111481		CLCA4-AS1	0.051945	0.0540522		CLCA4-AS1	-0.0793483	0.0073351
SH3GLB1	-0.099874	0.129385		SH3GLB1	0.0727309	0.228983		SH3GLB1	-0.172605	0.0959274
SELENOF	0.462327	0.763399		SELENOF	0.452924	2.2006		SELENOF	0.00940344	0.00141793
HS2ST1	0.364475	0.622651		HS2ST1	0.362112	1.82479		HS2ST1	0.00236309	0.00072397
LINC01140	-0.464707	0.15029		LINC01140	0.138963	0.0852783		LINC01140	-0.603669	0.0670263
LMO4	0.35183	0.534154		LMO4	0.430773	2.23077		LMO4	-0.0789426	0.0125357
PKN2	-0.0071185	0.0027021		PKN2	0.0493899	0.0478422		PKN2	-0.0565084	0.00341356
GTF2B	0.0217605	0.0198456		GTF2B	-0.0296637	0.0676528		GTF2B	0.0514243	0.00985009
KYAT3	0.21211	0.34503		KYAT3	0.182143	0.785873		KYAT3	0.029967	0.00518565
RBMXL1	0.168509	0.167328		RBMXL1	-0.0883168	0.189909		RBMXL1	0.256826	0.109647
GBP3	1.05055	1.86521		GBP3	0.553027	1.7529		GBP3	0.497518	0.201839
GBP1	1.77352	3.55647		GBP1	0.832679	2.44487		GBP1	0.940839	0.54439
PTGES3P1	0.449408	0.470937		PTGES3P1	0.278114	0.636444		PTGES3P1	0.171295	0.0283149
GBP2	0.603339	1.13325		GBP2	0.201317	0.542259		GBP2	0.402022	0.240074
GBP4	1.30071	1.02366		GBP4	1.04425	2.08557		GBP4	0.256464	0.0184363
GBP5	2.86498	2.44257		GBP5	2.0622	3.8842		GBP5	0.802778	0.0875371
GBP6	2.19096	1.63008		GBP6	1.27949	1.85913		GBP6	0.911472	0.131714
GBP1P1	1.69197	0.988789		GBP1P1	1.279	1.85647		GBP1P1	0.412966	0.0280451
LRRC8B	0.379597	0.291325		LRRC8B	-0.197833	0.312916		LRRC8B	0.57743	0.245616
LRRC8C-DT	-1.03515	1.19816		LRRC8C-DT	-0.196196	0.242068		LRRC8C-DT	-0.838952	0.417182
LRRC8C	-0.141488	0.115868		LRRC8C	-0.138747	0.304542		LRRC8C	-0.00274072	0.00072397
LRRC8D	0.74439	2.13871		LRRC8D	0.198636	0.651793		LRRC8D	0.545754	0.668529
GEMIN8P4	-0.938358	0.511899		GEMIN8P4	-0.92608	1.4282		GEMIN8P4	-0.0122778	0.000788515
ZNF326	-0.382794	0.399803		ZNF326	-0.0634542	0.0929771		ZNF326	-0.31934	0.105872
LINC02609	0.134867	0.0400845		LINC02609	0.98125	1.75319		LINC02609	-0.846383	0.191493
ZNF644	0.568337	0.602123		ZNF644	0.279486	0.564396		ZNF644	0.28885	0.0623583
CDC7	0.373955	0.336421		CDC7	-0.319603	0.766396		CDC7	0.693558	0.491712
TGFBR3	-0.722799	0.743527		TGFBR3	0.206212	0.302696		TGFBR3	-0.929011	0.646821
EPHX4	0.608688	0.1412		EPHX4	1.823	2.26183		EPHX4	-1.21431	0.144916
BTBD8	0.144319	0.0416178		BTBD8	0.424858	0.451948		BTBD8	-0.280539	0.0204175
GLMN	0.228295	0.147813		GLMN	0.0703255	0.0879025		GLMN	0.15797	0.019268
RPAP2	0.617346	2.18611		RPAP2	0.163802	0.654964		RPAP2	0.453543	0.688029
GFI1	1.93966	1.48692		GFI1	1.53233	2.94378		GFI1	0.40733	0.0313394
EVI5	-0.106929	0.0556156		EVI5	-0.0409975	0.0462527		EVI5	-0.0659311	0.00614787
RPL5	-0.0110452	0.0100668		RPL5	0.143832	0.59182		RPL5	-0.154878	0.072166
DIPK1A	0.672538	0.74179		DIPK1A	0.864289	3.45296		DIPK1A	-0.19175	0.0276264
MTF2	0.136709	0.0950901		MTF2	0.293136	0.790919		MTF2	-0.156427	0.0280906
TMED5	1.03	2.04698		TMED5	0.601228	2.26647		TMED5	0.428772	0.167923
CCDC18	-0.139507	0.0913245		CCDC18	-0.116831	0.190961		CCDC18	-0.022676	0.00178757
CCDC18-AS1	-0.391811	0.279471		CCDC18-AS1	0.0191805	0.0177209		CCDC18-AS1	-0.410992	0.104596
DR1	0.218513	0.18535		DR1	0.0742968	0.119859		DR1	0.144217	0.0253922
FNBP1L	0.534465	0.433035		FNBP1L	-0.000600119	0.000593219		FNBP1L	0.535065	0.168964
BCAR3	-0.959069	1.32654		BCAR3	-0.0798204	0.0938352		BCAR3	-0.879249	0.627069
DNTTIP2	0.0820651	0.0681738		DNTTIP2	-0.0246178	0.0425052		DNTTIP2	0.106683	0.0205694
GCLM	0.546493	0.461138		GCLM	0.3226	0.580184		GCLM	0.223893	0.0313394
ABCA4	0.70694	0.286646		ABCA4	-0.286165	0.219635		ABCA4	0.993106	0.200612
ARHGAP29	-0.291504	0.146115		ARHGAP29	0.0543677	0.048217		ARHGAP29	-0.345871	0.0542803
ABCD3	0.0163559	0.00637618		ABCD3	-0.16579	0.226732		ABCD3	0.182146	0.0218273
F3	-1.18085	1.56555		F3	-0.583243	1.34817		F3	-0.597611	0.193011
ENSG00000288736	-0.642909	0.201402		ENSG00000288736	-0.179937	0.0990523		ENSG00000288736	-0.462972	0.0315164
SLC44A3-AS1	0.34103	0.11475		SLC44A3-AS1	-0.206561	0.160614		SLC44A3-AS1	0.547592	0.0678674
SLC44A3	0.37963	0.363448		SLC44A3	-0.0086981	0.00947876		SLC44A3	0.388328	0.139494
CNN3	0.608149	0.712701		CNN3	0.51886	1.61795		CNN3	0.0892889	0.00883216
CNN3-DT	-0.533254	0.311641		CNN3-DT	0.289824	0.351023		CNN3-DT	-0.823078	0.278193
ALG14	0.327474	0.415354		ALG14	0.389939	1.63179		ALG14	-0.0624643	0.00779911
TLCD4	0.381733	0.104634		TLCD4	0.0915958	0.0481784		TLCD4	0.290137	0.0151705
RWDD3	-0.365576	0.199662		RWDD3	-0.102181	0.0990581		RWDD3	-0.263395	0.0315164
LINC02607	0.493325	0.0954066		LINC02607	-0.610915	0.347507		LINC02607	1.10424	0.10162
EEF1A1P11	0.366339	0.386343		EEF1A1P11	0.258607	0.649039		EEF1A1P11	0.107731	0.0139901
RPL7P9	1.5539	1.70945		RPL7P9	0.833496	1.66782		RPL7P9	0.720409	0.174197
PTBP2	0.410128	0.284226		PTBP2	0.472273	1.02846		PTBP2	-0.0621444	0.00506509
DPYD	0.789043	0.779846		DPYD	0.777009	2.27167		DPYD	0.0120336	0.00123537
SNX7	-0.0326536	0.0194652		SNX7	0.449304	1.74472		SNX7	-0.481958	0.304167
PLPPR4	0.72445	0.411208		PLPPR4	0.377081	0.432379		PLPPR4	0.34737	0.034701
PALMD	-0.679941	0.773664		PALMD	-0.550569	1.61355		PALMD	-0.129372	0.0139901
HMGB3P10	-2.08482	1.41969		HMGB3P10	-1.43328	2.08268		HMGB3P10	-0.651536	0.0641023
FRRS1	-0.141637	0.082731		FRRS1	-0.122149	0.181336		FRRS1	-0.0194889	0.00141793
AGL	0.376411	0.306287		AGL	0.516912	1.49623		AGL	-0.140501	0.0168447
SLC35A3	-0.0584635	0.0197878		SLC35A3	0.0368086	0.028439		SLC35A3	-0.095272	0.00662058
ENSG00000288826	-0.0602828	0.0168893		ENSG00000288826	0.323816	0.322676		ENSG00000288826	-0.384099	0.039459
MFSD14A	-0.918181	0.342059		MFSD14A	-0.347125	0.222405		MFSD14A	-0.571056	0.0480372
SASS6	0.391166	0.256469		SASS6	0.202668	0.275209		SASS6	0.188498	0.0202268
TRMT13	0.323312	0.190474		TRMT13	0.158452	0.194038		TRMT13	0.16486	0.0163147
LRRC39	-1.14721	0.791399		LRRC39	-0.170402	0.131606		LRRC39	-0.97681	0.268969
DBT	0.132543	0.0813252		DBT	-0.137367	0.225804		DBT	0.26991	0.0641023
RTCA-AS1	-0.25519	0.0991598		RTCA-AS1	-0.17968	0.165871		RTCA-AS1	-0.0755103	0.0039819
RTCA	0.412723	0.870536		RTCA	0.249902	1.11272		RTCA	0.162821	0.0586359
CDC14A	0.169038	0.0677657		CDC14A	0.0123537	0.00886501		CDC14A	0.156684	0.0114949
VCAM1	0.932947	0.597013		VCAM1	1.13025	2.46723		VCAM1	-0.197302	0.0127161
EXTL2	0.513929	0.660258		EXTL2	0.550716	2.21756		EXTL2	-0.0367863	0.00300401
SLC30A7	0.61098	1.03924		SLC30A7	0.54518	2.53568		SLC30A7	0.0658002	0.0077051
DPH5	0.404787	1.18483		DPH5	0.273005	1.7622		DPH5	0.131782	0.0557727
DPH5-DT	0.770981	1.2578		DPH5-DT	0.395902	1.18444		DPH5-DT	0.37508	0.135651
S1PR1	0.386597	0.206411		S1PR1	0.642054	1.30974		S1PR1	-0.255457	0.0287858
RPSAP19	0.701632	0.400681		RPSAP19	0.159155	0.13902		RPSAP19	0.542477	0.0882808
COL11A1	2.99069	1.80143		COL11A1	2.30614	3.33185		COL11A1	0.684546	0.0442602
RNPC3	-0.161825	0.0913854		RNPC3	0.0148734	0.0149387		RNPC3	-0.176699	0.0247788
AMY2B	-1.37338	2.34157		AMY2B	-0.559877	1.36955		AMY2B	-0.813505	0.448613
PRMT6	0.0576627	0.039442		PRMT6	-0.0981894	0.19256		PRMT6	0.155852	0.0328065
NTNG1	1.13873	0.519389		NTNG1	0.0424153	0.0206678		NTNG1	1.09632	0.199493
NDUFA4P1	0.169539	0.0657561		NDUFA4P1	-0.113334	0.103926		NDUFA4P1	0.282873	0.0315164
VAV3	-0.446274	0.298245		VAV3	-0.543696	1.18227		VAV3	0.0974219	0.00748507
SLC25A24	0.583837	0.377478		SLC25A24	0.39785	0.599219		SLC25A24	0.185987	0.0161448
ENSG00000260879	-0.606015	0.254116		ENSG00000260879	0.0681418	0.0411643		ENSG00000260879	-0.674157	0.103932
EEIG2	0.210447	0.114311		EEIG2	0.421703	0.889879		EEIG2	-0.211257	0.0287147
HENMT1	0.782847	1.19245		HENMT1	0.434909	1.29185		HENMT1	0.347939	0.10767
PRPF38B	0.0654031	0.0501683		PRPF38B	-0.0320812	0.0550572		PRPF38B	0.0974843	0.0168447
STXBP3	-0.0549556	0.0270674		STXBP3	-0.115335	0.164807		STXBP3	0.0603792	0.00557091
AKNAD1	-0.196349	0.0637683		AKNAD1	0.3996	0.437206		AKNAD1	-0.595949	0.0960121
GPSM2	0.000776447	0.000412372		GPSM2	-0.326863	0.847282		GPSM2	0.32764	0.10142
CLCC1	0.13848	0.106257		CLCC1	0.256379	0.718643		CLCC1	-0.117899	0.0177573
WDR47	-0.46223	0.298416		WDR47	-0.510153	1.00828		WDR47	0.0479229	0.00277005
RPL17P7	0.379783	0.35149		RPL17P7	0.243922	0.509893		RPL17P7	0.135861	0.0168447
TAF13	0.5961	0.94333		TAF13	0.15062	0.310128		TAF13	0.445479	0.248503
TMEM167B-DT	-0.478557	0.301375		TMEM167B-DT	-0.384784	0.605463		TMEM167B-DT	-0.0937738	0.0073351
TMEM167B	0.193266	0.253569		TMEM167B	0.0727936	0.178738		TMEM167B	0.120473	0.0318138
ELAPOR1	0.55654	0.103671		ELAPOR1	-1.50486	1.2903		ELAPOR1	2.0614	0.35465
SARS1	-0.0206089	0.0145312		SARS1	0.0686626	0.139073		SARS1	-0.0892715	0.0150631
CELSR2	-0.861678	0.846881		CELSR2	-0.728085	1.89794		CELSR2	-0.133593	0.0106693
PSRC1	-0.10638	0.0562969		PSRC1	-0.163363	0.253911		PSRC1	0.0569828	0.00518565
SORT1	-0.0411888	0.0227299		SORT1	-0.0898371	0.141449		SORT1	0.0486483	0.00518565
PSMA5	0.45712	0.905264		PSMA5	0.270149	1.10494		PSMA5	0.186971	0.0659888
SYPL2	-0.495793	0.123366		SYPL2	-0.503802	0.342888		SYPL2	0.00800841	0.00072397
ATXN7L2	-0.0242589	0.0119901		ATXN7L2	-0.285114	0.655845		ATXN7L2	0.260855	0.0603457
CYB561D1	-0.816106	1.5438		CYB561D1	-0.489648	1.8355		CYB561D1	-0.326458	0.11423
AMIGO1	-0.222679	0.0914007		AMIGO1	-0.548374	0.938705		AMIGO1	0.325695	0.0394695
GNAI3	0.165568	0.20028		GNAI3	-0.0741067	0.180485		GNAI3	0.239675	0.127878
AMPD2	0.216944	0.167328		AMPD2	0.0988783	0.15801		AMPD2	0.118065	0.0156874
GSTM4	0.223894	0.115868		GSTM4	0.043857	0.0421072		GSTM4	0.180037	0.0181006
GSTM2	-1.1209	1.2911		GSTM2	-0.87543	2.46093		GSTM2	-0.245467	0.0293791
GSTM1	0.673995	0.0758902		GSTM1	-1.26574	0.489843		GSTM1	1.93974	0.118251
GSTM5	0.750143	NA		GSTM5	-1.6163	NA		GSTM5	2.36644	NA
GSTM3	-0.264444	0.154823		GSTM3	-0.29948	0.52301		GSTM3	0.0350366	0.00220654
CSF1	-0.463205	0.460491		CSF1	0.0132349	0.0144178		CSF1	-0.47644	0.195078
AHCYL1	0.134281	0.274082		AHCYL1	0.00803232	0.0220315		AHCYL1	0.126249	0.0782954
STRIP1	-0.180914	0.2196		STRIP1	-0.146878	0.448407		STRIP1	-0.034036	0.00518565
ENSG00000258634	-0.69068	1.20617		ENSG00000258634	-0.716877	3.78561		ENSG00000258634	0.0261969	0.00220654
SLC6A17	-0.581525	0.290126		SLC6A17	-1.04368	2.21906		SLC6A17	0.462153	0.060986
KCNC4	-0.309385	0.25134		KCNC4	-0.292319	0.654602		KCNC4	-0.0170657	0.00141793
RBM15	0.699066	1.40934		RBM15	0.30655	1.01399		RBM15	0.392515	0.212781
LAMTOR5-AS1	0.29206	0.169926		LAMTOR5-AS1	0.382256	0.719939		LAMTOR5-AS1	-0.0901961	0.00743682
SLC16A4	0.150439	0.04292		SLC16A4	1.25907	2.58491		SLC16A4	-1.10863	0.328818
LAMTOR5	0.193063	0.317542		LAMTOR5	0.117729	0.427546		LAMTOR5	0.0753341	0.0174193
KCNA2	0.322447	0.079949		KCNA2	1.47676	2.20383		KCNA2	-1.15432	0.200612
KCNA3	3.56532	3.76399		KCNA3	2.23913	4.36964		KCNA3	1.32619	0.247151
CD53	2.21184	2.08464		CD53	1.46868	2.89766		CD53	0.743159	0.110146
LRIF1	0.321874	0.263815		LRIF1	0.346739	0.848235		LRIF1	-0.0248655	0.00187871
DRAM2	0.424088	0.939288		DRAM2	0.343963	1.95274		DRAM2	0.0801247	0.0168447
CEPT1	0.0669169	0.0319222		CEPT1	-0.0672477	0.0791591		CEPT1	0.134165	0.0139901
DENND2D	0.771856	1.68779		DENND2D	0.0314047	0.0474042		DENND2D	0.740451	0.959498
CHI3L2	3.2374	4.32033		CHI3L2	0.601989	0.610242		CHI3L2	2.63542	1.8247
CIMAP3	-1.18342	1.08128		CIMAP3	-0.284978	0.315143		CIMAP3	-0.898445	0.306344
OVGP1	-1.03314	1.3272		OVGP1	-0.406097	0.791603		OVGP1	-0.627041	0.237125
ENSG00000260948	0.477758	0.151983		ENSG00000260948	0.103312	0.0592569		ENSG00000260948	0.374445	0.0274296
WDR77	0.822855	2.17562		WDR77	0.342082	1.35353		WDR77	0.480772	0.399664
ATP5PB	0.284663	0.765139		ATP5PB	0.0831435	0.321394		ATP5PB	0.20152	0.167627
C1orf162	1.16912	0.887389		C1orf162	0.85274	1.54666		C1orf162	0.316383	0.0297016
TMIGD3	1.53879	0.492061		TMIGD3	0.830375	0.548425		TMIGD3	0.708419	0.0394695
ADORA3	0.690599	0.231155		ADORA3	1.0663	1.32424		ADORA3	-0.375704	0.0230094
RAP1A	0.409344	0.377208		RAP1A	0.629929	2.29216		RAP1A	-0.220585	0.039459
LINC01160	-0.959042	0.34726		LINC01160	0.111917	0.0541048		LINC01160	-1.07096	0.156955
INKA2	-0.313333	0.454678		INKA2	-0.266843	1.01978		INKA2	-0.0464905	0.0073351
DDX20	0.226918	0.429376		DDX20	0.0127898	0.0283299		DDX20	0.214129	0.145098
KCND3	-0.239609	0.194233		KCND3	-0.362652	1.0481		KCND3	0.123043	0.0168447
LINC01750	-0.141133	0.0407951		LINC01750	-0.286515	0.256152		LINC01750	0.145382	0.0076456
LINC02884	-0.972261	0.507555		LINC02884	0.586453	0.651017		LINC02884	-1.55871	0.63221
CTTNBP2NL	0.223272	0.188452		CTTNBP2NL	-0.11987	0.216387		CTTNBP2NL	0.343142	0.130419
WNT2B	-0.960236	1.05733		WNT2B	-0.834375	2.44705		WNT2B	-0.125861	0.00985009
ST7L	-2.40378e-05	5.25232e-05		ST7L	-0.334688	2.245		ST7L	0.334664	0.369392
CAPZA1	0.442172	0.684497		CAPZA1	0.202964	0.570478		CAPZA1	0.239208	0.0833391
MOV10	-0.488356	0.652735		MOV10	-0.408089	1.43944		MOV10	-0.080267	0.00985009
RHOC	-0.28606	0.201982		RHOC	-0.0482803	0.0551601		RHOC	-0.23778	0.0406833
PPM1J	-1.06433	1.04144		PPM1J	-0.73573	1.62727		PPM1J	-0.328599	0.0444875
SLC16A1-AS1	0.431441	0.418296		SLC16A1-AS1	0.35874	0.906238		SLC16A1-AS1	0.0727014	0.00743682
SLC16A1	0.692741	0.991451		SLC16A1	0.147984	0.255958		SLC16A1	0.544757	0.297309
LRIG2	-0.496665	0.815513		LRIG2	-0.302086	1.04694		LRIG2	-0.194578	0.0544424
MAGI3	0.255392	0.22466		MAGI3	0.0464368	0.0652965		MAGI3	0.208955	0.0463284
PHTF1	0.989402	1.18953		PHTF1	0.981164	3.50733		PHTF1	0.00823782	0.000788515
RSBN1	0.113224	0.0871592		RSBN1	-0.0492269	0.0813709		RSBN1	0.162451	0.0352061
PTPN22	2.25812	2.67282		PTPN22	1.64543	4.35049		PTPN22	0.612681	0.0893859
BCL2L15	0.57776	0.217745		BCL2L15	0.221587	0.159065		BCL2L15	0.356173	0.0274296
AP4B1	0.0298174	0.0217816		AP4B1	0.279078	1.09164		AP4B1	-0.249261	0.110544
DCLRE1B	-0.0679041	0.0550741		DCLRE1B	-0.0555541	0.111513		DCLRE1B	-0.0123499	0.00141793
HIPK1	-0.373816	0.352319		HIPK1	-0.290262	0.682701		HIPK1	-0.0835539	0.00859358
OLFML3	-0.0370746	0.00913228		OLFML3	0.703527	0.954653		OLFML3	-0.740601	0.130419
TRIM33	-0.131311	0.0954066		TRIM33	-0.190935	0.435591		TRIM33	0.0596245	0.0073351
BCAS2	0.0738983	0.0622678		BCAS2	-0.057452	0.119166		BCAS2	0.13135	0.0318138
DENND2C	-0.377697	0.218973		DENND2C	-0.466391	0.855788		DENND2C	0.0886936	0.00719154
AMPD1	4.74597	2.93985		AMPD1	2.25485	2.58599		AMPD1	2.49113	0.43342
NRAS	0.0143101	0.00742125		NRAS	-0.153801	0.301344		NRAS	0.168111	0.0315025
CSDE1	-0.0888666	0.121828		CSDE1	-0.0149517	0.0365279		CSDE1	-0.0739149	0.0213257
SIKE1	0.104672	0.0809494		SIKE1	-0.0479395	0.080836		SIKE1	0.152611	0.0324787
SYCP1	1.32575	NA		SYCP1	-2.85593	NA		SYCP1	4.18167	NA
TSPAN2	-0.571193	0.31945		TSPAN2	0.34917	0.42814		TSPAN2	-0.920363	0.320943
NGF	0.264169	0.0671144		NGF	0.417696	0.323032		NGF	-0.153527	0.0073351
VANGL1	-0.252459	0.288963		VANGL1	-0.443842	2.13258		VANGL1	0.191384	0.0557727
CASQ2	-1.66492	0.965598		CASQ2	0.561478	0.480722		CASQ2	-2.22639	1.02827
NHLH2	-0.949849	0.551493		NHLH2	-0.482663	0.542925		NHLH2	-0.467185	0.0533286
SLC22A15	-0.516856	0.315986		SLC22A15	-0.243749	0.29234		SLC22A15	-0.273107	0.0315164
MAB21L3	0.106831	0.0328299		MAB21L3	-0.339097	0.35719		MAB21L3	0.445928	0.0554943
ATP1A1	-0.123659	0.0621409		ATP1A1	-0.643474	1.94681		ATP1A1	0.519814	0.18577
ATP1A1-AS1	-0.578723	0.62922		ATP1A1-AS1	-0.28237	0.573881		ATP1A1-AS1	-0.296353	0.0671287
LINC01762	-0.193527	0.038971		LINC01762	-0.398974	0.241917		LINC01762	0.205447	0.00758944
ENSG00000224950	1.05156	0.463288		ENSG00000224950	0.510876	0.448006		ENSG00000224950	0.540687	0.0470772
CD58	0.319451	0.292881		CD58	0.293811	0.738155		CD58	0.0256393	0.00220654
IGSF3	0.00998559	0.0045338		IGSF3	-0.427444	1.12866		IGSF3	0.43743	0.14953
CD2	2.16056	2.04632		CD2	0.997888	1.5255		CD2	1.16267	0.299878
PTGFRN	0.616021	1.08873		PTGFRN	0.304357	0.973025		PTGFRN	0.311664	0.128575
CD101	0.42446	0.223456		CD101	-0.0273755	0.0206172		CD101	0.451836	0.0751073
TTF2	-0.0495403	0.032793		TTF2	-0.281308	0.867322		TTF2	0.231768	0.0687484
TRIM45	-1.20531	1.93352		TRIM45	-0.680869	2.00622		TRIM45	-0.524445	0.175843
VTCN1	0.568461	0.110808		VTCN1	-0.853216	0.547108		VTCN1	1.42168	0.160878
MAN1A2	0.077034	0.0549554		MAN1A2	0.204887	0.55231		MAN1A2	-0.127853	0.0248899
TENT5C	4.56624	6.3863		TENT5C	2.60176	5.60886		TENT5C	1.96448	0.642061
GDAP2	0.36411	0.509663		GDAP2	0.0132227	0.0196675		GDAP2	0.350888	0.195063
WDR3	0.0560628	0.0412201		WDR3	-0.277433	1.00626		WDR3	0.333496	0.187502
SPAG17	-1.15728	0.458899		SPAG17	0.352511	0.217603		SPAG17	-1.50979	0.335497
TBX15	-0.379679	0.190036		TBX15	0.68029	1.35172		TBX15	-1.05997	0.51712
WARS2	0.434668	0.63481		WARS2	0.237573	0.700049		WARS2	0.197095	0.0537342
WARS2-AS1	-0.155912	0.107142		WARS2-AS1	0.16288	0.305681		WARS2-AS1	-0.318792	0.10162
HAO2	-0.812703	0.140075		HAO2	-0.720702	0.326264		HAO2	-0.0920009	0.00164546
HSD3BP2	1.11348	NA		HSD3BP2	-3.57671	NA		HSD3BP2	4.69019	NA
HSD3B1	-1.56552	0.30853		HSD3B1	-0.996809	0.44246		HSD3B1	-0.568714	0.0161242
LINC00622	0.414217	0.115144		LINC00622	0.619802	0.565113		LINC00622	-0.205585	0.0090213
HSD3BP5	-1.30807	0.628663		HSD3BP5	-0.602086	0.518457		HSD3BP5	-0.705987	0.074877
ZNF697	1.22704	2.43103		ZNF697	0.656027	2.30328		ZNF697	0.57101	0.262811
PHGDH	-0.00290491	0.00097117		PHGDH	-0.165516	0.214891		PHGDH	0.162611	0.0168447
HMGCS2	1.9841	NA		HMGCS2	-2.56177	NA		HMGCS2	4.54587	NA
NOTCH2	-0.340943	0.448736		NOTCH2	-0.111165	0.238574		NOTCH2	-0.229777	0.0750493
SEC22B	0.44231	0.5447		SEC22B	0.519617	2.12632		SEC22B	-0.0773067	0.00926375
ENSG00000290569	-0.011701	0.0027435		ENSG00000290569	0.290559	0.238735		ENSG00000290569	-0.30226	0.0205694
NBPF8	-0.326502	0.195825		NBPF8	0.0951256	0.103563		NBPF8	-0.421627	0.0955852
PDE4DIPP2	-0.710213	0.557538		PDE4DIPP2	-0.0311791	0.0257385		PDE4DIPP2	-0.679034	0.215905
ENSG00000290999	0.803368	0.421834		ENSG00000290999	0.664486	0.913747		ENSG00000290999	0.138882	0.00743682
NBPF26	-1.08594	0.696614		NBPF26	-0.357713	0.351163		NBPF26	-0.728222	0.132911
LINC00623	0.239672	0.0892169		LINC00623	0.142956	0.123229		LINC00623	0.096716	0.00562509
FAM72B	-0.62316	0.306098		FAM72B	-0.040015	0.0254869		FAM72B	-0.583145	0.0929276
SRGAP2C	-0.73174	0.581005		SRGAP2C	-0.393004	0.622844		SRGAP2C	-0.338737	0.0505077
LINC02798	-1.84577	1.10501		LINC02798	0.335925	0.214852		LINC02798	-2.1817	0.917732
EMBP1	-0.0551091	0.0148751		EMBP1	0.0491322	0.0304844		EMBP1	-0.104241	0.00518565
ENSG00000277702	0.404073	0.0885051		ENSG00000277702	0.890165	0.748204		ENSG00000277702	-0.486092	0.0276353
FCGR1CP	3.04017	1.16551		FCGR1CP	1.20801	0.749371		FCGR1CP	1.83216	0.19753
H3-7	0.403964	0.125472		H3-7	-0.414231	0.357292		H3-7	0.818195	0.129692
FAM72C	-0.452712	0.129971		FAM72C	-0.728812	0.725913		FAM72C	0.2761	0.0139901
ENSG00000289318	-2.46137	1.28933		ENSG00000289318	-0.922883	0.664521		ENSG00000289318	-1.53849	0.248756
SRGAP2D	-1.80934	0.904893		SRGAP2D	-1.16371	1.23171		SRGAP2D	-0.645624	0.0505579
NBPF15	-0.189476	0.0949341		NBPF15	0.477419	1.02107		NBPF15	-0.666895	0.266957
ENSG00000290121	1.65123	0.836019		ENSG00000290121	0.435647	0.310671		ENSG00000290121	1.21558	0.206999
LSP1P5.1	-0.0848518	0.0221058		LSP1P5.1	1.14084	2.06632		LSP1P5.1	-1.22569	0.387303
SRGAP2B	-0.761061	0.457504		SRGAP2B	-0.125583	0.102244		SRGAP2B	-0.635478	0.12657
FAM72D	-0.181404	0.0437867		FAM72D	-0.213354	0.136051		FAM72D	0.0319499	0.00141793
LINC01145	-0.264306	0.116546		LINC01145	0.0564301	0.0459175		LINC01145	-0.320737	0.0393365
ENSG00000281571	0.129043	0.0278072		ENSG00000281571	-0.679498	0.634085		ENSG00000281571	0.808541	0.0989881
NBPF20	-0.129906	0.0690216		NBPF20	0.14803	0.213567		NBPF20	-0.277936	0.0547006
NBPF25P	-0.594165	0.257091		NBPF25P	-0.237925	0.19094		NBPF25P	-0.356241	0.0313418
GPR89A	-0.0427751	0.0235933		GPR89A	-0.176574	0.345587		GPR89A	0.133799	0.0184698
PDZK1	-0.422203	0.0839554		PDZK1	-0.724008	0.481755		PDZK1	0.301805	0.0101422
RNF115	-0.209619	0.377093		RNF115	0.214709	1.14171		RNF115	-0.424328	0.719684
POLR3C	0.0539313	0.0654171		POLR3C	0.0861001	0.320297		POLR3C	-0.0321688	0.0073351
NUDT17	-0.789585	0.581483		NUDT17	-0.0394976	0.0302138		NUDT17	-0.750088	0.226223
PIAS3	-0.793365	1.94567		PIAS3	-0.522675	2.66129		PIAS3	-0.27069	0.107247
ANKRD35	-1.22935	1.50916		ANKRD35	-0.610305	1.31385		ANKRD35	-0.619044	0.18343
ITGA10	0.299309	0.132318		ITGA10	0.222347	0.241386		ITGA10	0.0769619	0.00508422
PEX11B	-0.17752	0.296715		PEX11B	-0.181161	0.878875		PEX11B	0.00364061	0.000815173
GNRHR2	-0.112566	0.0450549		GNRHR2	0.120864	0.125947		GNRHR2	-0.23343	0.0276353
RBM8A	-0.2085	0.400585		RBM8A	-0.283402	1.96844		RBM8A	0.0749022	0.0202268
LIX1L	0.3352	0.271349		LIX1L	0.760953	3.09858		LIX1L	-0.425753	0.144617
POLR3GL	0.29472	0.347148		POLR3GL	0.574061	3.15016		POLR3GL	-0.279341	0.112486
TXNIP	-0.574806	0.553594		TXNIP	0.307121	0.591512		TXNIP	-0.881927	0.649374
NBPF10	-0.785253	1.06599		NBPF10	-0.460621	1.25641		NBPF10	-0.324632	0.0801979
NOTCH2NLA	-0.8579	0.684917		NOTCH2NLA	-0.462877	0.71986		NOTCH2NLA	-0.395023	0.0603457
ENSG00000287978	-0.0547661	0.0205226		ENSG00000287978	-0.0172738	0.0142408		ENSG00000287978	-0.0374923	0.00220654
NBPF12	-0.511887	0.565641		NBPF12	-0.188539	0.343059		NBPF12	-0.323347	0.0907834
PRKAB2	0.0226014	0.00953384		PRKAB2	-0.0192647	0.0189174		PRKAB2	0.041866	0.00277005
FMO5	0.413952	0.139619		FMO5	-0.75158	0.976467		FMO5	1.16553	0.315097
PDIA3P1	0.224342	0.138588		PDIA3P1	0.296696	0.57889		PDIA3P1	-0.0723537	0.0073351
CCT8P1	-0.315352	NA		CCT8P1	-2.15034	NA		CCT8P1	1.83499	NA
LINC00624	0.0213747	0.00284838		LINC00624	-1.02214	0.661356		LINC00624	1.04352	0.074877
BCL9	-0.255725	0.250655		BCL9	-0.196744	0.474916		BCL9	-0.0589809	0.0073351
ACP6	-0.707762	0.629585		ACP6	-0.541972	1.18817		ACP6	-0.16579	0.0163147
GJA5	0.664347	0.257091		GJA5	0.949268	1.31149		GJA5	-0.284921	0.0168447
GPR89B	-0.188247	0.12824		GPR89B	-0.110538	0.170759		GPR89B	-0.0777092	0.00776538
ENSG00000274372	0.504643	0.137954		ENSG00000274372	0.16329	0.0889741		ENSG00000274372	0.341353	0.0168447
NBPF11	-0.894429	1.14434		NBPF11	-0.265445	0.454263		NBPF11	-0.628984	0.275454
LINC01138	0.486321	0.349599		LINC01138	0.338128	0.571349		LINC01138	0.148194	0.0132748
ENSG00000272824	0.625495	0.15052		ENSG00000272824	-0.236683	0.117167		ENSG00000272824	0.862179	0.074877
ENSG00000291232	0.321677	0.122983		ENSG00000291232	0.663442	1.00666		ENSG00000291232	-0.341766	0.0328065
ENSG00000280649	0.535183	0.223673		ENSG00000280649	-0.214767	0.173712		ENSG00000280649	0.749949	0.136575
NBPF14	-0.718988	1.1517		NBPF14	-0.420149	1.34354		NBPF14	-0.298839	0.0876762
NOTCH2NLB	-0.940017	0.767725		NOTCH2NLB	-0.332355	0.419202		NOTCH2NLB	-0.607662	0.139126
PDE4DIP	0.441549	0.590925		PDE4DIP	0.511171	2.25357		PDE4DIP	-0.0696217	0.00849895
NBPF9	-0.320083	0.274501		NBPF9	0.251124	0.534288		NBPF9	-0.571208	0.319465
ENSG00000274265	-0.535088	0.32165		ENSG00000274265	0.462642	0.72958		ENSG00000274265	-0.99773	0.46064
ENSG00000289614	-0.0697628	0.0147289		ENSG00000289614	-0.1015	0.0522976		ENSG00000289614	0.0317376	0.00141793
ENSG00000291233	0.932173	0.504881		ENSG00000291233	1.34346	2.78958		ENSG00000291233	-0.411283	0.0373071
NOTCH2NLC	-0.671002	0.557538		NOTCH2NLC	-0.198556	0.249528		NOTCH2NLC	-0.472445	0.111879
LINC00869	0.0283776	0.0142593		LINC00869	0.200944	0.367118		LINC00869	-0.172567	0.0274296
ENSG00000275557	-0.145594	0.0444525		ENSG00000275557	-0.00412731	0.00244289		ENSG00000275557	-0.141467	0.00776538
RNVU1-30	5.69381	3.53324		RNVU1-30	0.0715926	0.0267615		RNVU1-30	5.62222	2.30504
FCGR1A	3.7315	2.04694		FCGR1A	1.64945	1.42411		FCGR1A	2.08204	0.329353
ENSG00000290792	-0.753451	0.306472		ENSG00000290792	-0.365153	0.291917		ENSG00000290792	-0.388298	0.0294416
H2BC21	-0.019019	0.0071182		H2BC21	-0.214077	0.306918		H2BC21	0.195058	0.0239348
H2AC20	2.10297	1.60601		H2AC20	1.04489	1.45583		H2AC20	1.05808	0.194959
BOLA1	-0.364082	0.354898		BOLA1	-0.34313	0.934006		BOLA1	-0.0209514	0.00154702
SV2A	0.641007	0.344496		SV2A	0.701664	1.16812		SV2A	-0.0606568	0.00277005
SF3B4	-0.0638542	0.0356906		SF3B4	-0.033528	0.0423293		SF3B4	-0.0303262	0.00244868
MTMR11	-0.469338	0.629265		MTMR11	-0.398767	1.41708		MTMR11	-0.0705713	0.00849895
OTUD7B	-0.260399	0.544331		OTUD7B	-0.190748	0.95125		OTUD7B	-0.0696516	0.0168447
ENSG00000285184	-0.162457	0.0513125		ENSG00000285184	-0.33312	0.335212		ENSG00000285184	0.170663	0.00985009
VPS45	-0.102876	0.179452		VPS45	-0.134147	0.754971		VPS45	0.031271	0.00743682
PLEKHO1	1.04122	0.769721		PLEKHO1	0.693464	1.15388		PLEKHO1	0.34776	0.0360803
ANP32E	0.123567	0.0899308		ANP32E	0.214452	0.534621		ANP32E	-0.0908849	0.0114949
CA14	-0.781403	0.543319		CA14	-0.812255	1.69254		CA14	0.0308525	0.00141793
APH1A	-0.406028	0.723554		APH1A	-0.251193	0.959498		APH1A	-0.154835	0.0444875
C1orf54	0.940158	1.23282		C1orf54	0.905817	3.43296		C1orf54	0.0343413	0.00220654
CIART	-0.522873	0.252035		CIART	-0.806269	1.46307		CIART	0.283396	0.0262363
MRPS21	0.089797	0.0663078		MRPS21	0.173903	0.432377		MRPS21	-0.0841056	0.0113076
PRPF3	-0.385886	1.24812		PRPF3	-0.14843	0.726576		PRPF3	-0.237455	0.226017
RPRD2	-0.0496148	0.0487493		RPRD2	-0.112496	0.372624		RPRD2	0.0628816	0.0125886
TARS2	-0.228579	0.273401		TARS2	-0.26454	0.986595		TARS2	0.0359613	0.00518565
ECM1	-0.217602	0.110758		ECM1	0.300576	0.480991		ECM1	-0.518179	0.143275
FALEC	-1.22287	0.504536		FALEC	-0.503949	0.358282		FALEC	-0.71892	0.0677273
ADAMTSL4-AS2	-0.409703	0.112872		ADAMTSL4-AS2	0.173877	0.0994084		ADAMTSL4-AS2	-0.58358	0.0521359
ADAMTSL4	-0.654754	0.584933		ADAMTSL4	-0.0575117	0.0573942		ADAMTSL4	-0.597242	0.206999
MCL1	0.125049	0.0880747		MCL1	-0.00866034	0.0103208		MCL1	0.133709	0.0213281
ENSG00000290074	-1.60839	1.18415		ENSG00000290074	-0.636734	0.698411		ENSG00000290074	-0.971658	0.205706
ENSA	-0.136789	0.127537		ENSA	-0.271216	1.00785		ENSA	0.134426	0.0315025
ENSG00000288880	0.643032	0.278999		ENSG00000288880	0.666275	0.849215		ENSG00000288880	-0.0232437	0.00141793
GOLPH3L	0.530647	0.895298		GOLPH3L	0.207299	0.567112		GOLPH3L	0.323348	0.145508
HORMAD1	0.0538897	0.00698365		HORMAD1	-0.260472	0.10177		HORMAD1	0.314362	0.00937919
CTSS	1.63952	1.70858		CTSS	1.23941	3.03108		CTSS	0.400118	0.0470168
CTSK	0.218737	0.0772593		CTSK	1.09787	2.49331		CTSK	-0.879136	0.248503
ARNT	-0.237455	0.325827		ARNT	0.043998	0.0907908		ARNT	-0.281453	0.165457
SETDB1	-0.230736	0.254306		SETDB1	-0.321491	1.23923		SETDB1	0.0907546	0.0144408
CERS2	-0.0720049	0.0335928		CERS2	0.091049	0.111187		CERS2	-0.163054	0.0180398
ANXA9	0.18941	0.0727741		ANXA9	-0.261686	0.297069		ANXA9	0.451096	0.0722434
MINDY1	-0.193617	0.221295		MINDY1	-0.235563	0.846292		MINDY1	0.0419458	0.00621111
PRUNE1	-0.0495499	0.0445015		PRUNE1	0.0095405	0.0173254		PRUNE1	-0.0590904	0.00985009
BNIPL	-0.742325	0.438935		BNIPL	-0.788625	1.43161		BNIPL	0.0463001	0.00220654
C1orf56	0.316944	0.284522		C1orf56	0.0228655	0.0278663		C1orf56	0.294079	0.0821098
CDC42SE1	0.160021	0.171953		CDC42SE1	-0.346504	1.67538		CDC42SE1	0.506525	0.604856
MLLT11	1.20484	1.44402		MLLT11	0.520171	1.02618		MLLT11	0.68467	0.226223
GABPB2	-0.743578	1.77034		GABPB2	-0.481344	2.35754		GABPB2	-0.262234	0.103186
SEMA6C	-0.226478	0.201532		SEMA6C	-0.233589	0.588125		SEMA6C	0.00711132	0.00100612
TNFAIP8L2	1.45687	1.10599		TNFAIP8L2	0.891376	1.41708		TNFAIP8L2	0.565495	0.0725025
SCNM1	0.0872172	0.0606271		SCNM1	0.249107	0.694678		SCNM1	-0.16189	0.0324787
LYSMD1	0.294161	0.347563		LYSMD1	-0.0450102	0.0757528		LYSMD1	0.339171	0.1692
TMOD4	-0.0572261	0.0158159		TMOD4	0.104259	0.0736397		TMOD4	-0.161486	0.00952839
VPS72	-0.00582953	0.00387396		VPS72	-0.0929045	0.208332		VPS72	0.087075	0.0150412
PIP5K1A	-0.271722	0.369795		PIP5K1A	-0.241324	0.889879		PIP5K1A	-0.0303986	0.00329605
PSMD4	-0.113155	0.079521		PSMD4	-0.0243586	0.0332466		PSMD4	-0.088796	0.0113076
ZNF687	-0.24384	0.278428		ZNF687	-0.336131	1.34845		ZNF687	0.0922912	0.0150631
PI4KB	-0.104055	0.11922		PI4KB	-0.0995101	0.303158		PI4KB	-0.00454441	0.000993764
RFX5	0.587929	1.05705		RFX5	0.201958	0.536065		RFX5	0.385971	0.212781
SELENBP1	-0.493888	0.304219		SELENBP1	-0.291003	0.387045		SELENBP1	-0.202885	0.0184363
PSMB4	-0.0560814	0.0383019		PSMB4	0.158721	0.373298		PSMB4	-0.214802	0.0617727
POGZ	-0.0788679	0.0839582		POGZ	-0.0121839	0.0246861		POGZ	-0.0666839	0.013458
CGN	-0.749354	0.493698		CGN	-0.917673	2.05172		CGN	0.168319	0.0113076
TUFT1	-0.533668	0.387105		TUFT1	-0.692651	1.75788		TUFT1	0.158984	0.0143459
SNX27	-0.170054	0.280165		SNX27	-0.159407	0.720924		SNX27	-0.0106467	0.00154702
MRPL9	-0.242696	0.398633		MRPL9	-0.0688441	0.181633		MRPL9	-0.173851	0.074877
OAZ3	0.544819	0.253984		OAZ3	0.400607	0.455182		OAZ3	0.144212	0.00812637
TDRKH	0.163568	0.0896588		TDRKH	0.334089	0.679786		TDRKH	-0.170521	0.0205694
RORC	-1.33997	1.5464		RORC	-0.678014	1.38519		RORC	-0.661955	0.181579
C2CD4D	-1.6791	2.11433		C2CD4D	-0.820751	1.69076		C2CD4D	-0.858349	0.280324
C2CD4D-AS1	0.196193	0.0743827		C2CD4D-AS1	-0.393155	0.526899		C2CD4D-AS1	0.589347	0.126765
THEM5	-0.668272	0.388562		THEM5	-0.41485	0.535655		THEM5	-0.253422	0.0228083
THEM4	0.240822	0.221659		THEM4	0.147037	0.300146		THEM4	0.093785	0.011839
S100A10	0.150613	0.104634		S100A10	0.29491	0.773114		S100A10	-0.144297	0.0230725
S100A11	0.923634	1.27122		S100A11	0.380356	0.830479		S100A11	0.543278	0.207382
TCHHL1	5.41724	1.38704		TCHHL1	0.775591	0.204133		TCHHL1	4.64164	0.568638
TCHH	2.49972	0.800526		TCHH	-0.335362	0.120525		TCHH	2.83508	0.537316
RPTN	0.488897	0.118793		RPTN	-0.235762	0.123826		RPTN	0.724659	0.060562
CCDST	-0.260321	0.0934299		CCDST	-0.296291	0.297421		CCDST	0.0359699	0.00154702
HRNR	2.07253	0.638286		HRNR	1.21129	0.788085		HRNR	0.861235	0.0457295
FLG	-0.356652	0.104798		FLG	-0.346137	0.272028		FLG	-0.0105146	0.000730237
FLG2	-0.874569	0.350803		FLG2	-0.636151	0.614764		FLG2	-0.238418	0.0113076
CRNN	1.08552	0.418587		CRNN	0.101557	0.0490666		CRNN	0.983959	0.131017
LCE5A	-2.46141	1.18429		LCE5A	-1.02076	0.791678		LCE5A	-1.44065	0.190853
CRCT1	-0.643204	0.241665		CRCT1	-0.263037	0.190261		CRCT1	-0.380167	0.0287858
LCE3E	3.16895	2.79161		LCE3E	0.583888	0.447132		LCE3E	2.58506	1.1456
LCE3D	3.11245	2.25983		LCE3D	0.548646	0.359755		LCE3D	2.56381	0.959383
LCE3C	0.240921	0.0214084		LCE3C	0.759954	0.211877		LCE3C	-0.519032	0.0098288
LCE3A	5.70824	3.66086		LCE3A	1.46354	0.912938		LCE3A	4.2447	1.25121
LCEP3	-2.17958	1.48669		LCEP3	-0.826205	0.833485		LCEP3	-1.35337	0.284693
LCE2D	-1.10332	0.468469		LCE2D	-0.754142	0.740667		LCE2D	-0.349174	0.0184698
LCE2C	-1.50574	0.759546		LCE2C	-0.66878	0.593275		LCE2C	-0.836962	0.100405
LCE2B	-1.88061	1.11101		LCE2B	-0.823584	0.81613		LCE2B	-1.05702	0.158799
LCE2A	-2.03868	1.33893		LCE2A	-0.697114	0.647691		LCE2A	-1.34157	0.28621
LCE4A	-2.08941	1.49202		LCE4A	-0.775944	0.799893		LCE4A	-1.31347	0.296404
KPLCE	-2.07134	1.14482		KPLCE	-0.671592	0.52301		KPLCE	-1.39975	0.250252
KPRP	-1.13769	0.541018		KPRP	-0.485217	0.411706		KPRP	-0.652474	0.0693015
LCE1F	-1.70755	0.968811		LCE1F	-0.557278	0.461901		LCE1F	-1.15027	0.202558
LCE1E	-2.40542	1.22706		LCE1E	-0.552847	0.33122		LCE1E	-1.85258	0.374189
LCE1D	-2.60279	1.25742		LCE1D	-0.353899	0.166714		LCE1D	-2.24889	0.512614
LCE1C	-1.69072	0.945368		LCE1C	-0.617175	0.535841		LCE1C	-1.07354	0.172414
LCE1B	-1.74204	1.00088		LCE1B	-0.707404	0.663142		LCE1B	-1.03463	0.158799
LCE1A	-1.87674	1.11825		LCE1A	-0.679195	0.606413		LCE1A	-1.19754	0.213864
LCE6A	-1.3314	0.705761		LCE6A	-0.466728	0.388964		LCE6A	-0.864672	0.128885
LCE7A	-1.66861	0.64757		LCE7A	-0.754328	0.523131		LCE7A	-0.914284	0.0796636
IVL	0.907929	0.379691		IVL	-0.0230721	0.0107686		IVL	0.931001	0.14704
SPRR5	-0.805661	0.251629		SPRR5	-0.668067	0.537768		SPRR5	-0.137594	0.00518565
SPRR4	0.79929	0.216473		SPRR4	-1.25122	1.24721		SPRR4	2.05051	0.517614
SPRR1A	3.53521	3.3923		SPRR1A	0.528732	0.371133		SPRR1A	3.00647	1.55964
SPRR3	6.957	2.48805		SPRR3	3.54138	2.15069		SPRR3	3.41562	0.304905
SPRR1B	2.94635	2.93532		SPRR1B	0.705767	0.689043		SPRR1B	2.24059	1.03804
SPRR2D	4.09693	3.85284		SPRR2D	0.55402	0.348671		SPRR2D	3.54291	1.8247
SPRR2A	6.20415	4.81411		SPRR2A	1.29765	0.798971		SPRR2A	4.9065	1.9079
SPRR2B	4.40899	3.14869		SPRR2B	0.464643	0.218634		SPRR2B	3.94435	1.65113
SPRR2E	1.48512	0.767078		SPRR2E	0.213231	0.126884		SPRR2E	1.27188	0.258214
SPRR2F	4.92062	2.16576		SPRR2F	2.17061	1.48452		SPRR2F	2.75001	0.358978
SPRR2C	6.16737	2.10581		SPRR2C	2.81039	1.64284		SPRR2C	3.35698	0.319465
SPRR2G	2.72743	1.77405		SPRR2G	0.0986078	0.0428415		SPRR2G	2.62883	1.02559
ENSG00000229699	-0.0351985	0.00670853		ENSG00000229699	-0.594499	0.502509		ENSG00000229699	0.559301	0.0473075
PRR9	2.70828	0.925884		PRR9	-0.891223	0.452225		PRR9	3.59951	0.967422
LORICRIN	-1.17211	0.542907		LORICRIN	-0.408824	0.307983		LORICRIN	-0.76329	0.0916549
PGLYRP3	-0.557606	0.287109		PGLYRP3	-0.511791	0.723209		PGLYRP3	-0.0458153	0.00220654
PGLYRP4	0.176982	0.0536567		PGLYRP4	0.125941	0.0918498		PGLYRP4	0.0510409	0.00220654
S100A9	4.65329	3.76399		S100A9	1.05291	0.748517		S100A9	3.60038	1.39476
S100A12	2.6178	1.06018		S100A12	1.45738	1.15843		S100A12	1.16042	0.0929276
S100A8	5.16259	4.62611		S100A8	1.23767	0.961421		S100A8	3.92492	1.70418
S100A7A	7.14974	5.70722		S100A7A	1.61938	1.03709		S100A7A	5.53036	2.22229
S100A7	5.42015	4.78146		S100A7	1.34367	1.04132		S100A7	4.07648	1.70978
ENSG00000238279	0.0628775	0.0139922		ENSG00000238279	-0.593416	0.565915		ENSG00000238279	0.656293	0.0710655
S100A6	-0.164762	0.0930799		S100A6	0.520471	1.45872		S100A6	-0.685233	0.383144
S100A4	-0.281378	0.140585		S100A4	0.627156	1.38468		S100A4	-0.908534	0.44687
S100A3	0.239994	0.0546299		S100A3	-1.03856	1.18734		S100A3	1.27855	0.246231
S100A2	1.47713	0.723433		S100A2	0.192609	0.108555		S100A2	1.28452	0.247182
ENSG00000285867	0.147535	0.0713298		ENSG00000285867	-0.293562	0.494092		ENSG00000285867	0.441097	0.114062
S100A16	0.305713	0.193825		S100A16	-0.0331659	0.0323515		S100A16	0.338879	0.0684597
S100A14	-0.142807	0.0405494		S100A14	-0.383038	0.376886		S100A14	0.240231	0.0156874
S100A13	0.302119	0.169007		S100A13	0.812895	2.38221		S100A13	-0.510776	0.136779
S100A1	-0.734715	0.26995		S100A1	-1.00191	1.27929		S100A1	0.26719	0.0134677
CHTOP	0.300187	0.821922		CHTOP	-0.072764	0.263446		CHTOP	0.372951	0.691456
SNAPIN	0.099034	0.106597		SNAPIN	-0.0721513	0.188981		SNAPIN	0.171185	0.0694834
ILF2	0.363023	0.90452		ILF2	0.0245545	0.0571407		ILF2	0.338468	0.39659
NPR 1.00	-1.16371	1.18953		NPR1	-0.107514	0.0995948		NPR1	-1.05619	0.533859
INTS3	-0.0306342	0.0335928		INTS3	-0.0260241	0.0676528		INTS3	-0.00461015	0.00123537
SLC27A3	-0.558683	0.643772		SLC27A3	-0.380514	1.00757		SLC27A3	-0.178169	0.0292871
GATAD2B	-0.382823	1.55699		GATAD2B	-0.314583	3.1974		GATAD2B	-0.0682395	0.0250359
DENND4B	0.154996	0.140343		DENND4B	0.0230085	0.0359753		DENND4B	0.131987	0.0283796
CRTC2	-0.31701	0.407475		CRTC2	-0.185529	0.510292		CRTC2	-0.131481	0.028214
CREB3L4	-0.0553454	0.0168893		CREB3L4	-0.877347	1.83171		CREB3L4	0.822001	0.2373
JTB	0.949242	1.78028		JTB	0.748059	3.40457		JTB	0.201183	0.0362852
JTB-DT	0.0155963	0.00387396		JTB-DT	-0.29306	0.266817		JTB-DT	0.308656	0.0262363
RAB13	0.175078	0.0964118		RAB13	0.241163	0.407511		RAB13	-0.0660847	0.00559536
RPS27	0.20917	0.142207		RPS27	0.388183	1.04069		RPS27	-0.179013	0.0292871
TPM3	0.320894	0.610624		TPM3	0.156247	0.563527		TPM3	0.164647	0.0654896
C1orf43	0.0487816	0.0835887		C1orf43	-0.0497422	0.227595		C1orf43	0.0985238	0.0661199
UBAP2L	-0.291557	0.931926		UBAP2L	-0.163735	1.04267		UBAP2L	-0.127822	0.0769311
HAX1	0.270084	0.239208		HAX1	0.210418	0.464472		HAX1	0.0596669	0.0073351
ATP8B2	-0.324155	0.164086		ATP8B2	0.658548	1.42031		ATP8B2	-0.982703	0.500017
IL6R	-0.00428514	0.00151468		IL6R	0.179372	0.24481		IL6R	-0.183657	0.0205694
SHE	-0.280955	0.195278		SHE	0.41323	1.00029		SHE	-0.694184	0.401998
TDRD10	-0.72449	0.64047		TDRD10	0.129136	0.142446		TDRD10	-0.853626	0.436646
UBE2Q1	0.015296	0.0168718		UBE2Q1	0.106176	0.475494		UBE2Q1	-0.0908804	0.0338429
ADAR	0.0155566	0.0141672		ADAR	0.0437618	0.110032		ADAR	-0.0282052	0.00508422
ENSG00000287064	3.10929	NA		ENSG00000287064	-8.23873	NA		ENSG00000287064	11.348	NA
KCNN3	2.78178	2.42026		KCNN3	2.74952	6.56773		KCNN3	0.0322577	0.00141793
PMVK	-0.443592	0.338371		PMVK	-0.328404	0.609229		PMVK	-0.115188	0.00985009
PBXIP1	-0.0309911	0.0149921		PBXIP1	0.0740882	0.0981298		PBXIP1	-0.105079	0.0106693
PYGO2	0.0914299	0.0781734		PYGO2	-0.133117	0.345875		PYGO2	0.224547	0.0869396
ENSG00000271380	-0.724736	0.297434		ENSG00000271380	-0.402514	0.339935		ENSG00000271380	-0.322222	0.0213281
SHC1	0.169014	0.134242		SHC1	0.165692	0.359106		SHC1	0.00332285	0.00072397
CKS1B	-0.153164	0.165484		CKS1B	-0.188362	0.633777		CKS1B	0.0351979	0.00518565
FLAD1	-0.140954	0.0917328		FLAD1	-0.232539	0.506333		FLAD1	0.0915848	0.00985009
ZBTB7B	-0.561753	0.549189		ZBTB7B	-0.801139	3.01834		ZBTB7B	0.239386	0.0392438
DCST2	-1.55185	1.62554		DCST2	-1.11465	2.6304		DCST2	-0.437193	0.0589273
DCST1	-2.12578	1.83376		DCST1	-1.41297	2.52282		DCST1	-0.712814	0.0957953
DCST1-AS1	-1.40162	1.96411		DCST1-AS1	-0.53086	1.03575		DCST1-AS1	-0.870764	0.411317
ADAM15	-0.681902	0.773349		ADAM15	-0.577781	1.73774		ADAM15	-0.10412	0.00985009
EFNA4	-0.329582	0.285941		EFNA4	-0.516598	1.72981		EFNA4	0.187016	0.031523
EFNA3	-1.21328	1.18135		EFNA3	-0.827055	1.78257		EFNA3	-0.386229	0.0533422
EFNA1	0.0147344	0.0061714		EFNA1	-0.677081	2.19708		EFNA1	0.691815	0.372638
SLC50A1	0.53285	0.718469		SLC50A1	0.145605	0.277666		SLC50A1	0.387245	0.16311
DPM3	0.0102908	0.00369985		DPM3	0.169047	0.204503		DPM3	-0.158756	0.0143459
KRTCAP2	0.18356	0.0740607		KRTCAP2	0.258726	0.308882		KRTCAP2	-0.0751659	0.00518565
TRIM46	0.0827482	0.0236554		TRIM46	0.378408	0.399503		TRIM46	-0.29566	0.0255027
MUC1	0.363256	0.0755949		MUC1	-0.859312	0.692703		MUC1	1.22257	0.158799
THBS3-AS1	-0.589337	0.245985		THBS3-AS1	-0.376897	0.351023		THBS3-AS1	-0.21244	0.011839
THBS3	-0.0888726	0.0456643		THBS3	0.261373	0.512774		THBS3	-0.350246	0.0946798
MTX1	-0.239128	0.118856		MTX1	-0.126945	0.139522		MTX1	-0.112183	0.00851729
GBA1LP	0.389733	0.113267		GBA1LP	-0.450468	0.376366		GBA1LP	0.840201	0.126333
MTX1LP	-0.966134	0.78607		MTX1LP	-0.242504	0.2609		MTX1LP	-0.72363	0.199683
GBA1	0.35235	0.282956		GBA1	0.0981689	0.133465		GBA1	0.254181	0.0494415
ENTREP3	0.4779	0.594935		ENTREP3	-0.114437	0.2005		ENTREP3	0.592337	0.439176
SCAMP3	-0.0607697	0.0302191		SCAMP3	-0.0761074	0.0982197		SCAMP3	0.0153378	0.00141793
CLK2	0.0108671	0.0115757		CLK2	-0.0175486	0.0473003		CLK2	0.0284157	0.00654468
HCN3	-0.548377	0.434277		HCN3	-0.828396	2.5683		HCN3	0.280019	0.0436515
PKLR	-0.260427	0.0360422		PKLR	-0.662774	0.298778		PKLR	0.402347	0.0113076
FDPS	-0.144183	0.0982726		FDPS	-0.213364	0.461991		FDPS	0.0691806	0.00748507
RUSC1-AS1	0.0919536	0.0277843		RUSC1-AS1	-0.500182	0.662543		RUSC1-AS1	0.592136	0.105009
RUSC1	0.0962958	0.0946323		RUSC1	-0.157974	0.519237		RUSC1	0.25427	0.139924
ASH1L	-0.287126	0.211058		ASH1L	-0.275929	0.555676		ASH1L	-0.0111972	0.00125227
ASH1L-AS1	-0.123392	0.059897		ASH1L-AS1	0.0117086	0.010222		ASH1L-AS1	-0.135101	0.0130134
MSTO1	0.11587	0.0810805		MSTO1	0.106969	0.193453		MSTO1	0.00890104	0.00125227
ENSG00000287839	0.200672	0.114085		ENSG00000287839	0.686831	2.15541		ENSG00000287839	-0.486159	0.155414
YY1AP1	-0.145417	0.193825		YY1AP1	-0.102418	0.322349		YY1AP1	-0.0429988	0.00748507
DAP3	-0.0818353	0.12057		DAP3	-0.0740563	0.284245		DAP3	-0.00777892	0.00141793
MSTO2P	-0.986527	1.17722		MSTO2P	-0.494476	1.04398		MSTO2P	-0.492051	0.132911
GON4L	-0.272118	0.508907		GON4L	-0.245786	1.26152		GON4L	-0.0263318	0.00403142
SYT11	0.57388	0.554693		SYT11	0.652721	2.0506		SYT11	-0.0788415	0.0073351
RIT1	0.713929	1.87532		RIT1	0.209203	0.676056		RIT1	0.504726	0.524667
KHDC4	0.161402	0.0849195		KHDC4	0.178136	0.258047		KHDC4	-0.0167349	0.00141793
ARHGEF2	0.925095	0.999276		ARHGEF2	0.687484	1.78115		ARHGEF2	0.237611	0.0307603
SSR2	0.46135	0.498216		SSR2	0.565796	2.08089		SSR2	-0.104446	0.0114949
UBQLN4	0.149104	0.152648		UBQLN4	-0.145178	0.409906		UBQLN4	0.294283	0.164155
LAMTOR2	0.292375	0.223165		LAMTOR2	0.27635	0.575281		LAMTOR2	0.0160255	0.00141793
RAB25	-0.196867	0.0663081		RAB25	-0.236414	0.220148		RAB25	0.0395467	0.00164546
MEX3A	0.418966	0.218979		MEX3A	-0.249052	0.288889		MEX3A	0.668018	0.174661
LMNA	-0.350804	0.277211		LMNA	-0.411502	1.02763		LMNA	0.0606977	0.00529838
SEMA4A	0.418712	0.46274		SEMA4A	0.0920478	0.146583		SEMA4A	0.326664	0.109647
SLC25A44	0.110278	0.11097		SLC25A44	-0.233368	0.940791		SLC25A44	0.343646	0.267599
PMF1	-0.408035	0.366828		PMF1	-0.150218	0.237635		PMF1	-0.257817	0.0526681
PAQR6	-1.21796	1.42519		PAQR6	-0.871093	2.31763		PAQR6	-0.346869	0.0526422
SMG5	0.0472338	0.0356906		SMG5	-0.273182	1.02943		SMG5	0.320416	0.182907
TMEM79	-0.0906047	0.0335984		TMEM79	-0.458319	0.768625		TMEM79	0.367714	0.0557727
GLMP	0.132608	0.0998472		GLMP	0.102182	0.190261		GLMP	0.030426	0.00277005
CCT3	0.289514	0.260884		CCT3	-0.0626827	0.0918498		CCT3	0.352197	0.129643
RHBG	-0.904534	0.539883		RHBG	-0.54802	0.699987		RHBG	-0.356514	0.0328104
MEF2D	-0.0792016	0.0475208		MEF2D	-0.175025	0.350401		MEF2D	0.0958231	0.0113076
IQGAP3	-0.036318	0.0139662		IQGAP3	-0.743548	1.95307		IQGAP3	0.70723	0.267793
NAXE	0.126762	0.0732483		NAXE	0.199845	0.359482		NAXE	-0.0730829	0.00743682
HAPLN2	-2.23985	1.14289		HAPLN2	-1.06213	0.909448		HAPLN2	-1.17773	0.143568
BCAN	-1.78835	1.582		BCAN	-0.746221	1.02304		BCAN	-1.04213	0.267599
ENSG00000272405	3.67812	1.64007		ENSG00000272405	2.53423	2.71304		ENSG00000272405	1.14389	0.0704007
NES	1.11519	0.95452		NES	0.900326	1.96973		NES	0.214862	0.0168447
CRABP2	1.05482	0.959204		CRABP2	0.791869	1.74308		CRABP2	0.262953	0.028323
ISG20L2	0.415139	0.739779		ISG20L2	-0.0623983	0.130361		ISG20L2	0.477537	0.49645
METTL25B	-0.204355	0.216478		METTL25B	-0.37154	1.59873		METTL25B	0.167185	0.044371
MRPL24	-0.103884	0.0556375		MRPL24	-0.16884	0.273656		MRPL24	0.0649561	0.00642747
HDGF	-0.152443	0.141479		HDGF	-0.295175	1.10348		HDGF	0.142732	0.0318138
PRCC	0.219411	0.241958		PRCC	0.0867151	0.182938		PRCC	0.132695	0.0294416
SH2D2A	3.6214	4.09442		SH2D2A	1.32395	1.81714		SH2D2A	2.29745	0.983698
NTRK1	2.93485	1.70687		NTRK1	1.19493	1.11025		NTRK1	1.73992	0.302587
PEAR1	-0.0213305	0.00742125		PEAR1	0.64166	1.50588		PEAR1	-0.66299	0.228474
ARHGEF11	-0.414626	0.744803		ARHGEF11	-0.255795	0.979565		ARHGEF11	-0.158831	0.0463512
ETV3	-0.65687	0.745701		ETV3	-0.596188	1.87386		ETV3	-0.0606822	0.00521493
FCRL5	6.31183	5.38314		FCRL5	3.29418	4.27138		FCRL5	3.01765	0.668917
FCRL3	3.00174	1.01897		FCRL3	1.99851	1.5433		FCRL3	1.00323	0.0505077
FCRL2	6.86893	3.6204		FCRL2	2.7254	2.49959		FCRL2	4.14353	0.755397
KIRREL1	-0.211086	0.12243		KIRREL1	0.411309	0.922712		KIRREL1	-0.622395	0.276985
CD1D	1.29314	0.385149		CD1D	0.16655	0.067256		CD1D	1.12659	0.109647
CD1A	-0.759057	0.462821		CD1A	-0.684592	1.14167		CD1A	-0.0744651	0.00338076
CD1C	-0.473875	0.280821		CD1C	-0.19768	0.22107		CD1C	-0.276195	0.0318138
CD1B	0.00211894	0.000412372		CD1B	-0.321497	0.213304		CD1B	0.323616	0.0168447
CD1E	-0.363958	0.180357		CD1E	-0.351222	0.475494		CD1E	-0.0127356	0.00113568
MNDA	0.33437	0.123366		MNDA	0.588741	0.796971		MNDA	-0.254371	0.0178772
PYHIN1	2.0856	1.25764		PYHIN1	1.65694	2.5177		PYHIN1	0.428658	0.0262363
IFI16	1.12726	4.03817		IFI16	0.476769	2.24055		IFI16	0.650495	0.766143
AIM2	2.54697	1.69855		AIM2	2.43613	4.66052		AIM2	0.110843	0.00300401
CADM3	-1.96528	3.13454		CADM3	-0.387055	0.530781		CADM3	-1.57823	1.28051
CADM3-AS1	0.0468641	0.0138421		CADM3-AS1	0.185584	0.161404		CADM3-AS1	-0.13872	0.00779911
ACKR1	0.213975	0.0663078		ACKR1	-0.0712683	0.0466349		ACKR1	0.285243	0.0205694
FCER1A	-0.377766	0.311027		FCER1A	0.0217151	0.0232865		FCER1A	-0.399481	0.124568
ENSG00000288775	1.25566	0.313567		ENSG00000288775	1.13587	0.773903		ENSG00000288775	0.119789	0.00277005
DUSP23	-0.121813	0.0630131		DUSP23	-0.310049	0.615565		DUSP23	0.188236	0.0268077
SLAMF8	1.11585	0.474368		SLAMF8	0.901007	0.978609		SLAMF8	0.214845	0.00937919
ENSG00000256029	-0.37781	0.0613144		ENSG00000256029	-1.42492	1.10814		ENSG00000256029	1.04711	0.0738578
VSIG8	-1.27254	0.388562		VSIG8	-1.62375	1.70566		VSIG8	0.351203	0.0128951
ENSG00000272668	0.434537	0.181363		ENSG00000272668	0.0322943	0.0206678		ENSG00000272668	0.402242	0.0445716
CFAP45	-0.676493	0.580988		CFAP45	-0.573897	1.28103		CFAP45	-0.102596	0.00776538
TAGLN2	-0.0611398	0.0347305		TAGLN2	-0.172967	0.33015		TAGLN2	0.111827	0.0139901
IGSF9	-0.527115	0.279866		IGSF9	-0.903449	1.96573		IGSF9	0.376334	0.0481212
LINC01133	-0.42585	0.270849		LINC01133	-0.219925	0.288502		LINC01133	-0.205925	0.0228212
PIGM	0.354327	0.790106		PIGM	0.0531054	0.137127		PIGM	0.301222	0.267599
IGSF8	-0.51716	0.512631		IGSF8	-0.650285	2.2349		IGSF8	0.133125	0.0151705
ATP1A2	-0.795366	0.27958		ATP1A2	0.128744	0.0676528		ATP1A2	-0.92411	0.129643
CASQ1	-0.797259	0.370356		CASQ1	-0.16322	0.111519		CASQ1	-0.634039	0.0851665
ENSG00000227741	-1.23926	0.832793		ENSG00000227741	-0.546818	0.614097		ENSG00000227741	-0.692441	0.116535
PEA15	-0.156801	0.229781		PEA15	-0.00220554	0.00418505		PEA15	-0.154595	0.0684064
DCAF8	-0.254575	0.592292		DCAF8	-0.123606	0.542769		DCAF8	-0.13097	0.0627845
PEX19	-0.0608381	0.0696349		PEX19	-0.0823765	0.273852		PEX19	0.0215384	0.00300401
COPA	0.12742	0.204285		COPA	0.284815	2.14084		COPA	-0.157395	0.0929276
NCSTN	-0.0259773	0.0158159		NCSTN	-0.0193099	0.0271961		NCSTN	-0.00666739	0.000993764
VANGL2	-0.265307	0.191423		VANGL2	-0.540758	1.69388		VANGL2	0.275451	0.0594657
SLAMF6	3.02989	2.08902		SLAMF6	2.21766	3.51113		SLAMF6	0.812238	0.0684064
CD84	1.41869	1.24169		CD84	0.893408	1.64141		CD84	0.525281	0.074877
SLAMF1	2.83055	2.49429		SLAMF1	1.62753	2.65825		SLAMF1	1.20303	0.221136
ENSG00000228863	2.88992	0.837687		ENSG00000228863	2.08869	1.49199		ENSG00000228863	0.801233	0.0293785
CD48	2.60621	3.14869		CD48	1.3611	2.69204		CD48	1.24511	0.374189
SLAMF7	4.20462	6.13251		SLAMF7	2.57165	6.00341		SLAMF7	1.63296	0.477488
LY9	3.12015	2.58842		LY9	1.57776	2.19861		LY9	1.54238	0.326388
CD244	2.34549	1.84062		CD244	0.974846	1.20456		CD244	1.37064	0.320704
F11R	0.0255183	0.0156872		F11R	-0.320467	1.05415		F11R	0.345985	0.153805
TSTD1	-0.270781	0.229295		TSTD1	-0.305121	0.783485		TSTD1	0.0343396	0.00277005
USF1	0.350853	0.389376		USF1	0.27924	0.792222		USF1	0.0716131	0.00849895
ARHGAP30	-0.0147276	0.00540741		ARHGAP30	0.0188055	0.0155475		ARHGAP30	-0.0335331	0.00195191
NECTIN4	-0.699622	0.460996		NECTIN4	-0.705962	1.37639		NECTIN4	0.00634033	0.00072397
KLHDC9	-1.28404	1.29296		KLHDC9	-0.131066	0.116868		KLHDC9	-1.15298	0.584506
PFDN2	0.207633	0.164226		PFDN2	-0.0812855	0.129083		PFDN2	0.288919	0.0864391
NIT1	0.200976	0.230638		NIT1	-0.145717	0.399835		NIT1	0.346693	0.227662
DEDD	0.0721612	0.0992193		DEDD	0.0260197	0.0732372		DEDD	0.0461415	0.0106621
UFC1	-0.0941738	0.0856195		UFC1	-0.0193217	0.0337048		UFC1	-0.0748521	0.0125289
USP21	-0.262618	0.387105		USP21	-0.302811	1.4411		USP21	0.0401927	0.00654468
PPOX	-0.696311	1.18415		PPOX	-0.350498	1.07556		PPOX	-0.345813	0.132911
B4GALT3	0.312662	0.286603		B4GALT3	0.0543461	0.0758415		B4GALT3	0.258316	0.0658022
ADAMTS4	-0.25116	0.0498632		ADAMTS4	0.230873	0.116792		ADAMTS4	-0.482033	0.0276353
NDUFS2	-0.145124	0.136673		NDUFS2	-0.168244	0.472242		NDUFS2	0.0231201	0.00250518
FCER1G	1.8505	1.53674		FCER1G	1.01309	1.57719		FCER1G	0.837409	0.14477
TOMM40L	0.286458	0.429376		TOMM40L	-0.116435	0.312648		TOMM40L	0.402893	0.368287
NR1I3	-0.489236	0.183258		NR1I3	-0.436104	0.427163		NR1I3	-0.0531317	0.00220654
PCP4L1	1.72142	1.33363		PCP4L1	0.27097	0.210753		PCP4L1	1.45045	0.517614
MPZ	-1.13685	0.778868		MPZ	-0.132456	0.0988481		MPZ	-1.00439	0.28329
SDHC	-0.0142163	0.0113098		SDHC	0.00189179	0.00321836		SDHC	-0.0161081	0.00220654
ENSG00000289106	0.528582	0.554693		ENSG00000289106	0.29794	0.644448		ENSG00000289106	0.230642	0.0428334
CFAP126	-0.244593	0.0807762		CFAP126	-0.450514	0.508349		CFAP126	0.205921	0.0128951
ENSG00000288670	-0.481935	0.354503		ENSG00000288670	-0.334634	0.569183		ENSG00000288670	-0.147301	0.0139901
FCGR2A	1.69934	1.08476		FCGR2A	1.28592	1.98621		FCGR2A	0.413423	0.0297381
HSPA6	0.47531	0.152322		HSPA6	-0.927341	1.21772		HSPA6	1.40265	0.416577
FCGR3A	3.50285	2.47037		FCGR3A	1.61529	1.77716		FCGR3A	1.88756	0.380761
FCGR2C	0.383775	0.160101		FCGR2C	0.974008	2.01689		FCGR2C	-0.590233	0.105908
HSPA7	-0.208615	0.0723962		HSPA7	0.171412	0.147803		HSPA7	-0.380027	0.0434379
FCGR3B	0.544876	0.172867		FCGR3B	0.977283	1.22834		FCGR3B	-0.432407	0.0315164
FCGR2B	1.26512	1.19377		FCGR2B	1.31258	3.821		FCGR2B	-0.0474589	0.00220654
FCRLA	3.06155	2.03359		FCRLA	2.60148	4.45764		FCRLA	0.460064	0.0230094
FCRLB	1.71426	0.97269		FCRLB	1.65966	2.78891		FCRLB	0.0545946	0.00161635
ATF6-DT	-0.0825769	0.0168893		ATF6-DT	-0.251012	0.152112		ATF6-DT	0.168435	0.0073351
DUSP12	0.323412	0.497104		DUSP12	0.338629	1.58001		DUSP12	-0.0152171	0.00158488
ATF6	0.115784	0.155708		ATF6	0.0126133	0.0279188		ATF6	0.10317	0.0329754
OLFML2B	1.08907	0.715893		OLFML2B	1.1463	2.32617		OLFML2B	-0.0572297	0.00230894
NOS1AP	-0.369616	0.0997506		NOS1AP	-0.260844	0.167317		NOS1AP	-0.108772	0.00405769
C1orf226	0.232009	0.14028		C1orf226	0.0445768	0.0482042		C1orf226	0.187432	0.0262363
UHMK1	0.399586	0.508582		UHMK1	0.257287	0.728856		UHMK1	0.142299	0.0274296
UAP1	0.221102	0.121061		UAP1	0.207175	0.300544		UAP1	0.0139272	0.00138963
DDR2	-0.0377728	0.0129244		DDR2	0.922824	2.42865		DDR2	-0.960597	0.44687
HSD17B7	0.373075	0.420415		HSD17B7	-0.267298	0.721858		HSD17B7	0.640373	0.570563
RGS4	3.78756	1.84062		RGS4	1.32072	0.911974		RGS4	2.46683	0.426369
RGS5	0.881815	0.566974		RGS5	0.814849	1.47521		RGS5	0.0669668	0.00289021
ENSG00000232995	-0.116982	0.0453895		ENSG00000232995	-0.0886104	0.0819162		ENSG00000232995	-0.0283712	0.00146674
NUF2	0.837053	0.618421		NUF2	0.168337	0.165205		NUF2	0.668716	0.167294
PBX1	-0.0381701	0.0158159		PBX1	0.439617	0.943132		PBX1	-0.477787	0.136575
ENSG00000269887	0.982199	0.347558		ENSG00000269887	-0.135227	0.0687358		ENSG00000269887	1.11743	0.166672
LMX1A	-0.0499826	0.00908197		LMX1A	0.993107	1.00927		LMX1A	-1.04309	0.139924
RXRG	-0.472243	0.188457		RXRG	0.748372	1.07684		RXRG	-1.22061	0.428027
MGST3	-0.271563	0.36188		MGST3	0.202487	0.658065		MGST3	-0.47405	0.469043
ALDH9A1	-0.0891335	0.111483		ALDH9A1	-0.137986	0.576587		ALDH9A1	0.0488528	0.00985009
TMCO1	0.569319	1.8396		TMCO1	0.318085	1.90501		TMCO1	0.251234	0.1692
UCK2	-0.20696	0.173652		UCK2	-0.33821	1.05654		UCK2	0.131251	0.0205694
FAM78B	-0.373494	0.183258		FAM78B	0.300405	0.364555		FAM78B	-0.673899	0.176652
POGK	-0.335298	0.7071		POGK	-0.278951	1.53161		POGK	-0.056347	0.0101422
TADA1	0.0319855	0.020733		TADA1	-0.214158	0.594481		TADA1	0.246144	0.0840109
DUTP6	-1.23884	0.795635		DUTP6	-0.23812	0.184055		DUTP6	-1.00072	0.240074
POU2F1	-0.207451	0.268925		POU2F1	0.131615	0.379137		POU2F1	-0.339066	0.255685
CD247	1.59279	1.14289		CD247	0.841909	1.13707		CD247	0.750879	0.114105
CREG1	0.0436265	0.0333668		CREG1	-0.070056	0.146396		CREG1	0.113683	0.0248899
ENSG00000241666	0.255113	0.0361918		ENSG00000241666	2.05565	1.76768		ENSG00000241666	-1.80054	0.199683
RCSD1	1.08508	0.799181		RCSD1	1.47073	4.15137		RCSD1	-0.385654	0.0440953
MPZL1	0.403	0.65053		MPZL1	0.284472	1.08117		MPZL1	0.118528	0.0256392
MPC2	0.333746	0.252056		MPC2	-0.199266	0.331015		MPC2	0.533011	0.219512
DCAF6	0.0588475	0.0632013		DCAF6	-0.062378	0.178263		DCAF6	0.121226	0.0444875
GPR161	0.594408	0.829606		GPR161	0.322448	0.893604		GPR161	0.271961	0.0738578
TIPRL	0.272605	0.502174		TIPRL	0.229889	1.11103		TIPRL	0.0427164	0.00748507
SFT2D2	-0.142923	0.103671		SFT2D2	-0.0544997	0.0817595		SFT2D2	-0.0884233	0.0106621
TBX19	-0.323986	0.270353		TBX19	-0.111537	0.165255		TBX19	-0.212449	0.0377051
XCL2	1.4389	0.522376		XCL2	1.22717	1.20201		XCL2	0.211727	0.00743682
XCL1	1.37792	0.450558		XCL1	1.25195	1.13357		XCL1	0.125971	0.00300401
DPT	0.178517	0.0633536		DPT	1.20241	3.15754		DPT	-1.02389	0.392051
ATP1B1	0.284639	0.121828		ATP1B1	-0.555438	0.922064		ATP1B1	0.840077	0.276202
NME7	0.427058	0.535052		NME7	0.359971	1.18458		NME7	0.0670878	0.0076456
BLZF1	0.409362	0.23419		BLZF1	0.165139	0.182181		BLZF1	0.244223	0.0281888
SLC19A2	-0.609942	0.35713		SLC19A2	-0.247579	0.264893		SLC19A2	-0.362364	0.0454243
ENSG00000213062	-0.15597	0.0593406		ENSG00000213062	-0.687231	1.36731		ENSG00000213062	0.531261	0.109149
F5	0.251193	0.0791337		F5	-0.437099	0.458479		F5	0.688292	0.112855
SELP	1.79918	1.75044		SELP	0.961021	1.69076		SELP	0.83816	0.182907
FIRRM	0.23303	0.12243		FIRRM	-0.029169	0.0268121		FIRRM	0.262199	0.0362852
SELL	1.28331	0.441303		SELL	1.44227	1.57972		SELL	-0.158955	0.00518565
SELE	-0.337667	0.0956577		SELE	0.500847	0.451767		SELE	-0.838514	0.128492
METTL18	0.66494	1.00353		METTL18	0.431648	1.43426		METTL18	0.233292	0.0547006
SCYL3	0.0260896	0.0170767		SCYL3	-0.153754	0.384089		SCYL3	0.179843	0.0494456
KIFAP3	0.385169	1.12804		KIFAP3	0.207604	1.1559		KIFAP3	0.177565	0.108829
GORAB	0.670062	0.601125		GORAB	0.681574	1.83018		GORAB	-0.0115119	0.00123537
PRRX1	0.525193	0.304354		PRRX1	1.14788	3.33041		PRRX1	-0.622685	0.146604
ENSG00000271811	1.29326	0.618898		ENSG00000271811	1.19682	1.6177		ENSG00000271811	0.0964394	0.00300401
FMO3	0.903116	0.415354		FMO3	1.39641	2.56638		FMO3	-0.493291	0.0463512
FMO2	0.629355	0.2416		FMO2	0.496362	0.478125		FMO2	0.132993	0.00657051
FMO1	1.59648	2.30717		FMO1	0.723135	1.63459		FMO1	0.873348	0.366201
FMO4	-0.0665205	0.0364846		FMO4	0.0874649	0.128474		FMO4	-0.153985	0.023759
PRRC2C	0.266524	0.305231		PRRC2C	-0.0227999	0.035147		PRRC2C	0.289324	0.127878
MYOC	-3.40809	2.05787		MYOC	-1.13216	0.874369		MYOC	-2.27593	0.516722
PFN1P1	1.09101	0.682079		PFN1P1	0.701345	0.986373		PFN1P1	0.389669	0.0354623
VAMP4	0.028424	0.0165262		VAMP4	0.270007	0.753349		VAMP4	-0.241583	0.0682792
METTL13	0.172744	0.167996		METTL13	-0.031221	0.0522976		METTL13	0.203965	0.0645717
DNM3	0.495931	0.471025		DNM3	0.416595	1.03524		DNM3	0.0793358	0.00743682
DNM3OS	0.847959	0.508582		DNM3OS	1.85535	5.63867		DNM3OS	-1.00739	0.309083
PIGC	-0.300669	0.552112		PIGC	-0.128508	0.419466		PIGC	-0.172161	0.0708363
C1orf105	-1.14877	0.405118		C1orf105	-0.370888	0.212208		C1orf105	-0.777884	0.0684597
SUCO	0.639095	0.760031		SUCO	0.254127	0.503661		SUCO	0.384969	0.119772
FASLG	1.54905	0.545612		FASLG	1.17284	1.04021		FASLG	0.376214	0.0144408
TNFSF4	0.110857	0.0335984		TNFSF4	0.601583	0.840328		TNFSF4	-0.490726	0.0664419
PRDX6-AS1	-0.466599	0.185502		PRDX6-AS1	0.235568	0.194063		PRDX6-AS1	-0.702166	0.125342
PRDX6	0.0756264	0.0677657		PRDX6	0.0860045	0.20972		PRDX6	-0.0103781	0.00141793
KLHL20	-0.227627	0.123366		KLHL20	0.0225977	0.0207562		KLHL20	-0.250224	0.0352605
CENPL	-0.0846555	0.0403896		CENPL	-0.0826614	0.0994084		CENPL	-0.00199406	0.000341551
DARS2	0.630922	1.36499		DARS2	0.079417	0.161404		DARS2	0.551505	0.586748
GAS5	0.11833	0.103699		GAS5	0.0775508	0.159922		GAS5	0.0407793	0.00526296
GAS5-AS1	-0.0183217	0.00531992		GAS5-AS1	-0.0484994	0.0339817		GAS5-AS1	0.0301778	0.00141793
ZBTB37	-0.405774	0.383008		ZBTB37	-0.228577	0.453493		ZBTB37	-0.177197	0.0289889
RC3H1	-0.390137	0.507543		RC3H1	-0.304996	0.991936		RC3H1	-0.0851411	0.0113076
RABGAP1L	0.0246167	0.0165262		RABGAP1L	0.129327	0.307528		RABGAP1L	-0.104711	0.0178772
CACYBP	0.386263	0.956346		CACYBP	0.15114	0.600829		CACYBP	0.235123	0.158733
MRPS14	0.394463	0.803661		MRPS14	0.435775	2.87587		MRPS14	-0.0413118	0.0073351
TNN	0.896479	0.314236		TNN	-0.207332	0.116868		TNN	1.10381	0.1692
KIAA0040	0.285473	0.159776		KIAA0040	0.672891	1.77222		KIAA0040	-0.387418	0.0794102
RPS29P5	0.648649	0.496133		RPS29P5	0.627638	1.39961		RPS29P5	0.0210112	0.00141793
COP 1	0.0210702	0.0227126		COP1	-0.0149233	0.0372368		COP1	0.0359935	0.00748507
PAPPA2	0.244487	0.0446913		PAPPA2	1.36523	1.35734		PAPPA2	-1.12074	0.125342
ASTN1	-1.61184	0.545033		ASTN1	0.985844	0.658065		ASTN1	-2.59768	0.704957
CRYZL2P	-0.47864	0.488534		CRYZL2P	-0.0105162	0.0108131		CRYZL2P	-0.468124	0.190343
RASAL2-AS1	-0.00565275	0.00152505		RASAL2-AS1	0.216401	0.219635		RASAL2-AS1	-0.222053	0.0181006
RASAL2	0.154944	0.0791541		RASAL2	-0.252503	0.414391		RASAL2	0.407447	0.105009
ENSG00000213058	0.423628	0.0743423		ENSG00000213058	0.112844	0.0402424		ENSG00000213058	0.310783	0.00985009
RALGPS2	0.179218	0.108799		RALGPS2	0.0782291	0.101453		RALGPS2	0.100989	0.00985009
ANGPTL1	0.294205	0.0875988		ANGPTL1	0.899029	1.26645		ANGPTL1	-0.604824	0.0722434
FAM20B	-0.418578	0.760955		FAM20B	-0.238627	0.882351		FAM20B	-0.179951	0.0593884
TOR3A	1.08849	1.20617		TOR3A	0.839579	2.26387		TOR3A	0.248915	0.0297016
ABL2	-0.132246	0.0826279		ABL2	0.202384	0.395694		ABL2	-0.33463	0.103882
SOAT1	0.758121	0.48662		SOAT1	0.137218	0.120337		SOAT1	0.620904	0.12969
TOR1AIP2	0.268423	0.446485		TOR1AIP2	0.0995114	0.284819		TOR1AIP2	0.168911	0.0667027
TOR1AIP1	0.10181	0.0654252		TOR1AIP1	0.286388	0.756342		TOR1AIP1	-0.184577	0.035244
CEP350	-0.0760419	0.0641392		CEP350	-0.0933067	0.218794		CEP350	0.0172648	0.00194468
QSOX1	0.233509	0.189757		QSOX1	0.148857	0.275575		QSOX1	0.0846514	0.00985009
ACBD6	-0.164642	0.234986		ACBD6	0.00816634	0.0159383		ACBD6	-0.172809	0.0801979
XPR1	0.687792	1.33335		XPR1	0.517562	2.38835		XPR1	0.17023	0.0362852
KIAA1614	-0.307482	0.170759		KIAA1614	0.0999323	0.106156		KIAA1614	-0.407414	0.0839013
ENSG00000243155	-0.288636	0.0825897		ENSG00000243155	-0.641109	0.686265		ENSG00000243155	0.352473	0.0262363
STX6	0.444499	1.48196		STX6	0.116976	0.472242		STX6	0.327523	0.436261
MR1	0.1676	0.220906		MR1	0.251972	1.18722		MR1	-0.084372	0.0176599
IER5	0.0873972	0.0513533		IER5	-0.319779	0.837809		IER5	0.407176	0.16311
CACNA1E	0.906044	0.197047		CACNA1E	1.18211	0.835004		CACNA1E	-0.276062	0.0076456
GLUL	0.142008	0.076506		GLUL	0.140726	0.200409		GLUL	0.00128205	0.000156922
RNASEL	0.319294	0.454709		RNASEL	0.264241	0.973067		RNASEL	0.0550533	0.00763694
RGS16	0.377036	0.115832		RGS16	0.132219	0.0819586		RGS16	0.244817	0.0130398
NPL	1.46937	2.78295		NPL	0.96302	3.6436		NPL	0.506348	0.151755
DHX9	0.110287	0.183751		DHX9	-0.11726	0.564714		DHX9	0.227548	0.240074
LAMC1	-0.064172	0.0302191		LAMC1	0.484016	1.25384		LAMC1	-0.548188	0.217883
LAMC2	-0.422671	0.260336		LAMC2	-0.641996	1.47886		LAMC2	0.219324	0.0250359
NMNAT2	-0.0243196	0.00676006		NMNAT2	0.750865	1.35606		NMNAT2	-0.775184	0.200365
ENSG00000287929	-1.64061	1.13042		ENSG00000287929	-1.16558	1.76593		ENSG00000287929	-0.475037	0.0434379
SMG7	0.0434432	0.0568399		SMG7	-0.105226	0.501058		SMG7	0.148669	0.103186
NCF2	0.559429	0.429376		NCF2	0.388901	0.70047		NCF2	0.170527	0.0168447
ARPC5	0.660373	1.64955		ARPC5	0.476079	2.69577		ARPC5	0.184293	0.0586359
RGL1	0.263695	0.204979		RGL1	0.668477	2.67277		RGL1	-0.404782	0.143416
COLGALT2	-1.00383	0.81361		COLGALT2	0.288253	0.318997		COLGALT2	-1.29208	0.75132
TSEN15	0.337017	0.460427		TSEN15	0.280754	1.00003		TSEN15	0.0562629	0.00748507
C1orf21	-0.359734	0.41118		C1orf21	-0.166038	0.360206		C1orf21	-0.193696	0.0446626
ENSG00000285847	-0.950233	0.415354		ENSG00000285847	-0.782743	0.862639		ENSG00000285847	-0.167489	0.00748507
EDEM3	0.797923	0.83419		EDEM3	0.440906	0.922036		EDEM3	0.357017	0.0709363
NIBAN1	0.0244455	0.0102485		NIBAN1	0.407529	0.906322		NIBAN1	-0.383083	0.0957953
RNF2	0.359082	0.454705		RNF2	0.292209	0.949324		RNF2	0.0668731	0.00849895
TRMT1L	0.852199	1.35949		TRMT1L	0.524251	1.71711		TRMT1L	0.327948	0.0912433
SWT1	0.305932	0.239671		SWT1	0.193602	0.341117		SWT1	0.112331	0.011839
ENSG00000279838	-0.451759	0.128166		ENSG00000279838	-0.705565	0.680457		ENSG00000279838	0.253806	0.011744
IVNS1ABP	0.160497	0.171215		IVNS1ABP	-0.312216	1.39618		IVNS1ABP	0.472712	0.505455
HMCN1	1.25057	0.780221		HMCN1	1.63604	3.78819		HMCN1	-0.385466	0.0318138
PRG4	-2.26897	1.77968		PRG4	-0.614304	0.560675		PRG4	-1.65466	0.52721
TPR	-0.342551	0.957033		TPR	-0.183003	0.984039		TPR	-0.159548	0.0917452
ODR4	0.0927481	0.0657877		ODR4	0.0883232	0.161554		ODR4	0.00442482	0.000752276
PDC-AS1	-0.0695538	0.0139729		PDC-AS1	0.167945	0.0885792		PDC-AS1	-0.237499	0.00985009
PTGS2	-0.153535	0.0393267		PTGS2	-0.118782	0.0720174		PTGS2	-0.0347529	0.00141793
PLA2G4A	0.136367	0.0657877		PLA2G4A	-0.101471	0.119167		PLA2G4A	0.237838	0.0329381
RGS18	-0.0234589	0.00409694		RGS18	0.976899	0.961759		RGS18	-1.00036	0.127969
RGS1	2.90847	3.2203		RGS1	1.41887	2.42009		RGS1	1.48961	0.449823
RGS13	1.26465	0.980382		RGS13	0.837773	1.45304		RGS13	0.426874	0.0495818
RPS27AP5	0.529552	0.639708		RPS27AP5	0.399624	1.18669		RPS27AP5	0.129927	0.0168447
RGS2	0.00836182	0.00259126		RGS2	0.0927105	0.0791591		RGS2	-0.0843486	0.00518565
UCHL5	0.0767444	0.0567512		UCHL5	0.0822987	0.160985		UCHL5	-0.00555437	0.000815173
RO60	-0.119968	0.0571296		RO60	0.032895	0.0321613		RO60	-0.152863	0.0163147
GLRX2	0.223126	0.24351		GLRX2	0.120427	0.278129		GLRX2	0.102699	0.0168519
CDC73	0.268771	0.16255		CDC73	0.0778948	0.0887316		CDC73	0.190876	0.0248899
B3GALT2	0.913865	0.257303		B3GALT2	1.02149	0.87616		B3GALT2	-0.107628	0.00277005
KCNT2	0.220024	0.0517423		KCNT2	1.12592	1.46344		KCNT2	-0.905893	0.12968
CFH	0.186141	0.0732204		CFH	0.751405	1.59126		CFH	-0.565264	0.125342
ASPM	0.588325	0.442259		ASPM	-0.08579	0.0861373		ASPM	0.674115	0.235902
ZBTB41	0.298085	0.185195		ZBTB41	0.260187	0.421801		ZBTB41	0.0378975	0.00247649
DENND1B	0.940193	1.10599		DENND1B	0.76856	2.30736		DENND1B	0.171633	0.0168447
C1orf53	0.813404	0.530331		C1orf53	-0.0472654	0.0343437		C1orf53	0.86067	0.25528
NEK7	0.255769	0.115978		NEK7	0.640405	1.30905		NEK7	-0.384637	0.0603457
PTPRC	1.58012	1.5288		PTPRC	1.17684	2.66656		PTPRC	0.403276	0.0457295
NR5A2	0.358862	0.166668		NR5A2	0.659189	1.2067		NR5A2	-0.300327	0.0318138
ZNF281	1.08129	1.78709		ZNF281	0.783648	2.95535		ZNF281	0.297643	0.0612146
KIF14	0.957238	0.668685		KIF14	-0.307901	0.335427		KIF14	1.26514	0.606041
DDX59	-0.171356	0.140487		DDX59	-0.140906	0.294605		DDX59	-0.0304507	0.00277005
CAMSAP2	0.325489	0.21055		CAMSAP2	0.14482	0.187241		CAMSAP2	0.18067	0.0204175
INAVA	-0.830488	0.633675		INAVA	-0.982798	2.52322		INAVA	0.152311	0.0106693
KIF21B	1.19133	0.649661		KIF21B	1.06391	1.60511		KIF21B	0.12742	0.00592168
TMEM9	-0.0630054	0.0376694		TMEM9	0.063267	0.094865		TMEM9	-0.126272	0.0174193
IGFN1	-0.918117	0.296217		IGFN1	0.944543	0.883462		IGFN1	-1.86266	0.493477
PKP1	-0.857268	0.545241		PKP1	-0.656196	1.0365		PKP1	-0.201072	0.0139901
TNNT2	-1.99037	1.77593		TNNT2	-1.36603	2.58599		TNNT2	-0.624344	0.0796636
LAD1	-0.262777	0.111573		LAD1	-0.352405	0.465021		LAD1	0.0896272	0.0056585
ENSG00000282221	0.440792	0.143295		ENSG00000282221	-0.0574711	0.0318268		ENSG00000282221	0.498264	0.0481505
TNNI1	-0.951022	0.813096		TNNI1	-0.633833	1.19304		TNNI1	-0.317189	0.0389038
PHLDA3	-0.477474	0.395473		PHLDA3	-0.394959	0.85276		PHLDA3	-0.0825158	0.00743682
CSRP1	-0.574162	0.614289		CSRP1	-0.00643817	0.00614873		CSRP1	-0.567724	0.267599
CSRP1-AS1	-0.0395174	0.00913228		CSRP1-AS1	0.526601	0.54326		CSRP1-AS1	-0.566118	0.0655137
ENSG00000293257	-0.395006	0.126664		ENSG00000293257	-0.374211	0.317915		ENSG00000293257	-0.0207946	0.00125227
NAV1	0.27612	0.244168		NAV1	0.205512	0.443924		NAV1	0.0706082	0.00758944
IPO9	-0.142133	0.453222		IPO9	-0.109806	0.863485		IPO9	-0.0323264	0.0107939
SHISA4	-0.338904	0.241958		SHISA4	0.0213524	0.021159		SHISA4	-0.360257	0.0852695
LMOD1	-1.03918	0.706838		LMOD1	0.297804	0.292853		LMOD1	-1.33699	0.606221
TIMM17A	0.528721	1.75378		TIMM17A	0.194499	0.91142		TIMM17A	0.334222	0.368287
RNPEP	-0.0822485	0.0564064		RNPEP	-0.0277192	0.0404758		RNPEP	-0.0545293	0.0073351
ELF3-AS1	-0.365756	0.16068		ELF3-AS1	-0.370909	0.457087		ELF3-AS1	0.00515305	0.00072397
ELF3	1.99009	1.59181		ELF3	-0.583113	0.591416		ELF3	2.57321	1.74175
ARL8A	-0.50442	0.718469		ARL8A	-0.232193	0.594081		ARL8A	-0.272227	0.0866603
PTPN7	2.82628	2.88252		PTPN7	1.67	3.12208		PTPN7	1.15628	0.234827
LGR6	-0.122336	0.0418803		LGR6	-0.987664	2.36987		LGR6	0.865327	0.283499
UBE2T	0.952127	1.58981		UBE2T	0.114237	0.169474		UBE2T	0.83789	0.717088
PPP1R12B	-0.985402	1.66806		PPP1R12B	-0.0778008	0.103008		PPP1R12B	-0.907601	0.860907
RPS27P8	1.15081	1.25669		RPS27P8	0.66807	1.46256		RPS27P8	0.48274	0.100405
KDM5B	0.053882	0.0413593		KDM5B	-0.160355	0.456957		KDM5B	0.214237	0.0787632
PCAT6	-1.13941	1.19581		PCAT6	-0.493226	0.847841		PCAT6	-0.646185	0.18143
ENSG00000291234	0.644605	0.229455		ENSG00000291234	0.326312	0.243223		ENSG00000291234	0.318292	0.0180391
RABIF	0.280581	0.282606		RABIF	0.0866117	0.150287		RABIF	0.193969	0.0452925
KLHL12	-0.0800382	0.134577		KLHL12	0.0425383	0.15622		KLHL12	-0.122577	0.0782505
ADIPOR1	-0.091351	0.0927732		ADIPOR1	-0.244631	1.10064		ADIPOR1	0.15328	0.0542139
CYB5R1	0.129807	0.0941721		CYB5R1	-0.28683	0.821352		CYB5R1	0.416638	0.212677
TMEM183A	0.0648179	0.134577		TMEM183A	-0.106317	0.791603		TMEM183A	0.171135	0.256222
PPFIA4	-0.44196	0.191436		PPFIA4	-0.083995	0.0600337		PPFIA4	-0.357965	0.0360803
ADORA1	0.1744	0.0328384		ADORA1	-0.623356	0.428677		ADORA1	0.797756	0.0669925
CHI3L1	0.956352	0.640997		CHI3L1	0.152738	0.127305		CHI3L1	0.803615	0.195571
CHIT1	5.19259	3.11055		CHIT1	2.67627	2.6514		CHIT1	2.51632	0.380761
LINC01353	0.827295	0.216478		LINC01353	1.53201	1.64196		LINC01353	-0.704718	0.0469655
BTG2-DT	-0.69374	0.165478		BTG2-DT	-0.344651	0.173162		BTG2-DT	-0.349088	0.0133028
BTG2	0.584225	0.349203		BTG2	0.0585747	0.0469558		BTG2	0.52565	0.10256
FMOD	0.533352	0.277866		FMOD	0.823024	1.6258		FMOD	-0.289671	0.0292871
PRELP	-0.266824	0.10528		PRELP	0.471844	0.660584		PRELP	-0.738669	0.187652
ATP2B4	-0.197448	0.180361		ATP2B4	-0.0749343	0.13402		ATP2B4	-0.122514	0.0205694
LAX1	3.07825	2.56172		LAX1	2.64737	5.56561		LAX1	0.430882	0.0253922
ZC3H11A	-0.268671	0.0926194		ZC3H11A	-0.0404363	0.0258214		ZC3H11A	-0.228235	0.0157869
SNRPE	0.199448	0.233056		SNRPE	0.188623	0.604897		SNRPE	0.0108249	0.00141793
SOX13	-0.360519	0.282667		SOX13	-0.0909731	0.117987		SOX13	-0.269546	0.0524782
ETNK2	-0.827769	0.754644		ETNK2	-0.553532	1.12866		ETNK2	-0.274237	0.0346886
PLEKHA6	-1.38463	1.46108		PLEKHA6	-0.814888	1.68371		PLEKHA6	-0.569745	0.11423
PPP1R15B	-0.06838	0.0407951		PPP1R15B	-0.111834	0.193453		PPP1R15B	0.0434544	0.00442421
ENSG00000288934	-0.926292	0.411208		ENSG00000288934	-0.822885	0.963434		ENSG00000288934	-0.103407	0.00424899
PIK3C2B	-0.319047	0.396512		PIK3C2B	-0.555489	3.01834		PIK3C2B	0.236442	0.0796636
MDM4	-0.642999	1.11063		MDM4	-0.270242	0.762612		MDM4	-0.372757	0.170352
LRRN2	1.50526	0.825317		LRRN2	0.122915	0.0681906		LRRN2	1.38235	0.34235
NFASC	-0.0968151	0.0446913		NFASC	-0.625567	1.76946		NFASC	0.528752	0.18284
CNTN2	-1.50759	0.843177		CNTN2	-0.736869	0.749982		CNTN2	-0.770722	0.0963463
TMEM81	0.110306	0.0494189		TMEM81	-0.106006	0.121875		TMEM81	0.216312	0.0286334
RBBP5	0.0729126	0.0696646		RBBP5	-0.240759	1.06386		RBBP5	0.313672	0.240074
DSTYK	-0.557895	1.25434		DSTYK	-0.430179	2.32716		DSTYK	-0.127717	0.0313394
TMCC2	-0.0664402	0.0302191		TMCC2	-0.185794	0.273995		TMCC2	0.119354	0.011208
NUAK2	0.796448	0.718469		NUAK2	-0.631122	1.44266		NUAK2	1.42757	1.37635
SNRPGP10	0.940063	0.791535		SNRPGP10	0.254787	0.302024		SNRPGP10	0.685276	0.189753
BLACAT1	0.986433	0.238457		BLACAT1	0.721639	0.42874		BLACAT1	0.264793	0.00776538
CDK18	0.671727	0.575867		CDK18	0.0312998	0.0280623		CDK18	0.640428	0.224608
MFSD4A	-1.07816	0.717335		MFSD4A	-0.676934	0.970065		MFSD4A	-0.401223	0.042182
ELK4	-0.0425126	0.0259779		ELK4	0.0844524	0.145493		ELK4	-0.126965	0.020028
SLC45A3	0.53012	0.376925		SLC45A3	0.433902	0.801358		SLC45A3	0.0962185	0.00743682
NUCKS1	0.00806796	0.0064571		NUCKS1	0.0366512	0.0846016		NUCKS1	-0.0285833	0.00491186
RAB29	0.800209	1.21048		RAB29	0.540062	1.80421		RAB29	0.260146	0.0565723
SLC41A1	0.0132822	0.00823102		SLC41A1	0.0283512	0.0459175		SLC41A1	-0.015069	0.00141793
PM20D1-AS1	1.92198	0.547234		PM20D1-AS1	1.70035	1.31371		PM20D1-AS1	0.221635	0.00559536
PM20D1	-0.0305315	0.00297638		PM20D1	-0.468739	0.14938		PM20D1	0.438208	0.00985009
SLC26A9	1.33883	0.78369		SLC26A9	-0.263557	0.192841		SLC26A9	1.60239	0.59895
RAB7B	-0.0942498	0.0622379		RAB7B	-0.324922	0.978464		RAB7B	0.230673	0.0594903
RHEX	0.614435	0.423098		RHEX	0.914743	2.44443		RHEX	-0.300307	0.0369542
FAM72A	-0.527638	0.186482		FAM72A	-0.675085	0.747397		FAM72A	0.147447	0.0073351
SRGAP2	-0.831716	2.35353		SRGAP2	-0.382393	1.68723		SRGAP2	-0.449324	0.364378
IKBKE	0.400449	0.348468		IKBKE	-0.0282279	0.0313407		IKBKE	0.428677	0.143093
RASSF5	0.0563944	0.0356906		RASSF5	-0.149317	0.310398		RASSF5	0.205712	0.0505077
EIF2D	-0.28336	0.878902		EIF2D	-0.0120261	0.032908		EIF2D	-0.271334	0.411681
DYRK3	0.738529	0.517638		DYRK3	0.473528	0.740651		DYRK3	0.265001	0.0282238
MAPKAPK2	0.645774	0.578662		MAPKAPK2	0.372207	0.695116		MAPKAPK2	0.273567	0.0425511
ENSG00000224114	0.166621	0.0355025		ENSG00000224114	-0.226053	0.128553		ENSG00000224114	0.392674	0.0228212
IL10	2.16077	1.29296		IL10	0.439937	0.305938		IL10	1.72084	0.437819
IL19	6.11305	1.61273		IL19	3.46612	1.80918		IL19	2.64693	0.139932
IL20	1.26757	0.298966		IL20	-0.601681	0.287917		IL20	1.86925	0.237125
IL24	4.68584	1.65676		IL24	2.33275	1.52016		IL24	2.35309	0.200612
FCMR	3.06655	3.3923		FCMR	1.38471	2.23238		FCMR	1.68184	0.558824
PIGR	1.29898	0.190036		PIGR	-2.47222	1.53087		PIGR	3.7712	0.569375
C1orf116	-0.320097	0.142794		C1orf116	-0.526315	0.856423		C1orf116	0.206217	0.0168447
PFKFB2	-0.138722	0.0839582		PFKFB2	-0.153436	0.255291		PFKFB2	0.0147145	0.00141793
YOD1	0.0617597	0.0198456		YOD1	-0.290646	0.33122		YOD1	0.352406	0.0434379
CD55	-0.220491	0.149725		CD55	-0.202956	0.368945		CD55	-0.0175356	0.00141793
CR2	6.3069	2.10482		CR2	1.18366	0.445839		CR2	5.12325	0.854549
CR1	1.6174	0.60283		CR1	1.17457	1.05416		CR1	0.442831	0.0189454
CD46	0.182324	0.103671		CD46	0.130105	0.177975		CD46	0.0522194	0.0039642
MIR29B2CHG	-0.577477	0.504168		MIR29B2CHG	0.141155	0.178776		MIR29B2CHG	-0.718632	0.348461
CD34	-0.756934	0.586211		CD34	0.312819	0.422588		CD34	-1.06975	0.586748
LINC02767	-0.626829	0.318213		LINC02767	0.273831	0.259738		LINC02767	-0.90066	0.246296
PLXNA2	-1.22668	4.8489		PLXNA2	-0.533338	2.72194		PLXNA2	-0.693342	0.902665
RPS26P13	1.98171	1.08247		RPS26P13	0.765513	0.712157		RPS26P13	1.21619	0.18891
LINC01698	-0.959073	0.18847		LINC01698	-1.19381	0.741036		LINC01698	0.234734	0.00642747
MIR205HG	-0.339196	0.128286		MIR205HG	-0.543478	0.721105		MIR205HG	0.204282	0.0131629
MIR205	-0.835013	0.268856		MIR205	-0.204715	0.109322		MIR205	-0.630297	0.0505077
LAMB3	0.306539	0.152907		LAMB3	-0.574198	1.14272		LAMB3	0.880737	0.390106
HSD11B1-AS1	-0.55015	0.166154		HSD11B1-AS1	0.411974	0.298763		HSD11B1-AS1	-0.962124	0.141466
G0S2	1.33487	0.425673		G0S2	0.626127	0.380264		G0S2	0.708741	0.0452925
HSD11B1	-1.19018	1.07274		HSD11B1	-0.566125	0.901577		HSD11B1	-0.624056	0.132911
ADORA2BP1	-1.90884	0.680933		ADORA2BP1	-1.43385	1.16538		ADORA2BP1	-0.474983	0.0184698
TRAF3IP3	1.55535	1.54406		TRAF3IP3	0.842856	1.56619		TRAF3IP3	0.712493	0.14925
IRF6	-0.200898	0.0762916		IRF6	-0.735994	1.43612		IRF6	0.535096	0.100489
UTP25	0.124884	0.137882		UTP25	-0.314589	1.65824		UTP25	0.439474	0.534247
SERTAD4-AS1	0.590111	0.455015		SERTAD4-AS1	0.543302	1.16364		SERTAD4-AS1	0.0468095	0.00277005
SERTAD4	0.0317937	0.0157442		SERTAD4	-0.182098	0.31948		SERTAD4	0.213891	0.0374304
HHAT	-0.0390991	0.0158159		HHAT	-0.223607	0.326093		HHAT	0.184508	0.0204175
ENSG00000234004	0.748139	0.377093		ENSG00000234004	0.156535	0.120559		ENSG00000234004	0.591604	0.0852695
RCOR3	-0.122955	0.0762916		RCOR3	0.11673	0.188981		RCOR3	-0.239685	0.0532653
TRAF5	-0.167514	0.102546		TRAF5	0.701209	2.66501		TRAF5	-0.868724	0.779377
LINC00467	0.604026	0.542021		LINC00467	0.619609	1.67288		LINC00467	-0.0155839	0.00141793
SLC30A1	0.50805	0.448877		SLC30A1	0.0820348	0.0984789		SLC30A1	0.426015	0.124604
NEK2	0.964831	0.829026		NEK2	0.0973726	0.0881538		NEK2	0.867458	0.323592
LPGAT1	0.390661	0.399056		LPGAT1	0.381714	1.12724		LPGAT1	0.00894721	0.00123537
INTS7	0.532377	1.2852		INTS7	-0.169133	0.559768		INTS7	0.70151	1.39556
DTL	1.09142	2.10055		DTL	0.0246124	0.0283287		DTL	1.06681	1.30377
RPL21P28	1.427	1.74863		RPL21P28	0.836642	1.99618		RPL21P28	0.590362	0.138722
LINC02608	0.562044	0.321172		LINC02608	-0.22279	0.237117		LINC02608	0.784834	0.234798
PPP2R5A	0.0760162	0.071305		PPP2R5A	-0.103131	0.282738		PPP2R5A	0.179147	0.0684597
PACC1	1.38048	3.79312		PACC1	0.310463	0.769334		PACC1	1.07001	1.39556
NENF	0.0817019	0.0403774		NENF	0.59888	1.85158		NENF	-0.517178	0.200365
ENSG00000260805	0.582145	0.309511		ENSG00000260805	-0.087136	0.0675787		ENSG00000260805	0.669281	0.142333
ATF3	0.484934	0.172791		ATF3	-0.657134	0.781003		ATF3	1.14207	0.296404
BATF3	1.026	0.555241		BATF3	0.664764	0.808559		BATF3	0.361232	0.0292871
NSL1	0.452718	0.785062		NSL1	0.364721	1.62198		NSL1	0.0879966	0.0143477
TATDN3	0.0689112	0.0600298		TATDN3	0.0610295	0.133465		TATDN3	0.00788169	0.00141793
FLVCR1-DT	-0.249527	0.0829355		FLVCR1-DT	0.164117	0.127176		FLVCR1-DT	-0.413644	0.0444875
FLVCR1	0.302494	0.19848		FLVCR1	0.396172	0.845293		FLVCR1	-0.0936771	0.00776538
VASH2	0.747835	0.441278		VASH2	1.3671	3.67777		VASH2	-0.619266	0.116023
ANGEL2	-0.109148	0.0712351		ANGEL2	0.12792	0.230295		ANGEL2	-0.237068	0.0586359
RPS6KC1	0.107682	0.10826		RPS6KC1	0.196512	0.717742		RPS6KC1	-0.0888305	0.016995
PROX1	-0.411194	0.16824		PROX1	0.801901	1.34643		PROX1	-1.21309	0.4828
SMYD2	0.229747	0.49697		SMYD2	0.154887	0.767193		SMYD2	0.0748601	0.0224283
PTPN14	-0.619252	0.92858		PTPN14	-0.284353	0.753211		PTPN14	-0.334899	0.123599
CENPF	0.223816	0.128889		CENPF	-0.193391	0.289084		CENPF	0.417207	0.112042
KCNK2	-0.919868	0.433004		KCNK2	0.76911	0.943563		KCNK2	-1.68898	0.694288
KCTD3	-0.338004	0.308198		KCTD3	0.050773	0.0670294		KCTD3	-0.388777	0.141228
ESRRG	0.922708	0.160004		ESRRG	-0.711784	0.308823		ESRRG	1.63449	0.139924
GPATCH2	0.369355	0.391733		GPATCH2	-0.0136235	0.0166485		GPATCH2	0.382978	0.158799
SPATA17	0.309184	0.139721		SPATA17	0.17822	0.184137		SPATA17	0.130964	0.00884435
RRP15	-0.000913485	0.000593916		RRP15	-0.0909621	0.194063		RRP15	0.0900486	0.0150536
TGFB2	-0.369452	0.137437		TGFB2	0.154052	0.118633		TGFB2	-0.523504	0.0694336
LYPLAL1	-0.013722	0.00786467		LYPLAL1	0.209152	0.544866		LYPLAL1	-0.222874	0.0641023
ENSG00000277007	0.354783	0.0693602		ENSG00000277007	0.169458	0.0721817		ENSG00000277007	0.185325	0.00642747
LYPLAL1-AS1	1.57694	1.77968		LYPLAL1-AS1	1.38287	4.20122		LYPLAL1-AS1	0.194073	0.0139901
EPRS1	0.291036	0.471773		EPRS1	0.238616	0.998885		EPRS1	0.0524199	0.00849895
BPNT1	0.148392	0.242912		BPNT1	0.0210717	0.0528038		BPNT1	0.12732	0.0559872
IARS2	-0.180516	0.264049		IARS2	-0.204782	0.92192		IARS2	0.0242665	0.00304613
RAB3GAP2	0.185168	0.133771		RAB3GAP2	0.105462	0.171814		RAB3GAP2	0.0797063	0.00856016
MORF4L1P1	0.0417266	0.0229748		MORF4L1P1	0.0942137	0.148454		MORF4L1P1	-0.0524872	0.0052847
MARK1	0.375334	0.365349		MARK1	0.371872	1.04996		MARK1	0.00346161	0.00072397
C1orf115	-0.0193903	0.00595923		C1orf115	-0.114605	0.10334		C1orf115	0.095215	0.00642747
MTARC2	0.0219453	0.00750463		MTARC2	0.128849	0.139038		MTARC2	-0.106903	0.00776538
MTARC1	-1.00453	0.435163		MTARC1	-0.70954	0.725356		MTARC1	-0.294988	0.0163147
HLX	0.552078	0.264246		HLX	0.442366	0.535901		HLX	0.109711	0.00654468
DUSP10	-0.0675391	0.0459593		DUSP10	0.105753	0.208699		DUSP10	-0.173292	0.0394695
TAF1A	0.747354	0.668817		TAF1A	-0.0293873	0.0263619		TAF1A	0.776742	0.34235
TAF1A-AS1	1.36662	0.977678		TAF1A-AS1	0.703366	0.98815		TAF1A-AS1	0.663257	0.103186
MIA3	0.0575435	0.0560942		MIA3	0.25594	1.29142		MIA3	-0.198396	0.10162
ENSG00000272750	0.194431	0.090677		ENSG00000272750	0.0362242	0.0318904		ENSG00000272750	0.158207	0.0139901
AIDA	0.0353211	0.0145312		AIDA	0.331038	0.581337		AIDA	-0.295716	0.0495818
BROX	0.0977848	0.0527143		BROX	0.150282	0.238089		BROX	-0.0524969	0.00508422
FAM177B	2.93275	1.99456		FAM177B	1.76061	2.74296		FAM177B	1.17214	0.145103
DISP1	-0.16017	0.124711		DISP1	0.135231	0.268324		DISP1	-0.295401	0.105536
TLR5	0.400473	0.36188		TLR5	0.532748	1.69113		TLR5	-0.132274	0.0163147
SUSD4	1.08157	0.785335		SUSD4	0.0556932	0.0387803		SUSD4	1.02588	0.34647
CAPN8	0.244864	0.040526		CAPN8	-1.21413	0.979625		CAPN8	1.459	0.179072
CAPN2	0.330712	0.306098		CAPN2	0.966678	5.60886		CAPN2	-0.635967	0.454955
TP53BP2	-0.164476	0.245985		TP53BP2	-0.165914	0.706757		TP53BP2	0.00143875	0.000496867
ENSG00000288999	-0.818192	0.597441		ENSG00000288999	-0.252296	0.278242		ENSG00000288999	-0.565896	0.119772
ENSG00000291068	-0.323572	0.213998		ENSG00000291068	-0.208634	0.31052		ENSG00000291068	-0.114938	0.00985009
ENSG00000290989	-0.571412	0.482777		ENSG00000290989	-0.284113	0.463463		ENSG00000290989	-0.287299	0.0478364
FBXO28	0.165669	0.110229		FBXO28	-0.172485	0.315433		FBXO28	0.338154	0.106494
DEGS1	-0.710713	0.672687		DEGS1	-0.584709	1.44291		DEGS1	-0.126004	0.0106693
ENSG00000232628	-1.6917	0.799177		ENSG00000232628	-0.981276	0.939725		ENSG00000232628	-0.710426	0.0603457
ENSG00000237101	-1.43011	1.12079		ENSG00000237101	-0.709507	1.00264		ENSG00000237101	-0.720607	0.129969
NVL	0.0453882	0.0384797		NVL	-0.225335	0.896897		NVL	0.270723	0.157559
CNIH4	0.120949	0.117939		CNIH4	0.0513334	0.105636		CNIH4	0.0696158	0.011208
WDR26	-0.157045	0.123222		WDR26	-0.104117	0.191875		WDR26	-0.052928	0.00654468
CNIH3	-0.0262204	0.0096082		CNIH3	0.53728	1.14998		CNIH3	-0.5635	0.167627
DNAH14	0.461568	0.18072		DNAH14	0.71994	1.01402		DNAH14	-0.258372	0.0168447
LBR	0.427892	0.533357		LBR	0.284708	0.807096		LBR	0.143184	0.0261498
ENAH	0.840154	1.27723		ENAH	0.729969	2.94595		ENAH	0.110186	0.0114949
ENSG00000227496	1.78593	0.773349		ENSG00000227496	1.7431	2.22501		ENSG00000227496	0.042826	0.00141793
SRP9	0.333074	0.417618		SRP9	0.260997	0.823351		SRP9	0.0720769	0.00985009
EPHX1	-0.240067	0.123573		EPHX1	0.125773	0.142994		EPHX1	-0.365839	0.0684597
ENSG00000242861	-1.17266	2.88252		ENSG00000242861	-0.288695	0.6906		ENSG00000242861	-0.883961	1.02559
TMEM63A	-0.166898	0.112552		TMEM63A	-0.48679	1.62735		TMEM63A	0.319892	0.0952697
PYCR2	0.29882	0.274166		PYCR2	0.190463	0.392296		PYCR2	0.108357	0.0139706
SDE2	-0.343285	0.223088		SDE2	-0.208292	0.298763		SDE2	-0.134993	0.0123934
H3-3A	-0.0166112	0.0174184		H3-3A	0.0243017	0.065214		H3-3A	-0.0409129	0.00880535
LINC01703	-1.24899	0.96475		LINC01703	-0.821025	1.35358		LINC01703	-0.427964	0.0505579
ACBD3	0.163287	0.114756		ACBD3	-0.004526	0.00505209		ACBD3	0.167813	0.0294416
ACBD3-AS1	0.51994	0.230901		ACBD3-AS1	0.00107017	0.000668144		ACBD3-AS1	0.51887	0.0695717
MIXL1	6.99873	3.48051		MIXL1	3.57919	3.50032		MIXL1	3.41955	0.437734
LIN9	0.472625	0.293728		LIN9	0.0567074	0.0503679		LIN9	0.415918	0.074877
PARP1	0.632253	0.895488		PARP1	0.384101	1.14452		PARP1	0.248152	0.0595227
STUM	-2.04227	3.45879		STUM	-0.715332	1.42837		STUM	-1.32694	0.870586
ITPKB	-0.348224	0.616314		ITPKB	-0.1365	0.408273		ITPKB	-0.211724	0.0937851
PSEN2	-0.33538	0.129385		PSEN2	-0.0345912	0.0222959		PSEN2	-0.300789	0.0281888
COQ8A	-1.44575	0.778703		COQ8A	-0.944186	1.098		COQ8A	-0.501562	0.040005
CDC42BPA	-0.383204	0.422682		CDC42BPA	0.213447	0.48773		CDC42BPA	-0.596651	0.452254
ZNF678	0.352231	0.478432		ZNF678	0.331888	1.26937		ZNF678	0.0203432	0.00220654
SNAP47	0.219085	0.171683		SNAP47	0.0671606	0.0998369		SNAP47	0.151925	0.0255029
JMJD4	0.40121	0.331774		JMJD4	0.0111873	0.0108155		JMJD4	0.390022	0.111879
WNT9A	-0.944218	0.606381		WNT9A	-0.352761	0.371067		WNT9A	-0.591457	0.0977576
WNT3A	-0.598096	0.205008		WNT3A	-0.899955	1.09704		WNT3A	0.30186	0.0168447
ARF1	0.105787	0.0978913		ARF1	0.130207	0.350323		ARF1	-0.0244198	0.00277005
C1orf35	-0.639604	0.773176		C1orf35	-0.556686	1.81312		C1orf35	-0.0829182	0.00776538
MRPL55	0.0353234	0.0168488		MRPL55	0.0532072	0.0645849		MRPL55	-0.0178837	0.00141793
GUK1	-0.308464	0.35677		GUK1	-0.155986	0.36046		GUK1	-0.152477	0.031744
GJC2	-1.14007	1.05733		GJC2	-0.148197	0.139327		GJC2	-0.991869	0.417668
IBA57	-0.194845	0.13781		IBA57	-0.467762	1.52674		IBA57	0.272918	0.0684597
OBSCN-AS1	-0.419012	0.144297		OBSCN-AS1	-0.635481	0.739746		OBSCN-AS1	0.216469	0.011839
OBSCN	-0.479156	0.29969		OBSCN	-0.81993	2.118		OBSCN	0.340773	0.0506799
ENSG00000269934	0.523371	0.267494		ENSG00000269934	0.323121	0.366095		ENSG00000269934	0.200249	0.0144408
ENSG00000287315	-0.443349	0.120441		ENSG00000287315	-0.564073	0.461071		ENSG00000287315	0.120725	0.00494263
TRIM11	0.124092	0.0743566		TRIM11	-0.35225	0.906834		TRIM11	0.476343	0.207382
ENSG00000231563	-0.0847749	0.0168488		ENSG00000231563	-0.35833	0.232963		ENSG00000231563	0.273556	0.011839
TRIM17	0.887404	0.36188		TRIM17	-0.131468	0.075424		TRIM17	1.01887	0.180579
H2AC25	-0.0615038	0.0270701		H2AC25	-0.204792	0.305956		H2AC25	0.143289	0.0144408
H2BC26	-0.291486	0.10699		H2BC26	-0.634569	0.935795		H2BC26	0.343082	0.0328104
RNF187	-0.103011	0.0685054		RNF187	-0.154756	0.310029		RNF187	0.0517448	0.00562509
FTH1P2	1.60662	1.16551		FTH1P2	1.12042	1.85627		FTH1P2	0.486203	0.0480351
RHOU	-0.100505	0.0444424		RHOU	0.160081	0.204929		RHOU	-0.260586	0.0377051
RAB4A-AS1	-0.177845	0.0884141		RAB4A-AS1	-0.284196	0.457112		RAB4A-AS1	0.106351	0.00859358
RAB4A	-0.157184	0.271365		RAB4A	-0.00765263	0.0173254		RAB4A	-0.149531	0.0796636
CCSAP	-0.687348	0.579115		CCSAP	-0.30439	0.463463		CCSAP	-0.382959	0.0710655
ACTA1	-1.1469	0.306459		ACTA1	-0.966473	0.673534		ACTA1	-0.18043	0.00518565
NUP133	-0.233696	0.718257		NUP133	-0.132255	0.819179		NUP133	-0.101441	0.0558798
ABCB10	0.394378	0.251798		ABCB10	0.288167	0.445841		ABCB10	0.106211	0.00849895
TAF5L	0.309755	0.639961		TAF5L	0.0528536	0.137776		TAF5L	0.256902	0.191493
URB2	0.120502	0.0722345		URB2	-0.456835	1.40787		URB2	0.577337	0.330506
GALNT2	0.309102	0.215088		GALNT2	0.3464	0.720374		GALNT2	-0.0372986	0.00276728
PGBD5	2.01344	2.10417		PGBD5	0.591891	0.753036		PGBD5	1.42155	0.604856
COG2	-0.240915	0.277211		COG2	-0.153722	0.393531		COG2	-0.0871932	0.0139901
AGT	0.456556	0.141792		AGT	1.04166	1.45426		AGT	-0.585099	0.0603457
C1orf198	-0.544521	1.56387		C1orf198	-0.04457	0.103321		C1orf198	-0.499951	0.790956
TTC13	0.0702263	0.0527143		TTC13	-0.033743	0.0563207		TTC13	0.103969	0.0174193
ARV1	0.141316	0.130773		ARV1	0.0978986	0.216519		ARV1	0.0434175	0.00597681
FAM89A	0.0820264	0.0400988		FAM89A	-0.318343	0.642382		FAM89A	0.40037	0.111977
C1orf131	0.301683	0.583363		C1orf131	0.0135289	0.0271961		C1orf131	0.288154	0.229689
GNPAT	0.178351	0.22128		GNPAT	0.1252	0.363701		GNPAT	0.0531508	0.00849895
EXOC8	0.0971995	0.0562969		EXOC8	-0.0176928	0.0204447		EXOC8	0.114892	0.0139706
SPRTN	0.206714	0.163487		SPRTN	-0.239371	0.571855		SPRTN	0.446085	0.223398
EGLN1	-0.496937	0.323194		EGLN1	-0.470334	0.853926		EGLN1	-0.0266031	0.00141793
ENSG00000233461	1.0499	0.87214		ENSG00000233461	0.188155	0.185248		ENSG00000233461	0.861743	0.278577
TSNAX	0.17857	0.108108		TSNAX	0.233375	0.43053		TSNAX	-0.0548044	0.00518565
LINC00582	3.58016	0.900087		LINC00582	3.18243	2.25982		LINC00582	0.397732	0.00748507
DISC1	0.271502	0.156871		DISC1	0.669173	1.85783		DISC1	-0.397671	0.0912697
SIPA1L2	0.541485	0.628663		SIPA1L2	0.134503	0.219114		SIPA1L2	0.406982	0.146459
MAP10	0.260564	0.106416		MAP10	0.740729	1.43642		MAP10	-0.480165	0.0788526
NTPCR	-0.00917801	0.00637618		NTPCR	0.0436547	0.087665		NTPCR	-0.0528327	0.00776538
PCNX2	-0.630012	0.959204		PCNX2	0.034604	0.0469558		PCNX2	-0.664616	0.583401
RPS7P3	1.87452	1.52612		RPS7P3	0.278186	0.231975		RPS7P3	1.59633	0.629282
MAP3K21	-0.825874	0.652628		MAP3K21	-0.612702	1.1626		MAP3K21	-0.213173	0.0184698
KCNK1	0.235098	0.132352		KCNK1	-0.273507	0.458393		KCNK1	0.508605	0.158733
SLC35F3	1.58178	0.724037		SLC35F3	-0.0836236	0.0388497		SLC35F3	1.6654	0.389706
ENSG00000235605	1.40688	1.32279		ENSG00000235605	1.23334	3.185		ENSG00000235605	0.173541	0.0107939
COA6-AS1	-0.640195	0.402299		COA6-AS1	0.245603	0.268741		COA6-AS1	-0.885798	0.316717
COA6	0.836973	1.8396		COA6	0.140268	0.290761		COA6	0.696705	0.758319
TARBP1	-0.630291	1.24719		TARBP1	-0.291133	0.9759		TARBP1	-0.339158	0.167627
LINC01354	-0.164944	0.0361918		LINC01354	1.47354	2.0506		LINC01354	-1.63848	0.440676
IRF2BP2	-0.200781	0.206411		IRF2BP2	-0.324513	1.25036		IRF2BP2	0.123732	0.0255089
LNCATV	0.584218	0.117945		LNCATV	-0.337332	0.156325		LNCATV	0.92155	0.0682792
LINC01348	-0.141419	0.0422409		LINC01348	-0.540029	0.689169		LINC01348	0.39861	0.0428334
TOMM20	-0.0701615	0.0999468		TOMM20	-0.011856	0.0313052		TOMM20	-0.0583054	0.0168447
RBM34	-0.377141	0.218718		RBM34	-0.060227	0.0540522		RBM34	-0.316914	0.0472922
ARID4B	0.24935	0.22359		ARID4B	0.232083	0.563014		ARID4B	0.0172664	0.00141793
GGPS1	0.277553	0.33449		GGPS1	0.0913924	0.190261		GGPS1	0.18616	0.0529609
ENSG00000285053	-0.134111	0.0343379		ENSG00000285053	-0.312507	0.245629		ENSG00000285053	0.178396	0.00859358
TBCE	-0.153462	0.0400988		TBCE	-0.0739241	0.0429487		TBCE	-0.0795384	0.00280939
B3GALNT2	-0.0758042	0.0726088		B3GALNT2	-0.0490045	0.11115		B3GALNT2	-0.0267996	0.00306914
GNG4	2.29357	1.86139		GNG4	0.22356	0.156641		GNG4	2.07001	0.942489
LYST	-0.25374	0.20221		LYST	-0.0309846	0.0384893		LYST	-0.222755	0.0461383
NID1	0.884459	0.631014		NID1	1.44987	4.51124		NID1	-0.565415	0.108253
GPR137B	0.398171	0.629585		GPR137B	0.202344	0.618209		GPR137B	0.195827	0.0617708
ERO1B	0.513278	0.502156		ERO1B	0.583705	1.83451		ERO1B	-0.0704271	0.0073351
EDARADD	-0.0249791	0.0117314		EDARADD	-0.546457	1.75207		EDARADD	0.521478	0.23556
LGALS8	0.0349585	0.027466		LGALS8	-0.0535663	0.114354		LGALS8	0.0885249	0.0168447
ENSG00000273058	-0.996052	0.73465		ENSG00000273058	-0.500768	0.68185		ENSG00000273058	-0.495283	0.074877
HEATR1	0.0674635	0.0389453		HEATR1	-0.144426	0.257034		HEATR1	0.21189	0.0443378
MTR	-0.262564	0.191326		MTR	-0.000271121	0.000349605		MTR	-0.262292	0.0547952
RPL35P1	0.0269583	0.0102278		RPL35P1	0.200697	0.265605		RPL35P1	-0.173739	0.0168447
RYR2	-0.045962	0.0139922		RYR2	0.120671	0.0990523		RYR2	-0.166633	0.0106621
LINC01139	-0.545691	0.13187		LINC01139	-0.368733	0.209131		LINC01139	-0.176957	0.00662058
CHRM3	-1.26302	0.366828		CHRM3	-1.28359	1.08981		CHRM3	0.0205676	0.000788515
CHRM3-AS2	1.20603	0.303107		CHRM3-AS2	0.947259	0.600967		CHRM3-AS2	0.258767	0.00743682
GREM2	-1.74265	1.46185		GREM2	-0.35416	0.317874		GREM2	-1.38849	0.514395
FH	0.158628	0.224752		FH	0.0723576	0.204345		FH	0.0862708	0.0220124
KMO	2.02711	0.664291		KMO	-0.086278	0.028439		KMO	2.11339	0.340397
OPN3	0.286789	0.108818		OPN3	-0.336381	0.3709		OPN3	0.62317	0.119442
CHML	-0.155182	0.0740607		CHML	0.193386	0.260854		CHML	-0.348568	0.0667089
EXO1	0.979296	0.860261		EXO1	-0.225434	0.262155		EXO1	1.20473	0.727399
MAP1LC3C	-0.73729	0.219875		MAP1LC3C	1.51538	1.97021		MAP1LC3C	-2.25267	0.81902
CEP170	0.509739	0.355057		CEP170	0.727334	1.86919		CEP170	-0.217595	0.0253922
SDCCAG8	-0.103293	0.191326		SDCCAG8	0.0403304	0.144349		SDCCAG8	-0.143624	0.109647
AKT3	0.268513	0.141784		AKT3	0.818738	2.39413		AKT3	-0.550225	0.157996
ZBTB18	-0.222323	0.170098		ZBTB18	-0.166647	0.311424		ZBTB18	-0.0556765	0.0056585
ADSS2	-0.0960484	0.0683078		ADSS2	-0.211754	0.545264		ADSS2	0.115705	0.0176292
CATSPERE	0.0640771	0.0148458		CATSPERE	0.0641336	0.034089		CATSPERE	-5.64989e-05	2.63606e-06
DESI2	0.0457577	0.0401914		DESI2	0.0797724	0.203782		DESI2	-0.0340146	0.00518565
HNRNPU	0.121539	0.214858		HNRNPU	-0.0231307	0.0662102		HNRNPU	0.14467	0.0916951
EFCAB2	0.329323	0.233732		EFCAB2	0.504314	1.32005		EFCAB2	-0.17499	0.022617
KIF26B	1.014	0.902355		KIF26B	0.774016	1.69113		KIF26B	0.239988	0.0243248
SMYD3	0.464565	0.445583		SMYD3	0.645375	2.285		SMYD3	-0.180811	0.0276353
TFB2M	-0.0410206	0.0290464		TFB2M	-0.19321	0.551744		TFB2M	0.152189	0.0354176
CNST	0.0178428	0.0107976		CNST	-0.120792	0.25494		CNST	0.138635	0.0283796
ENSG00000260698	-0.517247	0.174975		ENSG00000260698	-0.218677	0.14688		ENSG00000260698	-0.29857	0.0170897
SCCPDH	-0.752904	1.23774		SCCPDH	-0.0681036	0.0995653		SCCPDH	-0.6848	0.561868
LINC01341	-1.26977	0.618255		LINC01341	0.311997	0.205967		LINC01341	-1.58177	0.463768
AHCTF1	0.0374226	0.0202856		AHCTF1	-0.0796999	0.12045		AHCTF1	0.117122	0.0153225
ZNF670	0.217703	0.117778		ZNF670	0.293942	0.494057		ZNF670	-0.0762385	0.00654468
ZNF669	-0.0324122	0.019171		ZNF669	-0.0687983	0.112877		ZNF669	0.0363861	0.00304613
ZNF124	0.497794	0.36871		ZNF124	0.441164	0.882267		ZNF124	0.0566301	0.00341356
ENSG00000259865	0.55688	0.256469		ENSG00000259865	0.587388	0.798909		ENSG00000259865	-0.0305084	0.00141793
ENSG00000290124	0.757384	0.231982		ENSG00000290124	0.734322	0.628872		ENSG00000290124	0.0230613	0.00122595
ZNF731P	-0.122299	0.0467014		ZNF731P	0.078525	0.0698265		ZNF731P	-0.200824	0.017431
ENSG00000290683	-0.115017	0.0227126		ENSG00000290683	-0.191931	0.101631		ENSG00000290683	0.0769134	0.00220654
ZNF496	-0.0126109	0.00742125		ZNF496	0.317095	1.11669		ZNF496	-0.329706	0.153805
ZNF496-DT	-0.0215159	0.00769588		ZNF496-DT	0.52439	1.111		ZNF496-DT	-0.545906	0.154213
NLRP3	-0.525539	0.164825		NLRP3	0.574254	0.525157		NLRP3	-1.09979	0.207918
GCSAML	0.450577	0.165106		GCSAML	0.312857	0.272521		GCSAML	0.13772	0.0073351
TRIM58	-0.9713	0.468677		TRIM58	0.0596889	0.032213		TRIM58	-1.03099	0.214083
SH3BP5L	-0.284563	0.28395		SH3BP5L	-0.339474	1.08473		SH3BP5L	0.0549112	0.00662058
ZNF672	0.0176428	0.0102278		ZNF672	-0.189502	0.455066		ZNF672	0.207145	0.0533286
ZNF692	0.0587759	0.0335928		ZNF692	-0.202955	0.422775		ZNF692	0.261731	0.0669925
PGBD2	0.297745	0.302205		PGBD2	-0.174355	0.382265		PGBD2	0.4721	0.283119
FAM110C	1.09342	0.916656		FAM110C	0.0458207	0.0335916		FAM110C	1.0476	0.436646
SH3YL1	-0.111777	0.05317		SH3YL1	-0.249174	0.406767		SH3YL1	0.137397	0.0133956
ACP1	0.154031	0.303889		ACP1	0.0671129	0.252647		ACP1	0.0869185	0.0328104
ALKAL2	-2.77126	2.03343		ALKAL2	-0.536081	0.375631		ALKAL2	-2.23518	0.806396
TMEM18	-0.173583	0.408293		TMEM18	-0.119357	0.649601		TMEM18	-0.0542263	0.0168447
SNTG2-AS1	-0.845798	0.425005		SNTG2-AS1	-0.472502	0.489721		SNTG2-AS1	-0.373296	0.031744
SNTG2	0.443055	0.22808		SNTG2	0.474473	0.712673		SNTG2	-0.0314184	0.00144731
TPO	0.606863	0.220492		TPO	0.26757	0.19269		TPO	0.339294	0.0228212
PXDN	1.50695	1.31429		PXDN	1.02534	1.97178		PXDN	0.481613	0.0600194
EIPR1	0.198073	0.210174		EIPR1	0.100686	0.22107		EIPR1	0.0973876	0.0168447
TRAPPC12	-0.507864	1.00088		TRAPPC12	-0.258018	0.946409		TRAPPC12	-0.249847	0.109328
ADI1	0.280505	0.367526		ADI1	0.143948	0.378971		ADI1	0.136557	0.0318138
RNASEH1	-0.417106	0.71949		RNASEH1	-0.150434	0.41087		RNASEH1	-0.266672	0.128289
RNASEH1-DT	-0.0908507	0.0384635		RNASEH1-DT	0.0518968	0.0498241		RNASEH1-DT	-0.142747	0.0125627
ENSG00000287126	0.0810572	0.0264527		ENSG00000287126	-0.00928973	0.00593361		ENSG00000287126	0.090347	0.00540285
RPS7	0.018503	0.0152067		RPS7	0.111587	0.328394		RPS7	-0.0930838	0.0210953
COLEC11	0.531524	0.145452		COLEC11	1.13418	1.33421		COLEC11	-0.602655	0.048917
SOX11	3.7155	1.65984		SOX11	2.04555	1.99127		SOX11	1.66995	0.153886
CMPK2	0.900597	0.586391		CMPK2	0.925456	1.81461		CMPK2	-0.0248585	0.00141793
RSAD2	0.790358	0.425876		RSAD2	0.825421	1.34578		RSAD2	-0.035063	0.00141793
GRASLND	2.21313	1.41445		GRASLND	1.83347	3.08432		GRASLND	0.379667	0.019268
RNF144A	0.903409	1.06586		RNF144A	0.893784	3.12548		RNF144A	0.00962469	0.000993764
LINC01871	2.84773	3.26394		LINC01871	1.02825	1.6203		LINC01871	1.81947	0.780767
LINC00299	1.54578	0.767725		LINC00299	0.279589	0.179458		LINC00299	1.2662	0.234798
ID2-AS1	-1.11017	0.647605		ID2-AS1	-0.036957	0.0207221		ID2-AS1	-1.07321	0.275345
ID2	0.0848291	0.0418803		ID2	-0.217743	0.371762		ID2	0.302572	0.0658022
KIDINS220	-0.0492313	0.0278072		KIDINS220	0.0648036	0.096299		KIDINS220	-0.114035	0.0151196
MBOAT2	0.142976	0.0666087		MBOAT2	-0.292754	0.473686		MBOAT2	0.43573	0.106674
ENSG00000261104	0.194991	0.0445852		ENSG00000261104	-0.22904	0.140573		ENSG00000261104	0.424031	0.0292871
ASAP2	-1.42587	1.05849		ASAP2	-0.771927	1.09411		ASAP2	-0.653946	0.100405
ITGB1BP1	-0.212778	0.206622		ITGB1BP1	0.402628	1.62757		ITGB1BP1	-0.615406	0.638026
CPSF3	0.175898	0.273905		CPSF3	0.116233	0.413987		CPSF3	0.059665	0.0121397
IAH1	0.0684949	0.0640266		IAH1	0.41108	2.61126		IAH1	-0.342586	0.287973
ADAM17	-0.177256	0.1109		ADAM17	-0.190088	0.330627		ADAM17	0.0128324	0.00141793
YWHAQ	0.443911	0.954385		YWHAQ	0.310425	1.54164		YWHAQ	0.133486	0.0373071
ENSG00000243491	-0.380144	0.166926		ENSG00000243491	-0.340814	0.395042		ENSG00000243491	-0.03933	0.00178757
TAF1B	0.286673	0.220525		TAF1B	0.13137	0.201856		TAF1B	0.155304	0.0205694
ENSG00000269973	0.187565	0.136087		ENSG00000269973	0.0936678	0.146831		ENSG00000269973	0.0938977	0.0106621
GRHL1	-0.17455	0.0564614		GRHL1	-0.345416	0.367469		GRHL1	0.170865	0.00985009
ENSG00000260077	0.0141908	0.0061714		ENSG00000260077	0.134809	0.195554		ENSG00000260077	-0.120618	0.0126126
KLF11	-0.384943	0.285149		KLF11	-0.664979	2.0425		KLF11	0.280036	0.0505579
CYS1	-0.27464	0.0996111		CYS1	0.685743	1.07556		CYS1	-0.960383	0.28652
RRM2	1.99061	3.76399		RRM2	0.452246	0.76073		RRM2	1.53837	1.39476
HPCAL1	0.805319	0.925884		HPCAL1	0.310702	0.573881		HPCAL1	0.494617	0.155021
ODC1	1.29041	1.22953		ODC1	-0.285885	0.315063		ODC1	1.57629	1.10508
ODC1-DT	-0.13285	0.0378082		ODC1-DT	0.154058	0.11292		ODC1-DT	-0.286908	0.0205254
NOL10	0.231366	0.370924		NOL10	-0.0691498	0.183572		NOL10	0.300516	0.245032
ATP6V1C2	-0.286454	0.114311		ATP6V1C2	-0.670796	1.14635		ATP6V1C2	0.384343	0.0481212
ENSG00000272275	-0.426592	0.1333		ENSG00000272275	0.22831	0.154958		ENSG00000272275	-0.654902	0.0775872
PDIA6	0.708793	0.800526		PDIA6	0.480385	1.2385		PDIA6	0.228409	0.0352061
SLC66A3	0.145014	0.114054		SLC66A3	0.494794	2.15981		SLC66A3	-0.349781	0.154616
[truncated: 16,842 more rows]
